# Supplementary material for: Transcriptional and Metabolic Characterization of Feeding Ramie Growth Enhanced by a Combined Application of Gibberellin and Ethrel
Source: Int J Mol Sci. 2022 Oct 10;23(19):12025. doi: 10.3390/ijms231912025 (PMC9570313; doi:10.3390/ijms231912025)
Supplement: Supplementary file 1 [file ijms-23-12025-s001.zip]

Archive with 10 entries (10 files):
- Table S1 Differentially expressed gene classification.xlsx
- Table S10 Primer list of differentially expressed genes.xlsx
- Table S2 GO enrichment analysis.xls
- Table S3 KEGG enrichment analysis of differentially expressed genes.xls
- Table S4CK-Y VS C-YPhenylpropanoid biosynthesis and Flavonoid biosynthesis..xlsx
- Table S5CK-J VS C-JPhenylpropanoid biosynthesis and Flavonoid biosynthesis..xlsx
- Table S6Ck-Y-vs-C-Y.Differentially expressed metabolites.xls
- Table S7Ck-J-vs-C-J.Differentially expressed metabolites.xls
- Table S8Ck-Y-vs-C-Y. differential metabolite enrichment pathway table.xls
- Table S9Ck-J-vs-C-J.differential metabolite enrichment pathway table.xls
