# Supplementary material for: Transcriptional and Metabolic Characterization of Feeding Ramie Growth Enhanced by a Combined Application of Gibberellin and Ethrel
Source: Int J Mol Sci. 2022 Oct 10;23(19):12025. doi: 10.3390/ijms231912025 (PMC9570313; doi:10.3390/ijms231912025)
Supplement: Supplementary file 1 [file ijms-23-12025-s001.zip › Table S1 Differentially expressed gene classification.xlsx]

## Sheet: Sheet1
Table S1: Differentially expressed gene classification
id	Ck-1J_count	Ck-2J_count	Ck-3J_count	C-1J_count	C-2J_count	C-3J_count	Ck-1J_fpkm	Ck-2J_fpkm	Ck-3J_fpkm	C-1J_fpkm	C-2J_fpkm	C-3J_fpkm	Ck-J_mean	C-J_mean	log2(fc)	PValue	FDR	Symbol	Description	KEGG_A_class	KEGG_B_class	Pathway	K_ID	GO Component	GO Function	GO Process
Bni10G014720	135	110	104	1921	1839	1645	1.78	1.69	1.79	14.64	13.44	13.6	1.75333	13.8933	2.98622	6.97905e-208	1.07622e-203	RXW24L	XP_017984248.1 PREDICTED: uncharacterized protein LOC108663582 [Theobroma cacao]	-	-	-	-	GO:0005737//cytoplasm;GO:0009360//DNA polymerase III complex	GO:0003677//DNA binding;GO:0003887//DNA-directed DNA polymerase activity;GO:0003896//DNA primase activity;GO:0004252//serine-type endopeptidase activity;GO:0004803//transposase activity;GO:0004849//uridine kinase activity;GO:0005515//protein binding;GO:0005524//ATP binding;GO:0005525//GTP binding;GO:0008817//cob(I)yrinic acid a,c-diamide adenosyltransferase activity;GO:0016491//oxidoreductase act…	GO:0002949//tRNA threonylcarbamoyladenosine modification;GO:0006260//DNA replication;GO:0006313//transposition, DNA-mediated;GO:0006508//proteolysis;GO:0006777//Mo-molybdopterin cofactor biosynthetic process;GO:0009236//cobalamin biosynthetic process;GO:0015995//chlorophyll biosynthetic process;GO:0030436//asexual sporulation;GO:0046108//uridine metabolic process
Bni02G002445	607	571	480	4877	4545	4783	3.78	4.16	3.75	32.98	29.52	35.09	3.89667	32.53	3.06146	1.22326e-207	1.07622e-203	At4g27190	PON50252.1 NB-ARC domain, LRR domain containing protein [Parasponia andersonii]	-	-	-	-	GO:0005737//cytoplasm;GO:0009898//cytoplasmic side of plasma membrane;GO:0016611//iron-iron nitrogenase complex;GO:0016612//molybdenum-iron nitrogenase complex;GO:0016613//vanadium-iron nitrogenase complex;GO:0019867//outer membrane;GO:0030257//type III protein secretion system complex;GO:0055052//ATP-binding cassette (ABC) transporter complex, substrate-binding subunit-containing	GO:0003677//DNA binding;GO:0003678//DNA helicase activity;GO:0003688//DNA replication origin binding;GO:0003697//single-stranded DNA binding;GO:0003824//catalytic activity;GO:0003924//GTPase activity;GO:0004519//endonuclease activity;GO:0004594//pantothenate kinase activity;GO:0005047//signal recognition particle binding;GO:0005515//protein binding;GO:0005524//ATP binding;GO:0005525//GTP binding;…	GO:0000723//telomere maintenance;GO:0002949//tRNA threonylcarbamoyladenosine modification;GO:0006270//DNA replication initiation;GO:0006275//regulation of DNA replication;GO:0006281//DNA repair;GO:0006310//DNA recombination;GO:0006400//tRNA modification;GO:0006614//SRP-dependent cotranslational protein targeting to membrane;GO:0006777//Mo-molybdopterin cofactor biosynthetic process;GO:0009306//pr…
Bni09G013435	3190	3007	2545	245	309	272	32.5	35.44	33.71	2.55	3.08	3.07	33.8833	2.9	-3.54645	2.86696e-201	1.68157e-197	dst1	KAE8023122.1 hypothetical protein FH972_008866 [Carpinus fangiana]	-	-	-	-	GO:0005575//cellular_component;GO:0005622//intracellular;GO:0005623//cell;GO:0005634//nucleus;GO:0005737//cytoplasm;GO:0043226//organelle;GO:0043227//membrane-bounded organelle;GO:0043229//intracellular organelle;GO:0043231//intracellular membrane-bounded organelle;GO:0044424//intracellular part;GO:0044464//cell part	GO:0000166//nucleotide binding;GO:0003674//molecular_function;GO:0003824//catalytic activity;GO:0004672//protein kinase activity;GO:0004674//protein serine/threonine kinase activity;GO:0005488//binding;GO:0005515//protein binding;GO:0005524//ATP binding;GO:0008144//drug binding;GO:0016301//kinase activity;GO:0016709//oxidoreductase activity, acting on paired donors, with incorporation or reductio…	GO:0001932//regulation of protein phosphorylation;GO:0001934//positive regulation of protein phosphorylation;GO:0006464//cellular protein modification process;GO:0006468//protein phosphorylation;GO:0006744//ubiquinone biosynthetic process;GO:0006793//phosphorus metabolic process;GO:0006796//phosphate-containing compound metabolic process;GO:0006807//nitrogen compound metabolic process;GO:0006928/…
Bni06G009676	362	199	275	6289	7655	6759	24.27	15.43	23.97	430.56	502.32	501.6	21.2233	478.16	4.49377	6.03043e-147	2.65278e-143	USPL1	PON47928.1 BURP domain containing protein [Parasponia andersonii]	-	-	-	-	GO:0000322//storage vacuole;GO:0000325//plant-type vacuole;GO:0000326//protein storage vacuole;GO:0005575//cellular_component;GO:0005622//intracellular;GO:0005623//cell;GO:0005737//cytoplasm;GO:0005768//endosome;GO:0005770//late endosome;GO:0005773//vacuole;GO:0005794//Golgi apparatus;GO:0005795//Golgi stack;GO:0012505//endomembrane system;GO:0031410//cytoplasmic vesicle;GO:0031982//vesicle;GO:00…	-	GO:0000003//reproduction;GO:0003006//developmental process involved in reproduction;GO:0007275//multicellular organism development;GO:0008150//biological_process;GO:0009791//post-embryonic development;GO:0010154//fruit development;GO:0022414//reproductive process;GO:0032501//multicellular organismal process;GO:0032502//developmental process;GO:0048316//seed development;GO:0048608//reproductive st…
Bni13G017622	1230	1176	911	36	38	20	42.41	47.11	40.65	1.3	1.32	0.74	43.39	1.12	-5.27579	2.18732e-140	7.69761e-137	COL5	AHI45076.1 COL domain class transcription factor [Boehmeria nivea]	-	-	-	-	GO:0005575//cellular_component;GO:0005622//intracellular;GO:0005623//cell;GO:0005634//nucleus;GO:0043226//organelle;GO:0043227//membrane-bounded organelle;GO:0043229//intracellular organelle;GO:0043231//intracellular membrane-bounded organelle;GO:0044424//intracellular part;GO:0044464//cell part	GO:0003674//molecular_function;GO:0003700//transcription factor activity, sequence-specific DNA binding;GO:0005488//binding;GO:0005515//protein binding;GO:0008270//zinc ion binding;GO:0043167//ion binding;GO:0043169//cation binding;GO:0046872//metal ion binding;GO:0046914//transition metal ion binding	GO:0006355//regulation of transcription, DNA-templated;GO:0008150//biological_process;GO:0009314//response to radiation;GO:0009416//response to light stimulus;GO:0009628//response to abiotic stimulus;GO:0009648//photoperiodism;GO:0009889//regulation of biosynthetic process;GO:0009890//negative regulation of biosynthetic process;GO:0009892//negative regulation of metabolic process;GO:0009909//regu…
MSTRG.18123	5	5	3	4597	4857	4712	0.35	0.41	0.28	331.94	336.14	368.81	0.346667	345.63	9.96146	1.30566e-130	3.82906e-127	--	PREDICTED: zingipain-2 [Vigna angularis]	-	-	-	-	-	-	-
Bni06G008752	1436	1178	1101	8	12	4	37.24	35.33	37.09	0.2	0.3	0.11	36.5533	0.203333	-7.49001	1.44938e-117	3.64333e-114	DSK2A	XP_030485952.1 ubiquitin domain-containing protein DSK2b isoform X1 [Cannabis sativa]	Genetic Information Processing	Folding, sorting and degradation	ko04141//Protein processing in endoplasmic reticulum	K04523	GO:0000502//proteasome complex;GO:0005575//cellular_component;GO:0005622//intracellular;GO:0005623//cell;GO:0005634//nucleus;GO:0005654//nucleoplasm;GO:0005737//cytoplasm;GO:0005773//vacuole;GO:0005776//autophagosome;GO:0005783//endoplasmic reticulum;GO:0005829//cytosol;GO:0005886//plasma membrane;GO:0012505//endomembrane system;GO:0016020//membrane;GO:0016234//inclusion body;GO:0016235//aggresom…	GO:0003674//molecular_function;GO:0003684//damaged DNA binding;GO:0005488//binding;GO:0005515//protein binding;GO:0019899//enzyme binding;GO:0019900//kinase binding;GO:0031593//polyubiquitin binding;GO:0042802//identical protein binding	GO:0000045//autophagosome assembly;GO:0001666//response to hypoxia;GO:0002682//regulation of immune system process;GO:0002683//negative regulation of immune system process;GO:0006289//nucleotide-excision repair;GO:0006508//proteolysis;GO:0006511//ubiquitin-dependent protein catabolic process;GO:0006807//nitrogen compound metabolic process;GO:0006914//autophagy;GO:0006950//response to stress;GO:00…
BniUnG019383	676	553	465	30	32	29	38.93	36.83	34.8	1.75	1.82	1.84	36.8533	1.80333	-4.35306	9.40896e-94	2.0695e-90	IDH1	XP_010111720.1 isocitrate dehydrogenase [NAD] regulatory subunit 1, mitochondrial [Morus notabilis]	Metabolism;Metabolism;Metabolism;Metabolism;Metabolism;Metabolism	Global and overview maps;Global and overview maps;Global and overview maps;Global and overview maps;Global and overview maps;Carbohydrate metabolism	ko01100//Metabolic pathways;ko01110//Biosynthesis of secondary metabolites;ko01200//Carbon metabolism;ko01230//Biosynthesis of amino acids;ko01210//2-Oxocarboxylic acid metabolism;ko00020//Citrate cycle (TCA cycle)	K00030;K00030;K00030;K00030;K00030;K00030	GO:0005575//cellular_component;GO:0005622//intracellular;GO:0005623//cell;GO:0005737//cytoplasm;GO:0005739//mitochondrion;GO:0005962//mitochondrial isocitrate dehydrogenase complex (NAD+);GO:0043226//organelle;GO:0043227//membrane-bounded organelle;GO:0043229//intracellular organelle;GO:0043231//intracellular membrane-bounded organelle;GO:0044424//intracellular part;GO:0044444//cytoplasmic part;G…	GO:0003674//molecular_function;GO:0003824//catalytic activity;GO:0003862//3-isopropylmalate dehydrogenase activity;GO:0004448//isocitrate dehydrogenase activity;GO:0004449//isocitrate dehydrogenase (NAD+) activity;GO:0004450//isocitrate dehydrogenase (NADP+) activity;GO:0005488//binding;GO:0008270//zinc ion binding;GO:0009027//tartrate dehydrogenase activity;GO:0016491//oxidoreductase activity;GO…	GO:0006082//organic acid metabolic process;GO:0006091//generation of precursor metabolites and energy;GO:0006099//tricarboxylic acid cycle;GO:0006101//citrate metabolic process;GO:0006102//isocitrate metabolic process;GO:0008150//biological_process;GO:0008152//metabolic process;GO:0009060//aerobic respiration;GO:0009098//leucine biosynthetic process;GO:0009987//cellular process;GO:0015980//energy…
Bni13G017601	1151	1054	839	118	115	140	16.52	16.07	14.77	1.56	1.46	2.07	15.7867	1.69667	-3.21793	4.14979e-91	8.1133e-88	SIS8	XP_010103011.2 uncharacterized protein LOC21405688 isoform X2 [Morus notabilis]	-	-	-	-	GO:0005575//cellular_component;GO:0005622//intracellular;GO:0005623//cell;GO:0005737//cytoplasm;GO:0005783//endoplasmic reticulum;GO:0005789//endoplasmic reticulum membrane;GO:0012505//endomembrane system;GO:0016020//membrane;GO:0031984//organelle subcompartment;GO:0042175//nuclear outer membrane-endoplasmic reticulum membrane network;GO:0043226//organelle;GO:0043227//membrane-bounded organelle;G…	GO:0000166//nucleotide binding;GO:0003674//molecular_function;GO:0003824//catalytic activity;GO:0004672//protein kinase activity;GO:0004674//protein serine/threonine kinase activity;GO:0004712//protein serine/threonine/tyrosine kinase activity;GO:0005488//binding;GO:0005515//protein binding;GO:0005524//ATP binding;GO:0008144//drug binding;GO:0016301//kinase activity;GO:0016740//transferase activi…	GO:0000160//phosphorelay signal transduction system;GO:0001666//response to hypoxia;GO:0006082//organic acid metabolic process;GO:0006464//cellular protein modification process;GO:0006468//protein phosphorylation;GO:0006629//lipid metabolic process;GO:0006720//isoprenoid metabolic process;GO:0006721//terpenoid metabolic process;GO:0006793//phosphorus metabolic process;GO:0006796//phosphate-contai…
Bni13G017625	1308	920	965	2	9	6	34.62	28.23	33.5	0.07	0.22	0.18	32.1167	0.156667	-7.67948	1.23759e-87	2.17767e-84	DGK7	PON58601.1 Diacylglycerol kinase [Trema orientale]	Metabolism;Metabolism;Metabolism;Metabolism;Environmental Information Processing	Global and overview maps;Global and overview maps;Lipid metabolism;Lipid metabolism;Signal transduction	ko01100//Metabolic pathways;ko01110//Biosynthesis of secondary metabolites;ko00564//Glycerophospholipid metabolism;ko00561//Glycerolipid metabolism;ko04070//Phosphatidylinositol signaling system	K00901;K00901;K00901;K00901;K00901	GO:0005575//cellular_component	GO:0001727//lipid kinase activity;GO:0004143//diacylglycerol kinase activity;GO:0016301//kinase activity	GO:0007205//protein kinase C-activating G-protein coupled receptor signaling pathway;GO:0008150//biological_process
Bni13G018345	582	502	476	27	35	18	23.08	23.02	24.53	1.09	1.36	0.79	23.5433	1.08	-4.44622	1.16799e-81	1.86836e-78	--	TXG65252.1 hypothetical protein EZV62_006527 [Acer yangbiense]	-	-	-	-	-	GO:0004869//cysteine-type endopeptidase inhibitor activity	-
Bni10G014232	434	358	256	2361	2109	2151	7.2	6.86	5.52	39.97	34.22	39.47	6.52667	37.8867	2.53727	1.74822e-81	2.56348e-78	CYP71AU50	XP_003534174.2 uncharacterized protein LOC100782715 [Glycine max]	-	-	-	-	-	GO:0005506//iron ion binding;GO:0016705//oxidoreductase activity, acting on paired donors, with incorporation or reduction of molecular oxygen;GO:0020037//heme binding	GO:0055114//oxidation-reduction process
Bni04G006213	725	647	485	2551	2555	2451	17.62	17.98	16.54	68.73	69.44	76.68	17.38	71.6167	2.04287	8.64263e-80	1.16981e-76	PUB1	PON96322.1 Ubiquitin conjugation factor E4, core [Trema orientale]	Genetic Information Processing;Genetic Information Processing	Folding, sorting and degradation;Folding, sorting and degradation	ko04141//Protein processing in endoplasmic reticulum;ko04120//Ubiquitin mediated proteolysis	K10597;K10597	GO:0000151//ubiquitin ligase complex	GO:0004842//ubiquitin-protein transferase activity;GO:0034450//ubiquitin-ubiquitin ligase activity	GO:0006511//ubiquitin-dependent protein catabolic process;GO:0016567//protein ubiquitination
Bni08G012142	69	43	32	789	715	793	3.58	2.49	2.05	39.07	33.48	43.22	2.70667	38.59	3.83364	2.5097e-77	3.15434e-74	mtnN	XP_010100640.1 bark storage protein A [Morus notabilis]	-	-	-	-	-	GO:0003674//molecular_function;GO:0003824//catalytic activity;GO:0004731//purine-nucleoside phosphorylase activity;GO:0008714//AMP nucleosidase activity;GO:0008782//adenosylhomocysteine nucleosidase activity;GO:0008930//methylthioadenosine nucleosidase activity;GO:0045735//nutrient reservoir activity	GO:0006139//nucleobase-containing compound metabolic process;GO:0006725//cellular aromatic compound metabolic process;GO:0006807//nitrogen compound metabolic process;GO:0008150//biological_process;GO:0008152//metabolic process;GO:0009116//nucleoside metabolic process;GO:0009234//menaquinone biosynthetic process;GO:0009987//cellular process;GO:0019509//L-methionine biosynthetic process from methyl…
Bni08G011889	35	37	25	673	562	687	1.39	1.7	1.29	27.3	21.83	30.19	1.46	26.44	4.17868	6.1626e-77	7.22914e-74	CYP92C6	XP_010090165.2 flavonoid 3'-monooxygenase [Morus notabilis]	Metabolism;Metabolism;Metabolism	Global and overview maps;Global and overview maps;Metabolism of terpenoids and polyketides	ko01100//Metabolic pathways;ko01110//Biosynthesis of secondary metabolites;ko00905//Brassinosteroid biosynthesis	K20623;K20623;K20623	-	GO:0005506//iron ion binding;GO:0016705//oxidoreductase activity, acting on paired donors, with incorporation or reduction of molecular oxygen;GO:0020037//heme binding	GO:0055114//oxidation-reduction process
Bni14G018879	438	287	290	2222	2874	2428	26.11	19.79	22.47	135.24	167.66	160.18	22.79	154.36	2.75983	9.08001e-77	9.98574e-74	MES1	POO02717.1 Methyl esterase [Trema orientale]	-	-	-	-	-	GO:0003674//molecular_function;GO:0003824//catalytic activity;GO:0008374//O-acyltransferase activity;GO:0016787//hydrolase activity;GO:0016788//hydrolase activity, acting on ester bonds;GO:0047570//3-oxoadipate enol-lactonase activity;GO:0070205//2-succinyl-6-hydroxy-2,4-cyclohexadiene-1-carboxylate synthase activity	GO:0006629//lipid metabolic process;GO:0009058//biosynthetic process;GO:0009102//biotin biosynthetic process;GO:0009234//menaquinone biosynthetic process;GO:0015979//photosynthesis;GO:0042952//beta-ketoadipate pathway
Bni05G007677	730	552	482	2513	2620	2649	12.15	10.55	10.19	40.69	40.52	46.38	10.9633	42.53	1.95579	1.49656e-75	1.54903e-72	At1g53440	XP_024017849.1 probable LRR receptor-like serine/threonine-protein kinase At1g53420 [Morus notabilis]	-	-	-	-	-	GO:0004672//protein kinase activity;GO:0005515//protein binding;GO:0005524//ATP binding	GO:0006468//protein phosphorylation
MSTRG.17892	335	207	227	2225	2158	2596	8.64	6.16	7.58	58.49	54.38	73.98	7.46	62.2833	3.0616	1.48092e-74	1.44768e-71	CYP75B138	geraniol 8-hydroxylase [Morus notabilis]	-	-	-	-	-	-	-
Bni02G002366	4856	3728	3896	1185	1082	1127	44.08	38.49	45.58	9.64	8.43	10.09	42.7167	9.38667	-2.18611	1.1086e-73	1.02668e-70	At4g27190	XP_030477707.1 disease resistance protein At4g27190-like [Cannabis sativa]	-	-	-	-	GO:0005737//cytoplasm;GO:0005886//plasma membrane	GO:0003674//molecular_function;GO:0003677//DNA binding;GO:0003678//DNA helicase activity;GO:0003688//DNA replication origin binding;GO:0003697//single-stranded DNA binding;GO:0003723//RNA binding;GO:0003724//RNA helicase activity;GO:0003924//GTPase activity;GO:0004252//serine-type endopeptidase activity;GO:0004329//formate-tetrahydrofolate ligase activity;GO:0005515//protein binding;GO:0005524//A…	GO:0000723//telomere maintenance;GO:0006270//DNA replication initiation;GO:0006275//regulation of DNA replication;GO:0006281//DNA repair;GO:0006310//DNA recombination;GO:0006355//regulation of transcription, DNA-templated;GO:0006508//proteolysis;GO:0006808//regulation of nitrogen utilization;GO:0008150//biological_process;GO:0009306//protein secretion;GO:0009432//SOS response;GO:0030436//asexual …
Bni12G016414	480	391	392	26	27	28	10	9.41	10.62	0.55	0.55	0.64	10.01	0.58	-4.10925	1.83022e-72	1.61023e-69	At5g09450	PON31430.1 Pentatricopeptide repeat [Parasponia andersonii]	-	-	-	-	GO:0005575//cellular_component;GO:0005622//intracellular;GO:0005623//cell;GO:0005737//cytoplasm;GO:0005739//mitochondrion;GO:0043226//organelle;GO:0043227//membrane-bounded organelle;GO:0043229//intracellular organelle;GO:0043231//intracellular membrane-bounded organelle;GO:0044424//intracellular part;GO:0044444//cytoplasmic part;GO:0044464//cell part	GO:0003674//molecular_function;GO:0003676//nucleic acid binding;GO:0003723//RNA binding;GO:0003824//catalytic activity;GO:0004518//nuclease activity;GO:0004519//endonuclease activity;GO:0005488//binding;GO:0016787//hydrolase activity;GO:0016788//hydrolase activity, acting on ester bonds;GO:0097159//organic cyclic compound binding;GO:1901363//heterocyclic compound binding	GO:0006139//nucleobase-containing compound metabolic process;GO:0006725//cellular aromatic compound metabolic process;GO:0006807//nitrogen compound metabolic process;GO:0008150//biological_process;GO:0008152//metabolic process;GO:0009451//RNA modification;GO:0009987//cellular process;GO:0016070//RNA metabolic process;GO:0034641//cellular nitrogen compound metabolic process;GO:0043170//macromolecu…
Bni09G013679	3728	3341	3379	853	672	714	55.01	57.27	65.75	12.4	9.44	11.35	59.3433	11.0633	-2.4233	1.76209e-71	1.47646e-68	CRK3	CDY11571.1 BnaC06g31680D [Brassica napus]	-	-	-	-	-	GO:0004672//protein kinase activity;GO:0005524//ATP binding	GO:0006468//protein phosphorylation
Bni13G017617	444	433	398	28	36	28	9.68	11.04	11.32	0.74	0.91	0.8	10.68	0.816667	-3.70902	4.40308e-69	3.52166e-66	NDC1	XP_024023519.1 alternative NAD(P)H-ubiquinone oxidoreductase C1, chloroplastic/mitochondrial [Morus notabilis]	Metabolism;Metabolism;Metabolism	Global and overview maps;Global and overview maps;Metabolism of cofactors and vitamins	ko01100//Metabolic pathways;ko01110//Biosynthesis of secondary metabolites;ko00130//Ubiquinone and other terpenoid-quinone biosynthesis	K17872;K17872;K17872	GO:0005575//cellular_component;GO:0005622//intracellular;GO:0005623//cell;GO:0005737//cytoplasm;GO:0005739//mitochondrion;GO:0005740//mitochondrial envelope;GO:0005743//mitochondrial inner membrane;GO:0009507//chloroplast;GO:0009532//plastid stroma;GO:0009536//plastid;GO:0009570//chloroplast stroma;GO:0010287//plastoglobule;GO:0016020//membrane;GO:0019866//organelle inner membrane;GO:0031090//org…	GO:0003674//molecular_function;GO:0003824//catalytic activity;GO:0004148//dihydrolipoyl dehydrogenase activity;GO:0004362//glutathione-disulfide reductase activity;GO:0016152//mercury (II) reductase activity;GO:0016491//oxidoreductase activity;GO:0016616//oxidoreductase activity, acting on the CH-OH group of donors, NAD or NADP as acceptor;GO:0016701//oxidoreductase activity, acting on single don…	GO:0006091//generation of precursor metabolites and energy;GO:0006096//glycolytic process;GO:0006744//ubiquinone biosynthetic process;GO:0008150//biological_process;GO:0008152//metabolic process;GO:0009060//aerobic respiration;GO:0009314//response to radiation;GO:0009416//response to light stimulus;GO:0009628//response to abiotic stimulus;GO:0009987//cellular process;GO:0015980//energy derivation…
Bni10G015081	1110	996	905	3624	3219	3363	19.3	19.24	20.18	68.63	58.91	69.9	19.5733	65.8133	1.74949	1.21617e-68	9.30423e-66	ISA1	KAF3437290.1 hypothetical protein FNV43_RR20043 [Rhamnella rubrinervis]	Metabolism;Metabolism;Metabolism	Global and overview maps;Global and overview maps;Carbohydrate metabolism	ko01100//Metabolic pathways;ko01110//Biosynthesis of secondary metabolites;ko00500//Starch and sucrose metabolism	K01214;K01214;K01214	GO:0005575//cellular_component;GO:0005622//intracellular;GO:0005623//cell;GO:0005737//cytoplasm;GO:0009507//chloroplast;GO:0009536//plastid;GO:0010368//chloroplast isoamylase complex;GO:0032991//macromolecular complex;GO:0043033//isoamylase complex;GO:0043226//organelle;GO:0043227//membrane-bounded organelle;GO:0043229//intracellular organelle;GO:0043231//intracellular membrane-bounded organelle;…	GO:0003674//molecular_function;GO:0003824//catalytic activity;GO:0003844//1,4-alpha-glucan branching enzyme activity;GO:0004133//glycogen debranching enzyme activity;GO:0004553//hydrolase activity, hydrolyzing O-glycosyl compounds;GO:0008788//alpha,alpha-phosphotrehalase activity;GO:0016787//hydrolase activity;GO:0016798//hydrolase activity, acting on glycosyl bonds;GO:0019156//isoamylase activit…	GO:0000271//polysaccharide biosynthetic process;GO:0000272//polysaccharide catabolic process;GO:0005975//carbohydrate metabolic process;GO:0005976//polysaccharide metabolic process;GO:0005977//glycogen metabolic process;GO:0005978//glycogen biosynthetic process;GO:0005980//glycogen catabolic process;GO:0005982//starch metabolic process;GO:0005983//starch catabolic process;GO:0005991//trehalose me…
MSTRG.1754	25	22	17	507	592	403	4.63	5.27	4.22	14.13	15.81	12.17	4.70667	14.0367	1.57642	3.99626e-67	2.92993e-64	--	-	-	-	-	-	-	-	-
Bni11G016148	810	720	671	106	113	133	11.73	11.99	12.57	1.29	1.32	1.75	12.0967	1.45333	-3.05717	4.93502e-66	3.47346e-63	--	BBG93065.1 DNA-binding enhancer protein-related protein, partial [Prunus dulcis]	-	-	-	-	-	GO:0004114//3',5'-cyclic-nucleotide phosphodiesterase activity	GO:0007165//signal transduction
Bni11G015838	1663	1521	1284	466	525	457	24.69	26.13	24.71	7	7.66	7.56	25.1767	7.40667	-1.76519	7.88973e-66	5.33953e-63	--	XP_010108328.2 non-specific lipid transfer protein GPI-anchored 2 [Morus notabilis]	-	-	-	-	-	-	-
MSTRG.12361	24	11	21	715	501	641	1.29	0.68	1.46	39.1	26.26	38	1.14333	34.4533	4.91333	2.19902e-63	1.43311e-60	--	-	-	-	-	-	-	-	-
MSTRG.5868	796	593	581	2995	2587	2454	45.42	39.1	43.08	174.43	144.38	154.94	42.5333	157.917	1.8925	2.10455e-62	1.32256e-59	--	glycine-rich protein A3 [Dendrobium catenatum]	-	-	-	-	-	-	-
MSTRG.19548	1	5	10	593	637	520	0.03	0.21	0.56	23.44	24.24	23.55	0.266667	23.7433	6.47634	2.56073e-62	1.55374e-59	--	-	-	-	-	-	-	-	-
Bni04G006101	1481	1445	952	10604	12130	16520	35.19	39.71	29.4	257.24	282.03	434.4	34.7667	324.557	3.22269	6.17691e-60	3.62296e-57	zcchc8	XP_024022306.1 uncharacterized protein LOC21392487 isoform X1 [Morus notabilis]	-	-	-	-	GO:0005575//cellular_component;GO:0005622//intracellular;GO:0005623//cell;GO:0005634//nucleus;GO:0005654//nucleoplasm;GO:0005681//spliceosomal complex;GO:0031974//membrane-enclosed lumen;GO:0031981//nuclear lumen;GO:0032991//macromolecular complex;GO:0043226//organelle;GO:0043227//membrane-bounded organelle;GO:0043229//intracellular organelle;GO:0043231//intracellular membrane-bounded organelle;G…	GO:0003674//molecular_function;GO:0003676//nucleic acid binding;GO:0005488//binding;GO:0008270//zinc ion binding;GO:0043167//ion binding;GO:0043169//cation binding;GO:0046872//metal ion binding;GO:0046914//transition metal ion binding;GO:0097159//organic cyclic compound binding;GO:1901363//heterocyclic compound binding	GO:0006139//nucleobase-containing compound metabolic process;GO:0006396//RNA processing;GO:0006397//mRNA processing;GO:0006725//cellular aromatic compound metabolic process;GO:0006807//nitrogen compound metabolic process;GO:0008150//biological_process;GO:0008152//metabolic process;GO:0008380//RNA splicing;GO:0009987//cellular process;GO:0010467//gene expression;GO:0016070//RNA metabolic process;G…
Bni13G018088	549	404	491	3282	2612	2687	29.43	25.05	34.21	179.64	137.03	159.42	29.5633	158.697	2.42439	2.18872e-59	1.24234e-56	CXXS1	PON55933.1 Basic helix-loop-helix transcription factor [Trema orientale]	-	-	-	-	GO:0005575//cellular_component;GO:0005622//intracellular;GO:0005623//cell;GO:0005737//cytoplasm;GO:0005829//cytosol;GO:0044424//intracellular part;GO:0044444//cytoplasmic part;GO:0044464//cell part	GO:0003674//molecular_function;GO:0003756//protein disulfide isomerase activity;GO:0003824//catalytic activity;GO:0004791//thioredoxin-disulfide reductase activity;GO:0004800//thyroxine 5'-deiodinase activity;GO:0015035//protein disulfide oxidoreductase activity;GO:0015036//disulfide oxidoreductase activity;GO:0016209//antioxidant activity;GO:0016491//oxidoreductase activity;GO:0016651//oxidoredu…	GO:0006457//protein folding;GO:0006662//glycerol ether metabolic process;GO:0006950//response to stress;GO:0006979//response to oxidative stress;GO:0008150//biological_process;GO:0008152//metabolic process;GO:0009636//response to toxic substance;GO:0009987//cellular process;GO:0018904//ether metabolic process;GO:0019725//cellular homeostasis;GO:0033554//cellular response to stress;GO:0034599//cel…
Bni13G018307	1379	1356	1109	390	422	355	23.37	26.55	24.42	6.81	7.06	6.72	24.78	6.86333	-1.85219	4.36381e-59	2.39955e-56	UPL1	PON94002.1 Coatomer beta subunit [Trema orientale]	-	-	-	-	GO:0000151//ubiquitin ligase complex;GO:0005575//cellular_component;GO:0005622//intracellular;GO:0005623//cell;GO:0005737//cytoplasm;GO:0005739//mitochondrion;GO:0005829//cytosol;GO:0005911//cell-cell junction;GO:0009506//plasmodesma;GO:0016020//membrane;GO:0030054//cell junction;GO:0032991//macromolecular complex;GO:0043226//organelle;GO:0043227//membrane-bounded organelle;GO:0043229//intracellu…	GO:0003674//molecular_function;GO:0003676//nucleic acid binding;GO:0003824//catalytic activity;GO:0004842//ubiquitin-protein transferase activity;GO:0008234//cysteine-type peptidase activity;GO:0008710//8-amino-7-oxononanoate synthase activity;GO:0016740//transferase activity;GO:0019787//ubiquitin-like protein transferase activity;GO:0061630//ubiquitin protein ligase activity;GO:0061659//ubiquiti…	GO:0006464//cellular protein modification process;GO:0006508//proteolysis;GO:0006807//nitrogen compound metabolic process;GO:0008150//biological_process;GO:0008152//metabolic process;GO:0009102//biotin biosynthetic process;GO:0009987//cellular process;GO:0016567//protein ubiquitination;GO:0019538//protein metabolic process;GO:0032446//protein modification by small protein conjugation;GO:0036211//…
Bni08G011864	1	5	5	623	671	655	0.03	0.19	0.21	19.73	20.35	22.46	0.143333	20.8467	7.1843	7.14385e-58	3.80919e-55	RCOM_0711420	PON54306.1 Methylthioribose-1-phosphate isomerase [Trema orientale]	Metabolism;Metabolism	Global and overview maps;Amino acid metabolism	ko01100//Metabolic pathways;ko00270//Cysteine and methionine metabolism	K08963;K08963	GO:0005575//cellular_component;GO:0005622//intracellular;GO:0005623//cell;GO:0005634//nucleus;GO:0005737//cytoplasm;GO:0005851//eukaryotic translation initiation factor 2B complex;GO:0005911//cell-cell junction;GO:0009506//plasmodesma;GO:0030054//cell junction;GO:0032991//macromolecular complex;GO:0043226//organelle;GO:0043227//membrane-bounded organelle;GO:0043229//intracellular organelle;GO:004…	GO:0000166//nucleotide binding;GO:0001882//nucleoside binding;GO:0001883//purine nucleoside binding;GO:0003674//molecular_function;GO:0003676//nucleic acid binding;GO:0003723//RNA binding;GO:0003743//translation initiation factor activity;GO:0003824//catalytic activity;GO:0005488//binding;GO:0005525//GTP binding;GO:0008135//translation factor activity, RNA binding;GO:0016853//isomerase activity;G…	GO:0000096//sulfur amino acid metabolic process;GO:0000097//sulfur amino acid biosynthetic process;GO:0000302//response to reactive oxygen species;GO:0006082//organic acid metabolic process;GO:0006412//translation;GO:0006413//translational initiation;GO:0006518//peptide metabolic process;GO:0006520//cellular amino acid metabolic process;GO:0006555//methionine metabolic process;GO:0006790//sulfur …
Bni08G012086	27	38	15	556	479	533	3.33	5.36	2.35	69.67	57.62	72.43	3.68	66.5733	4.17717	2.2898e-57	1.18504e-54	--	EXC28693.1 hypothetical protein L484_006989 [Morus notabilis]	-	-	-	-	GO:0005739//mitochondrion	GO:0042030//ATPase inhibitor activity	GO:0032780//negative regulation of ATPase activity
BniUnG019283	71	77	65	624	667	798	1.02	1.29	1.23	9.18	9.41	12.74	1.18	10.4433	3.14572	1.42703e-56	7.17429e-54	SMAX1	XP_010109390.1 protein SUPPRESSOR OF MAX2 1 [Morus notabilis]	-	-	-	-	GO:0009368//endopeptidase Clp complex;GO:0033104//type VI protein secretion system complex	GO:0004176//ATP-dependent peptidase activity;GO:0005524//ATP binding;GO:0016887//ATPase activity;GO:0042623//ATPase activity, coupled	GO:0006457//protein folding;GO:0006508//proteolysis;GO:0033103//protein secretion by the type VI secretion system;GO:0043335//protein unfolding
Bni05G007291	1177	1170	903	292	320	270	22.9	26.32	22.84	5.8	6.09	5.8	24.02	5.89667	-2.02626	1.64068e-56	8.01926e-54	SQE1	PON92175.1 FAD dependent oxidoreductase [Trema orientale]	Metabolism;Metabolism;Metabolism;Metabolism	Global and overview maps;Global and overview maps;Metabolism of terpenoids and polyketides;Lipid metabolism	ko01100//Metabolic pathways;ko01110//Biosynthesis of secondary metabolites;ko00909//Sesquiterpenoid and triterpenoid biosynthesis;ko00100//Steroid biosynthesis	K00511;K00511;K00511;K00511	GO:0005575//cellular_component;GO:0005737//cytoplasm;GO:0009331//glycerol-3-phosphate dehydrogenase complex;GO:0009342//glutamate synthase complex (NADPH);GO:0016020//membrane;GO:0016021//integral component of membrane;GO:0031224//intrinsic component of membrane;GO:0044425//membrane part	GO:0000166//nucleotide binding;GO:0003674//molecular_function;GO:0003824//catalytic activity;GO:0004148//dihydrolipoyl dehydrogenase activity;GO:0004355//glutamate synthase (NADPH) activity;GO:0004368//glycerol-3-phosphate dehydrogenase activity;GO:0004497//monooxygenase activity;GO:0004506//squalene monooxygenase activity;GO:0004729//oxygen-dependent protoporphyrinogen oxidase activity;GO:000476…	GO:0006071//glycerol metabolic process;GO:0006096//glycolytic process;GO:0006400//tRNA modification;GO:0006537//glutamate biosynthetic process;GO:0006631//fatty acid metabolic process;GO:0006744//ubiquinone biosynthetic process;GO:0006779//porphyrin-containing compound biosynthetic process;GO:0006805//xenobiotic metabolic process;GO:0006813//potassium ion transport;GO:0008150//biological_process;…
Bni08G011513	7	9	1	484	481	394	0.35	0.52	0.07	24.85	23.67	21.93	0.313333	23.4833	6.2278	4.27991e-56	2.03539e-53	At1g47710	XP_010089308.1 serpin-ZX [Morus notabilis]	-	-	-	-	-	-	-
Bni13G017793	1059	913	720	239	242	229	12.18	12.15	10.76	2.81	2.72	2.92	11.6967	2.81667	-2.05404	5.19941e-56	2.4076e-53	--	PON51096.1 Mitogen-activated protein kinase kinase kinase [Trema orientale]	-	-	-	-	GO:0005575//cellular_component;GO:0005622//intracellular;GO:0005623//cell;GO:0005737//cytoplasm;GO:0005783//endoplasmic reticulum;GO:0005789//endoplasmic reticulum membrane;GO:0012505//endomembrane system;GO:0016020//membrane;GO:0031984//organelle subcompartment;GO:0042175//nuclear outer membrane-endoplasmic reticulum membrane network;GO:0043226//organelle;GO:0043227//membrane-bounded organelle;G…	GO:0000166//nucleotide binding;GO:0003674//molecular_function;GO:0003824//catalytic activity;GO:0004672//protein kinase activity;GO:0004674//protein serine/threonine kinase activity;GO:0004712//protein serine/threonine/tyrosine kinase activity;GO:0005488//binding;GO:0005515//protein binding;GO:0005524//ATP binding;GO:0008144//drug binding;GO:0016301//kinase activity;GO:0016740//transferase activi…	GO:0000160//phosphorelay signal transduction system;GO:0001666//response to hypoxia;GO:0006082//organic acid metabolic process;GO:0006464//cellular protein modification process;GO:0006468//protein phosphorylation;GO:0006629//lipid metabolic process;GO:0006720//isoprenoid metabolic process;GO:0006721//terpenoid metabolic process;GO:0006793//phosphorus metabolic process;GO:0006796//phosphate-contai…
MSTRG.8295	362	335	362	1814	2478	2056	30.92	33.09	40.18	158.17	207.09	194.32	34.73	186.527	2.42513	5.40446e-56	2.43838e-53	At2g14610	pathogenesis related protein 1 isoform 4 [Ficus pumila var. awkeotsang] [Ficus pumila]	Environmental Information Processing;Organismal Systems;Environmental Information Processing	Signal transduction;Environmental adaptation;Signal transduction	ko04075//Plant hormone signal transduction;ko04626//Plant-pathogen interaction;ko04016//MAPK signaling pathway - plant	K13449;K13449;K13449	GO:0005576//extracellular region;GO:0030312//external encapsulating structure	-	GO:0006605//protein targeting;GO:0009617//response to bacterium;GO:0009620//response to fungus;GO:0009696//salicylic acid metabolic process;GO:0009755//hormone-mediated signaling pathway;GO:0009814//defense response, incompatible interaction;GO:0009863//salicylic acid mediated signaling pathway;GO:0010243//response to organonitrogen compound;GO:0031347//regulation of defense response;GO:0033554//…
Bni13G017901	1154	1142	892	3044	3177	2972	29.57	33.84	29.71	79.64	79.66	84.28	31.04	81.1933	1.38723	1.0515e-55	4.62556e-53	EBF2	XP_010086585.1 EIN3-binding F-box protein 1 [Morus notabilis]	Environmental Information Processing;Environmental Information Processing	Signal transduction;Signal transduction	ko04075//Plant hormone signal transduction;ko04016//MAPK signaling pathway - plant	K14515;K14515	-	GO:0005515//protein binding	GO:0006952//defense response;GO:0045926//negative regulation of growth
MSTRG.17614	1342	1121	1031	2920	2896	2659	53.96	52.13	53.88	119.87	113.95	118.32	53.3233	117.38	1.13835	1.23042e-55	5.2806e-53	IRE1A	Serine/threonine protein kinase [Trema orientale]	Genetic Information Processing	Folding, sorting and degradation	ko04141//Protein processing in endoplasmic reticulum	K08852	GO:0043231//intracellular membrane-bounded organelle;GO:0044425//membrane part	GO:0016740//transferase activity	GO:0005975//carbohydrate metabolic process;GO:0006396//RNA processing;GO:0006468//protein phosphorylation;GO:0006950//response to stress;GO:0007165//signal transduction;GO:0034645//cellular macromolecule biosynthetic process;GO:0042221//response to chemical;GO:0044710//single-organism metabolic process
Bni05G007760	1696	1804	1331	6549	8705	7170	69.82	87.93	67.63	253.38	331.08	309.24	75.1267	297.9	1.98743	1.63968e-55	6.86948e-53	2022-04-02	PON35020.1 Thioredoxin-independent 5'-adenylylsulfate reductase [Parasponia andersonii]	Metabolism;Metabolism	Global and overview maps;Energy metabolism	ko01100//Metabolic pathways;ko00920//Sulfur metabolism	K05907;K05907	GO:0005575//cellular_component;GO:0005622//intracellular;GO:0005623//cell;GO:0005737//cytoplasm;GO:0009507//chloroplast;GO:0009532//plastid stroma;GO:0009536//plastid;GO:0009570//chloroplast stroma;GO:0043226//organelle;GO:0043227//membrane-bounded organelle;GO:0043229//intracellular organelle;GO:0043231//intracellular membrane-bounded organelle;GO:0044422//organelle part;GO:0044424//intracellula…	GO:0003674//molecular_function;GO:0003756//protein disulfide isomerase activity;GO:0003824//catalytic activity;GO:0004604//phosphoadenylyl-sulfate reductase (thioredoxin) activity;GO:0004781//sulfate adenylyltransferase (ATP) activity;GO:0005488//binding;GO:0009973//adenylyl-sulfate reductase activity;GO:0015036//disulfide oxidoreductase activity;GO:0016209//antioxidant activity;GO:0016491//oxido…	GO:0000096//sulfur amino acid metabolic process;GO:0000097//sulfur amino acid biosynthetic process;GO:0000103//sulfate assimilation;GO:0006082//organic acid metabolic process;GO:0006457//protein folding;GO:0006520//cellular amino acid metabolic process;GO:0006534//cysteine metabolic process;GO:0006790//sulfur compound metabolic process;GO:0006807//nitrogen compound metabolic process;GO:0008150//b…
Bni11G016120	1365	1292	1178	3935	4806	3985	52.71	57.72	59.13	155.13	181.6	170.3	56.52	169.01	1.58028	3.13878e-55	1.28442e-52	AAE7	AWX92118.1 acetate-CoA ligase [Boehmeria nivea]	Metabolism;Metabolism;Metabolism;Metabolism;Metabolism;Metabolism;Metabolism	Global and overview maps;Global and overview maps;Global and overview maps;Carbohydrate metabolism;Carbohydrate metabolism;Carbohydrate metabolism;Carbohydrate metabolism	ko01100//Metabolic pathways;ko01110//Biosynthesis of secondary metabolites;ko01200//Carbon metabolism;ko00010//Glycolysis / Gluconeogenesis;ko00620//Pyruvate metabolism;ko00630//Glyoxylate and dicarboxylate metabolism;ko00650//Butanoate metabolism	K01913;K01913;K01913;K01913;K01913;K01913;K01913	GO:0005575//cellular_component;GO:0005622//intracellular;GO:0005623//cell;GO:0005737//cytoplasm;GO:0005777//peroxisome;GO:0042579//microbody;GO:0043226//organelle;GO:0043227//membrane-bounded organelle;GO:0043229//intracellular organelle;GO:0043231//intracellular membrane-bounded organelle;GO:0044424//intracellular part;GO:0044444//cytoplasmic part;GO:0044464//cell part	GO:0003674//molecular_function;GO:0003824//catalytic activity;GO:0003987//acetate-CoA ligase activity;GO:0004043//L-aminoadipate-semialdehyde dehydrogenase activity;GO:0008668//(2,3-dihydroxybenzoyl)adenylate synthase activity;GO:0008756//o-succinylbenzoate-CoA ligase activity;GO:0016405//CoA-ligase activity;GO:0016874//ligase activity;GO:0016877//ligase activity, forming carbon-sulfur bonds;GO:0…	GO:0005975//carbohydrate metabolic process;GO:0006081//cellular aldehyde metabolic process;GO:0006082//organic acid metabolic process;GO:0006083//acetate metabolic process;GO:0006097//glyoxylate cycle;GO:0006629//lipid metabolic process;GO:0006631//fatty acid metabolic process;GO:0008150//biological_process;GO:0008152//metabolic process;GO:0009234//menaquinone biosynthetic process;GO:0009987//cel…
Bni02G002653	5095	4196	4158	11348	11403	10039	164.64	156.81	174.64	374.4	360.58	359.02	165.363	364.667	1.14094	6.48214e-55	2.59227e-52	LTI6A	XP_009335544.1 PREDICTED: hydrophobic protein LTI6B-like [Pyrus x bretschneideri]	-	-	-	-	GO:0016021//integral component of membrane	-	-
Bni13G017597	2294	2140	1885	887	935	866	36.53	39.42	39.01	14.42	14.57	15.26	38.32	14.75	-1.37738	1.05621e-53	4.13002e-51	CBP60B	XP_010103014.1 calmodulin-binding protein 60 B [Morus notabilis]	-	-	-	-	-	GO:0005516//calmodulin binding	-
Bni05G007506	32	25	20	320	331	314	1.51	1.24	1.08	12.07	11.19	11.88	1.27667	11.7133	3.1977	5.64596e-52	2.1597e-49	NLP3	PON96219.1 Carbon-nitrogen hydrolase [Trema orientale]	Metabolism;Metabolism	Global and overview maps;Amino acid metabolism	ko01100//Metabolic pathways;ko00250//Alanine, aspartate and glutamate metabolism	K13566;K13566	GO:0005737//cytoplasm;GO:0016021//integral component of membrane	GO:0000257//nitrilase activity;GO:0003674//molecular_function;GO:0003824//catalytic activity;GO:0016410//N-acyltransferase activity;GO:0016787//hydrolase activity;GO:0016810//hydrolase activity, acting on carbon-nitrogen (but not peptide) bonds;GO:0016811//hydrolase activity, acting on carbon-nitrogen (but not peptide) bonds, in linear amides;GO:0050126//N-carbamoylputrescine amidase activity;GO:…	GO:0006082//organic acid metabolic process;GO:0006107//oxaloacetate metabolic process;GO:0006497//protein lipidation;GO:0006807//nitrogen compound metabolic process;GO:0008150//biological_process;GO:0008152//metabolic process;GO:0009058//biosynthetic process;GO:0009446//putrescine biosynthetic process;GO:0009636//response to toxic substance;GO:0009987//cellular process;GO:0019752//carboxylic acid…
Bni03G004010	19	15	14	503	405	676	0.72	0.67	0.7	19.86	15.33	28.93	0.696667	21.3733	4.9392	9.62014e-52	3.60162e-49	--	-	-	-	-	-	-	-	-
Bni07G010275	236	197	182	762	792	755	6.59	6.36	6.61	21.73	21.64	23.34	6.52	22.2367	1.77	1.52983e-51	5.60811e-49	--	PON92642.1 hypothetical protein TorRG33x02_115020 [Trema orientale]	-	-	-	-	-	-	-
Bni05G008284	2595	2285	2284	3	1	0	115.4	117.53	132.01	0.14	0.04	0	121.647	0.06	-10.9854	3.67906e-50	1.32116e-47	DBR	KAF3451085.1 hypothetical protein FNV43_RR07174 [Rhamnella rubrinervis]	-	-	-	-	-	GO:0008743//L-threonine 3-dehydrogenase activity;GO:0016655//oxidoreductase activity, acting on NAD(P)H, quinone or similar compound as acceptor	GO:0006567//threonine catabolic process;GO:0008152//metabolic process;GO:0055114//oxidation-reduction process
Bni05G007593	56	33	34	453	609	425	1.67	1.15	1.32	13.85	17.85	14.04	1.38	15.2467	3.46575	2.22159e-49	7.81822e-47	--	XP_024021487.1 uncharacterized protein LOC21400960 [Morus notabilis]	-	-	-	-	-	GO:0003674//molecular_function;GO:0003824//catalytic activity;GO:0004806//triglyceride lipase activity;GO:0016298//lipase activity;GO:0016787//hydrolase activity;GO:0016788//hydrolase activity, acting on ester bonds;GO:0052689//carboxylic ester hydrolase activity	GO:0006629//lipid metabolic process;GO:0008150//biological_process;GO:0008152//metabolic process;GO:0009056//catabolic process;GO:0016042//lipid catabolic process;GO:0044238//primary metabolic process;GO:0071704//organic substance metabolic process;GO:1901575//organic substance catabolic process
Bni13G017914	1179	1026	825	335	333	320	27.05	27.24	24.6	7.84	7.48	8.14	26.2967	7.82	-1.74964	2.97035e-49	1.02483e-46	RPP13L3	PON65810.1 NB-ARC domain, LRR domain containing protein [Trema orientale]	Organismal Systems	Environmental adaptation	ko04626//Plant-pathogen interaction	K13457	-	GO:0005515//protein binding;GO:0005524//ATP binding;GO:0009378//four-way junction helicase activity;GO:0043531//ADP binding	GO:0002949//tRNA threonylcarbamoyladenosine modification;GO:0006281//DNA repair;GO:0006310//DNA recombination
Bni03G004993	344	290	337	1571	1609	1811	9.82	9.57	12.5	45.78	44.94	57.21	10.63	49.31	2.21374	3.42773e-49	1.15319e-46	ATHB-7	PON81208.1 Aldo/keto reductase [Trema orientale]	-	-	-	-	-	GO:0003677//DNA binding;GO:0004803//transposase activity;GO:0043565//sequence-specific DNA binding	GO:0006313//transposition, DNA-mediated;GO:0006355//regulation of transcription, DNA-templated
Bni06G008526	834	746	977	6072	5359	4738	26.53	27.45	40.4	197.21	166.82	166.81	31.46	176.947	2.49172	3.47345e-49	1.15319e-46	ERS1	PON48914.1 Phytochrome [Trema orientale]	Environmental Information Processing;Environmental Information Processing	Signal transduction;Signal transduction	ko04075//Plant hormone signal transduction;ko04016//MAPK signaling pathway - plant	K14509;K14509	GO:0005575//cellular_component;GO:0005622//intracellular;GO:0005623//cell;GO:0005737//cytoplasm;GO:0005783//endoplasmic reticulum;GO:0005789//endoplasmic reticulum membrane;GO:0012505//endomembrane system;GO:0016020//membrane;GO:0016021//integral component of membrane;GO:0031224//intrinsic component of membrane;GO:0031984//organelle subcompartment;GO:0042175//nuclear outer membrane-endoplasmic re…	GO:0000155//phosphorelay sensor kinase activity;GO:0000156//phosphorelay response regulator activity;GO:0000166//nucleotide binding;GO:0003674//molecular_function;GO:0003824//catalytic activity;GO:0004672//protein kinase activity;GO:0004673//protein histidine kinase activity;GO:0004674//protein serine/threonine kinase activity;GO:0005488//binding;GO:0005515//protein binding;GO:0005524//ATP bindin…	GO:0000160//phosphorelay signal transduction system;GO:0006464//cellular protein modification process;GO:0006468//protein phosphorylation;GO:0006793//phosphorus metabolic process;GO:0006796//phosphate-containing compound metabolic process;GO:0006807//nitrogen compound metabolic process;GO:0006817//phosphate ion transport;GO:0007154//cell communication;GO:0007165//signal transduction;GO:0008150//b…
MSTRG.6921	502	396	429	4	2	4	33.41	30.49	37.12	0.27	0.13	0.29	33.6733	0.23	-7.19383	8.47083e-48	2.76024e-45	--	Translation initiation factor 2, gamma subunit [Trema orientale]	-	-	-	-	-	-	-
Bni06G009919	7162	5612	4843	1911	2317	1833	141.96	128.65	124.77	38.67	44.94	40.21	131.793	41.2733	-1.675	1.19633e-47	3.82739e-45	BXL4	XP_010103839.1 beta-xylosidase/alpha-L-arabinofuranosidase 2 [Morus notabilis]	Metabolism;Metabolism	Global and overview maps;Carbohydrate metabolism	ko01100//Metabolic pathways;ko00520//Amino sugar and nucleotide sugar metabolism	K15920;K15920	GO:0005575//cellular_component;GO:0005576//extracellular region	GO:0003674//molecular_function;GO:0003824//catalytic activity;GO:0004553//hydrolase activity, hydrolyzing O-glycosyl compounds;GO:0009044//xylan 1,4-beta-xylosidase activity;GO:0016787//hydrolase activity;GO:0016798//hydrolase activity, acting on glycosyl bonds;GO:0046556//alpha-L-arabinofuranosidase activity;GO:0097599//xylanase activity	GO:0000272//polysaccharide catabolic process;GO:0005975//carbohydrate metabolic process;GO:0005976//polysaccharide metabolic process;GO:0008150//biological_process;GO:0008152//metabolic process;GO:0009056//catabolic process;GO:0009057//macromolecule catabolic process;GO:0009987//cellular process;GO:0010383//cell wall polysaccharide metabolic process;GO:0010410//hemicellulose metabolic process;GO:…
MSTRG.17893	320	160	237	1830	2011	2062	14.31	8.3	13.82	83.68	88.12	102.2	12.1433	91.3333	2.91098	1.87187e-47	5.88167e-45	CYP75B137	geraniol 8-hydroxylase-like [Cannabis sativa]	-	-	-	-	-	-	-
Bni13G017760	892	1094	914	77	103	128	18.67	26.49	24.87	1.65	2.11	2.97	23.3433	2.24333	-3.37929	7.98201e-47	2.46406e-44	--	-	-	-	-	-	-	GO:0016787//hydrolase activity	-
Bni09G013089	23	38	26	359	368	358	0.63	1.1	0.83	7.93	8.08	9.2	0.853333	8.40333	3.29978	4.75265e-46	1.44186e-43	pol	XP_030494995.1 uncharacterized protein LOC115710786 [Cannabis sativa]	-	-	-	-	-	GO:0003676//nucleic acid binding;GO:0003964//RNA-directed DNA polymerase activity;GO:0004523//RNA-DNA hybrid ribonuclease activity	GO:0000373//Group II intron splicing
Bni12G016863	12710	9707	11215	36936	44150	36996	423.68	374.22	485.91	1257.06	1440.17	1364.83	427.937	1354.02	1.66178	1.35565e-45	4.04305e-43	FAD2	PON44506.1 Fatty acid desaturase [Parasponia andersonii]	Metabolism;Metabolism;Metabolism	Global and overview maps;Global and overview maps;Lipid metabolism	ko01100//Metabolic pathways;ko01212//Fatty acid metabolism;ko01040//Biosynthesis of unsaturated fatty acids	K10256;K10256;K10256	-	GO:0016717//oxidoreductase activity, acting on paired donors, with oxidation of a pair of donors resulting in the reduction of molecular oxygen to two molecules of water	GO:0006629//lipid metabolic process;GO:0055114//oxidation-reduction process
Bni09G012918	439	430	355	1422	1270	1323	29.69	33.63	31.21	98.19	84.05	99.02	31.51	93.7533	1.57306	3.85765e-45	1.13132e-42	PCR2	PON33368.1 PLAC8 motif-containing protein [Trema orientale]	-	-	-	-	GO:0016021//integral component of membrane	GO:0004252//serine-type endopeptidase activity	-
Bni12G017119	4257	2461	2418	499	550	358	83.04	55.46	61.33	9.93	10.48	7.74	66.61	9.38333	-2.82757	4.10441e-45	1.18395e-42	CSLA9	PON56106.1 Nucleotide-diphospho-sugar transferase [Parasponia andersonii]	-	-	-	-	GO:0000139//Golgi membrane;GO:0005575//cellular_component;GO:0005622//intracellular;GO:0005623//cell;GO:0005737//cytoplasm;GO:0005794//Golgi apparatus;GO:0012505//endomembrane system;GO:0016020//membrane;GO:0016021//integral component of membrane;GO:0031090//organelle membrane;GO:0031224//intrinsic component of membrane;GO:0031984//organelle subcompartment;GO:0043226//organelle;GO:0043227//membra…	GO:0000030//mannosyltransferase activity;GO:0003674//molecular_function;GO:0003824//catalytic activity;GO:0008375//acetylglucosaminyltransferase activity;GO:0016740//transferase activity;GO:0016757//transferase activity, transferring glycosyl groups;GO:0016758//transferase activity, transferring hexosyl groups;GO:0019187//beta-1,4-mannosyltransferase activity;GO:0047259//glucomannan 4-beta-mannos…	GO:0008150//biological_process;GO:0008152//metabolic process;GO:0009292//genetic transfer;GO:0009294//DNA mediated transformation;GO:0009605//response to external stimulus;GO:0009607//response to biotic stimulus;GO:0009617//response to bacterium;GO:0009877//nodulation;GO:0009987//cellular process;GO:0016043//cellular component organization;GO:0042710//biofilm formation;GO:0043207//response to ext…
Bni12G016580	3770	3548	3111	8002	9193	8410	35.27	38.25	37.83	75.68	83.26	86.18	37.1167	81.7067	1.13839	8.04673e-45	2.28371e-42	RGA1	XP_030495290.1 putative disease resistance protein RGA1 [Cannabis sativa]	-	-	-	-	-	GO:0005515//protein binding;GO:0005524//ATP binding;GO:0043531//ADP binding	-
BniUnG019418	75	129	77	1045	1012	798	1.51	3.01	2.03	21.56	20.02	17.85	2.18333	19.81	3.18162	1.70609e-43	4.69067e-41	GAUT4	XP_024021460.1 probable galacturonosyltransferase 4 isoform X2 [Morus notabilis]	Metabolism;Metabolism	Global and overview maps;Carbohydrate metabolism	ko01100//Metabolic pathways;ko00520//Amino sugar and nucleotide sugar metabolism	K13648;K13648	GO:0000139//Golgi membrane;GO:0005575//cellular_component;GO:0005622//intracellular;GO:0005623//cell;GO:0005737//cytoplasm;GO:0005794//Golgi apparatus;GO:0012505//endomembrane system;GO:0016020//membrane;GO:0016021//integral component of membrane;GO:0031090//organelle membrane;GO:0031224//intrinsic component of membrane;GO:0031984//organelle subcompartment;GO:0043226//organelle;GO:0043227//membra…	GO:0003674//molecular_function;GO:0003824//catalytic activity;GO:0005515//protein binding;GO:0008194//UDP-glycosyltransferase activity;GO:0016740//transferase activity;GO:0016757//transferase activity, transferring glycosyl groups;GO:0016758//transferase activity, transferring hexosyl groups;GO:0019239//deaminase activity;GO:0047262//polygalacturonate 4-alpha-galacturonosyltransferase activity	GO:0000271//polysaccharide biosynthetic process;GO:0005975//carbohydrate metabolic process;GO:0005976//polysaccharide metabolic process;GO:0008150//biological_process;GO:0008152//metabolic process;GO:0009058//biosynthetic process;GO:0009059//macromolecule biosynthetic process;GO:0009405//pathogenesis;GO:0009987//cellular process;GO:0010393//galacturonan metabolic process;GO:0016043//cellular comp…
Bni11G016085	48	56	65	485	583	460	2.14	2.89	3.77	22.08	25.44	22.7	2.93333	23.4067	2.99631	3.5046e-43	9.35455e-41	RAP2-3	PON88232.1 AP2/ERF transcription factor [Trema orientale]	-	-	-	-	GO:0005575//cellular_component;GO:0005622//intracellular;GO:0005623//cell;GO:0005634//nucleus;GO:0005737//cytoplasm;GO:0005886//plasma membrane;GO:0016020//membrane;GO:0043226//organelle;GO:0043227//membrane-bounded organelle;GO:0043229//intracellular organelle;GO:0043231//intracellular membrane-bounded organelle;GO:0044424//intracellular part;GO:0044464//cell part;GO:0071944//cell periphery	GO:0003674//molecular_function;GO:0003676//nucleic acid binding;GO:0003677//DNA binding;GO:0003700//transcription factor activity, sequence-specific DNA binding;GO:0005488//binding;GO:0043565//sequence-specific DNA binding;GO:0097159//organic cyclic compound binding;GO:1901363//heterocyclic compound binding	GO:0000160//phosphorelay signal transduction system;GO:0001101//response to acid chemical;GO:0006139//nucleobase-containing compound metabolic process;GO:0006351//transcription, DNA-templated;GO:0006355//regulation of transcription, DNA-templated;GO:0006725//cellular aromatic compound metabolic process;GO:0006807//nitrogen compound metabolic process;GO:0006950//response to stress;GO:0007154//cell…
Bni06G008744	429	405	340	1313	1233	1079	11.48	12.53	11.83	35.91	32.31	31.99	11.9467	33.4033	1.48338	3.50875e-43	9.35455e-41	IDH1	XP_010111720.1 isocitrate dehydrogenase [NAD] regulatory subunit 1, mitochondrial [Morus notabilis]	Metabolism;Metabolism;Metabolism;Metabolism;Metabolism;Metabolism	Global and overview maps;Global and overview maps;Global and overview maps;Global and overview maps;Global and overview maps;Carbohydrate metabolism	ko01100//Metabolic pathways;ko01110//Biosynthesis of secondary metabolites;ko01200//Carbon metabolism;ko01230//Biosynthesis of amino acids;ko01210//2-Oxocarboxylic acid metabolism;ko00020//Citrate cycle (TCA cycle)	K00030;K00030;K00030;K00030;K00030;K00030	GO:0005575//cellular_component;GO:0005622//intracellular;GO:0005623//cell;GO:0005737//cytoplasm;GO:0005739//mitochondrion;GO:0005962//mitochondrial isocitrate dehydrogenase complex (NAD+);GO:0043226//organelle;GO:0043227//membrane-bounded organelle;GO:0043229//intracellular organelle;GO:0043231//intracellular membrane-bounded organelle;GO:0044424//intracellular part;GO:0044444//cytoplasmic part;G…	GO:0003674//molecular_function;GO:0003824//catalytic activity;GO:0003862//3-isopropylmalate dehydrogenase activity;GO:0004448//isocitrate dehydrogenase activity;GO:0004449//isocitrate dehydrogenase (NAD+) activity;GO:0004450//isocitrate dehydrogenase (NADP+) activity;GO:0005488//binding;GO:0008270//zinc ion binding;GO:0009027//tartrate dehydrogenase activity;GO:0016491//oxidoreductase activity;GO…	GO:0006082//organic acid metabolic process;GO:0006091//generation of precursor metabolites and energy;GO:0006099//tricarboxylic acid cycle;GO:0006101//citrate metabolic process;GO:0006102//isocitrate metabolic process;GO:0008150//biological_process;GO:0008152//metabolic process;GO:0009060//aerobic respiration;GO:0009098//leucine biosynthetic process;GO:0009987//cellular process;GO:0015980//energy…
Bni10G014554	357	314	336	1170	1132	1084	82.87	84.29	101.37	277.28	257.13	278.47	89.51	270.96	1.59796	3.30038e-42	8.66768e-40	--	XP_030494375.1 uncharacterized protein LOC115710173 [Cannabis sativa]	-	-	-	-	-	-	-
MSTRG.20673	1058	1128	1187	217	215	243	31.39	40.38	47.75	5.76	5.71	7.23	39.84	6.23333	-2.67614	9.52626e-42	2.46506e-39	--	-	-	-	-	-	-	-	-
Bni02G002879	558	456	442	1877	1519	1654	76.04	71.87	78.29	261.16	202.57	249.45	75.4	237.727	1.65667	2.87027e-41	7.31961e-39	--	XP_024028079.1 uncharacterized protein LOC21408031 [Morus notabilis]	-	-	-	-	-	-	-
Bni02G002198	10	27	14	386	378	317	0.2	0.62	0.47	7.96	7.47	7.08	0.43	7.50333	4.12512	3.09731e-41	7.78576e-39	E2FB	PON62956.1 E2F Family [Trema orientale]	-	-	-	-	GO:0005575//cellular_component;GO:0005622//intracellular;GO:0005623//cell;GO:0005634//nucleus;GO:0005667//transcription factor complex;GO:0005737//cytoplasm;GO:0005940//septin ring;GO:0016021//integral component of membrane;GO:0032991//macromolecular complex;GO:0043226//organelle;GO:0043227//membrane-bounded organelle;GO:0043229//intracellular organelle;GO:0043231//intracellular membrane-bounded …	GO:0003674//molecular_function;GO:0003676//nucleic acid binding;GO:0003677//DNA binding;GO:0003700//transcription factor activity, sequence-specific DNA binding;GO:0005488//binding;GO:0005515//protein binding;GO:0046983//protein dimerization activity;GO:0097159//organic cyclic compound binding;GO:1901363//heterocyclic compound binding	GO:0000902//cell morphogenesis;GO:0000904//cell morphogenesis involved in differentiation;GO:0000921//septin ring assembly;GO:0006139//nucleobase-containing compound metabolic process;GO:0006351//transcription, DNA-templated;GO:0006355//regulation of transcription, DNA-templated;GO:0006725//cellular aromatic compound metabolic process;GO:0006807//nitrogen compound metabolic process;GO:0007049//ce…
Bni09G013360	7558	6179	6166	15218	14891	14961	26.19	24.77	27.78	53.85	50.5	57.38	26.2467	53.91	1.03842	4.16325e-41	1.03178e-38	CYP72A67	GAY44259.1 hypothetical protein CUMW_080820 [Citrus unshiu]	Metabolism	Metabolism of terpenoids and polyketides	ko00905//Brassinosteroid biosynthesis	K15639	GO:0019012//virion	GO:0003723//RNA binding;GO:0005506//iron ion binding;GO:0016705//oxidoreductase activity, acting on paired donors, with incorporation or reduction of molecular oxygen;GO:0020037//heme binding;GO:0051539//4 iron, 4 sulfur cluster binding;GO:0070283//radical SAM enzyme activity	GO:0006400//tRNA modification;GO:0006413//translational initiation;GO:0055114//oxidation-reduction process
Bni13G018039	372	447	336	27	8	16	2.15	3.04	2.5	0.16	0.05	0.1	2.56333	0.103333	-4.63264	5.49047e-41	1.34181e-38	--	-	-	-	-	-	-	-	-
Bni07G010371	208	164	228	1272	1111	1107	20.22	17.24	27.96	130.89	111.06	123.26	21.8067	121.737	2.48092	5.58541e-41	1.34631e-38	GSTU8	RXI02148.1 hypothetical protein DVH24_026678 [Malus domestica]	Metabolism;Metabolism	Global and overview maps;Metabolism of other amino acids	ko01100//Metabolic pathways;ko00480//Glutathione metabolism	K00799;K00799	-	GO:0004801//sedoheptulose-7-phosphate:D-glyceraldehyde-3-phosphate glyceronetransferase activity;GO:0005515//protein binding;GO:0016034//maleylacetoacetate isomerase activity	GO:0006098//pentose-phosphate shunt;GO:0006559//L-phenylalanine catabolic process;GO:0006572//tyrosine catabolic process;GO:0006749//glutathione metabolic process
Bni10G014375	17	6	23	388	620	505	0.21	0.08	0.37	4.92	7.53	6.94	0.22	6.46333	4.8767	1.22564e-40	2.91438e-38	CYP71AN24	GAY47276.1 hypothetical protein CUMW_103310 [Citrus unshiu]	-	-	-	-	-	GO:0005506//iron ion binding;GO:0016705//oxidoreductase activity, acting on paired donors, with incorporation or reduction of molecular oxygen;GO:0020037//heme binding	GO:0055114//oxidation-reduction process
Bni13G018204	3085	3101	2702	1161	1139	1208	89.43	103.96	101.81	34.36	32.31	38.75	98.4	35.14	-1.48554	2.44796e-40	5.74325e-38	At4g29360	PON91895.1 Glycoside hydrolase [Trema orientale]	-	-	-	-	-	GO:0004553//hydrolase activity, hydrolyzing O-glycosyl compounds	GO:0005975//carbohydrate metabolic process
Bni09G013154	631	553	514	1495	1715	1415	13.14	13.33	13.91	31.68	34.85	32.49	13.46	33.0067	1.29408	2.88366e-40	6.67642e-38	EXO84B	XP_024030869.1 exocyst complex component EXO84B isoform X1 [Morus notabilis]	-	-	-	-	GO:0000145//exocyst;GO:0005575//cellular_component;GO:0005576//extracellular region;GO:0005618//cell wall;GO:0005622//intracellular;GO:0005623//cell;GO:0005737//cytoplasm;GO:0005829//cytosol;GO:0005856//cytoskeleton;GO:0005938//cell cortex;GO:0009524//phragmoplast;GO:0030312//external encapsulating structure;GO:0032991//macromolecular complex;GO:0043226//organelle;GO:0043228//non-membrane-bounded…	-	GO:0001927//exocyst assembly;GO:0006810//transport;GO:0006887//exocytosis;GO:0006904//vesicle docking involved in exocytosis;GO:0008104//protein localization;GO:0008150//biological_process;GO:0009987//cellular process;GO:0016043//cellular component organization;GO:0016192//vesicle-mediated transport;GO:0022406//membrane docking;GO:0022607//cellular component assembly;GO:0031503//protein complex l…
Bni09G013739	711	482	507	103	67	85	9.54	7.51	8.81	1.4	0.86	1.22	8.62	1.16	-2.89356	8.12259e-40	1.85617e-37	SEOB	PON74643.1 Sieve element occlusion [Trema orientale]	-	-	-	-	GO:0030288//outer membrane-bounded periplasmic space;GO:0031362//anchored component of external side of plasma membrane;GO:0055052//ATP-binding cassette (ABC) transporter complex, substrate-binding subunit-containing	GO:0015415//phosphate ion transmembrane-transporting ATPase activity;GO:0042301//phosphate ion binding	GO:0006817//phosphate ion transport
MSTRG.14763	113	112	133	749	926	663	6.72	7.71	10.29	45.5	53.92	43.66	8.24	47.6933	2.53307	1.38216e-39	3.11802e-37	--	-	-	-	-	-	-	-	-
MSTRG.15485	415	368	411	9	3	20	31.72	32.53	40.83	0.7	0.22	1.69	35.0267	0.87	-5.33129	7.35049e-39	1.63721e-36	--	PREDICTED: Bowman-Birk type proteinase inhibitor-like [Musa acuminata subsp. malaccensis] [Musa acuminata]	-	-	-	-	-	-	-
BniUnG019377	233	228	219	20	23	21	9.69	10.88	12.13	0.85	1.09	1.07	10.9	1.00333	-3.44146	2.54643e-38	5.60088e-36	CYCB2-4	XP_024031373.1 G2/mitotic-specific cyclin-2 isoform X1 [Morus notabilis]	-	-	-	-	GO:0005575//cellular_component;GO:0005622//intracellular;GO:0005623//cell;GO:0005634//nucleus;GO:0043226//organelle;GO:0043227//membrane-bounded organelle;GO:0043229//intracellular organelle;GO:0043231//intracellular membrane-bounded organelle;GO:0044424//intracellular part;GO:0044464//cell part	-	GO:0007049//cell cycle;GO:0008150//biological_process;GO:0009987//cellular process;GO:0051301//cell division
Bni05G007178	2131	1897	1926	5551	7035	5614	106.97	110.98	125.21	281.74	342.3	309.82	114.387	311.287	1.44432	5.09207e-38	1.10617e-35	VAMP725	PON45560.1 Synaptobrevin [Parasponia andersonii]	-	-	-	-	GO:0005575//cellular_component;GO:0005622//intracellular;GO:0005623//cell;GO:0005737//cytoplasm;GO:0005768//endosome;GO:0005769//early endosome;GO:0005886//plasma membrane;GO:0009507//chloroplast;GO:0009536//plastid;GO:0010008//endosome membrane;GO:0012505//endomembrane system;GO:0016020//membrane;GO:0016021//integral component of membrane;GO:0031090//organelle membrane;GO:0031201//SNARE complex;…	GO:0000149//SNARE binding;GO:0003674//molecular_function;GO:0005484//SNAP receptor activity;GO:0005488//binding;GO:0005515//protein binding	GO:0006810//transport;GO:0006887//exocytosis;GO:0006906//vesicle fusion;GO:0006996//organelle organization;GO:0008104//protein localization;GO:0008150//biological_process;GO:0009987//cellular process;GO:0015031//protein transport;GO:0015833//peptide transport;GO:0016043//cellular component organization;GO:0016050//vesicle organization;GO:0016192//vesicle-mediated transport;GO:0032940//secretion b…
MSTRG.12357	1930	1505	1833	7616	6939	8721	190.5	171.8	235.16	767.5	670.23	952.66	199.153	796.797	2.00033	8.66341e-38	1.85904e-35	--	hypothetical protein TorRG33x02_108000 [Trema orientale]	-	-	-	-	-	-	-
BniUnG019321	388	680	425	3657	4446	3534	19.73	39.94	28.04	189.6	220.89	198.61	29.2367	203.033	2.79587	2.12882e-37	4.51309e-35	XTH23	PON97952.1 Xyloglucan endotransglucosylase/hydrolase [Trema orientale]	Environmental Information Processing	Signal transduction	ko04075//Plant hormone signal transduction	K14504	GO:0005618//cell wall;GO:0048046//apoplast	GO:0004553//hydrolase activity, hydrolyzing O-glycosyl compounds;GO:0016762//xyloglucan:xyloglucosyl transferase activity	GO:0005975//carbohydrate metabolic process;GO:0006073//cellular glucan metabolic process
Bni03G004855	11	14	11	221	309	221	0.45	0.66	0.58	9.19	12.31	9.96	0.563333	10.4867	4.21842	2.20174e-37	4.61213e-35	WRKY27	XP_017414089.1 PREDICTED: probable WRKY transcription factor 27 [Vigna angularis]	Organismal Systems;Environmental Information Processing	Environmental adaptation;Signal transduction	ko04626//Plant-pathogen interaction;ko04016//MAPK signaling pathway - plant	K13425;K13425	GO:0005575//cellular_component;GO:0005622//intracellular;GO:0005623//cell;GO:0005634//nucleus;GO:0043226//organelle;GO:0043227//membrane-bounded organelle;GO:0043229//intracellular organelle;GO:0043231//intracellular membrane-bounded organelle;GO:0044424//intracellular part;GO:0044464//cell part	GO:0001067//regulatory region nucleic acid binding;GO:0003674//molecular_function;GO:0003676//nucleic acid binding;GO:0003677//DNA binding;GO:0003700//transcription factor activity, sequence-specific DNA binding;GO:0005488//binding;GO:0043565//sequence-specific DNA binding;GO:0044212//transcription regulatory region DNA binding;GO:0097159//organic cyclic compound binding;GO:1901363//heterocyclic …	GO:0001101//response to acid chemical;GO:0006139//nucleobase-containing compound metabolic process;GO:0006351//transcription, DNA-templated;GO:0006355//regulation of transcription, DNA-templated;GO:0006725//cellular aromatic compound metabolic process;GO:0006807//nitrogen compound metabolic process;GO:0006950//response to stress;GO:0006952//defense response;GO:0007154//cell communication;GO:00071…
Bni13G017831	560	499	431	1317	1419	1463	8.77	9.04	8.77	21.07	21.75	25.37	8.86	22.73	1.35922	2.4531e-36	5.0782e-34	pfh1	PON70500.1 DNA helicase Pif1-like [Trema orientale]	-	-	-	-	GO:0009338//exodeoxyribonuclease V complex;GO:0009898//cytoplasmic side of plasma membrane;GO:0055052//ATP-binding cassette (ABC) transporter complex, substrate-binding subunit-containing	GO:0003677//DNA binding;GO:0003678//DNA helicase activity;GO:0004386//helicase activity;GO:0005524//ATP binding;GO:0008854//exodeoxyribonuclease V activity;GO:0015415//phosphate ion transmembrane-transporting ATPase activity;GO:0016787//hydrolase activity;GO:0016887//ATPase activity	GO:0000723//telomere maintenance;GO:0006281//DNA repair;GO:0006310//DNA recombination;GO:0006817//phosphate ion transport;GO:0009306//protein secretion
Bni14G018617	6876	6229	4876	2988	3045	2590	68.09	71.29	62.75	30.15	29.45	28.35	67.3767	29.3167	-1.20053	3.60285e-36	7.37159e-34	At1g10490	XP_024017352.1 RNA cytidine acetyltransferase 1 isoform X2 [Morus notabilis]	Genetic Information Processing	Translation	ko03008//Ribosome biogenesis in eukaryotes	K14521	GO:0005575//cellular_component;GO:0005622//intracellular;GO:0005623//cell;GO:0005634//nucleus;GO:0005654//nucleoplasm;GO:0005697//telomerase holoenzyme complex;GO:0005730//nucleolus;GO:0009338//exodeoxyribonuclease V complex;GO:0030496//midbody;GO:0030684//preribosome;GO:0030686//90S preribosome;GO:0031974//membrane-enclosed lumen;GO:0031981//nuclear lumen;GO:0032991//macromolecular complex;GO:00…	GO:0000049//tRNA binding;GO:0000166//nucleotide binding;GO:0003674//molecular_function;GO:0003676//nucleic acid binding;GO:0003723//RNA binding;GO:0003824//catalytic activity;GO:0005488//binding;GO:0005515//protein binding;GO:0005524//ATP binding;GO:0008080//N-acetyltransferase activity;GO:0008144//drug binding;GO:0008854//exodeoxyribonuclease V activity;GO:0016407//acetyltransferase activity;GO:…	GO:0000154//rRNA modification;GO:0002097//tRNA wobble base modification;GO:0002101//tRNA wobble cytosine modification;GO:0006139//nucleobase-containing compound metabolic process;GO:0006281//DNA repair;GO:0006310//DNA recombination;GO:0006325//chromatin organization;GO:0006364//rRNA processing;GO:0006396//RNA processing;GO:0006399//tRNA metabolic process;GO:0006400//tRNA modification;GO:0006464//…
Bni05G008189	818	656	698	180	233	176	18.95	17.57	21.01	4.26	5.28	4.51	19.1767	4.68333	-2.03374	4.97452e-36	1.00611e-33	NRAMP1	XP_024018653.1 metal transporter Nramp6 isoform X1 [Morus notabilis]	-	-	-	-	GO:0005575//cellular_component;GO:0005623//cell;GO:0005887//integral component of plasma membrane;GO:0012505//endomembrane system;GO:0016020//membrane;GO:0016021//integral component of membrane;GO:0031224//intrinsic component of membrane;GO:0044425//membrane part;GO:0044464//cell part	GO:0003674//molecular_function;GO:0005215//transporter activity;GO:0008324//cation transmembrane transporter activity;GO:0015075//ion transmembrane transporter activity;GO:0015086//cadmium ion transmembrane transporter activity;GO:0015318//inorganic solute uptake transmembrane transporter activity;GO:0022857//transmembrane transporter activity;GO:0022890//inorganic cation transmembrane transporte…	GO:0000041//transition metal ion transport;GO:0006810//transport;GO:0006811//ion transport;GO:0006812//cation transport;GO:0008150//biological_process;GO:0015691//cadmium ion transport;GO:0030001//metal ion transport;GO:0034220//ion transmembrane transport;GO:0042592//homeostatic process;GO:0048878//chemical homeostasis;GO:0050801//ion homeostasis;GO:0051179//localization;GO:0051234//establishmen…
Bni11G015784	396	305	351	1326	1341	1544	8.49	7.65	9.65	28.62	27.86	36.51	8.59667	30.9967	1.85026	9.72232e-36	1.94402e-33	RT	EXC31240.1 Anthocyanidin 3-O-glucosyltransferase [Morus notabilis]	Metabolism;Metabolism	Global and overview maps;Biosynthesis of other secondary metabolites	ko01110//Biosynthesis of secondary metabolites;ko00944//Flavone and flavonol biosynthesis	K22772;K22772	GO:0005737//cytoplasm	GO:0008194//UDP-glycosyltransferase activity;GO:0008834//di-trans,poly-cis-decaprenylcistransferase activity;GO:0016758//transferase activity, transferring hexosyl groups;GO:0050311//sulfite reductase (ferredoxin) activity	GO:0000103//sulfate assimilation;GO:0005975//carbohydrate metabolic process;GO:0009252//peptidoglycan biosynthetic process;GO:0030259//lipid glycosylation
Bni08G011872	1924	1645	1317	651	537	570	53.55	52.95	47.64	18.48	14.61	17.54	51.38	16.8767	-1.60618	2.70366e-35	5.28596e-33	SBT1.8	XP_010090170.1 subtilisin-like protease SBT1.8 [Morus notabilis]	-	-	-	-	GO:0005575//cellular_component;GO:0005576//extracellular region;GO:0005618//cell wall;GO:0005622//intracellular;GO:0005623//cell;GO:0005737//cytoplasm;GO:0005794//Golgi apparatus;GO:0005911//cell-cell junction;GO:0009505//plant-type cell wall;GO:0009506//plasmodesma;GO:0012505//endomembrane system;GO:0030054//cell junction;GO:0030312//external encapsulating structure;GO:0043226//organelle;GO:0043…	GO:0003674//molecular_function;GO:0003824//catalytic activity;GO:0004175//endopeptidase activity;GO:0004252//serine-type endopeptidase activity;GO:0008233//peptidase activity;GO:0008236//serine-type peptidase activity;GO:0016787//hydrolase activity;GO:0017171//serine hydrolase activity;GO:0070011//peptidase activity, acting on L-amino acid peptides	GO:0006508//proteolysis;GO:0006807//nitrogen compound metabolic process;GO:0008150//biological_process;GO:0008152//metabolic process;GO:0009306//protein secretion;GO:0019538//protein metabolic process;GO:0043170//macromolecule metabolic process;GO:0044238//primary metabolic process;GO:0071704//organic substance metabolic process;GO:1901564//organonitrogen compound metabolic process
Bni14G018627	61	55	49	335	302	298	2.29	2.32	2.26	14.61	12.2	13.09	2.29	13.3	2.53801	4.34841e-35	8.40819e-33	CPR5	XP_024023633.1 protein CPR-5 [Morus notabilis]	-	-	-	-	-	-	-
Bni09G013552	1891	1547	1430	568	718	547	131.39	124.32	129.15	40.29	48.82	42.06	128.287	43.7233	-1.5529	1.17303e-34	2.24354e-32	TRX2	POO00045.1 Thioredoxin [Trema orientale]	-	-	-	-	GO:0005575//cellular_component;GO:0005622//intracellular;GO:0005623//cell;GO:0005737//cytoplasm;GO:0005739//mitochondrion;GO:0005829//cytosol;GO:0005886//plasma membrane;GO:0016020//membrane;GO:0043226//organelle;GO:0043227//membrane-bounded organelle;GO:0043229//intracellular organelle;GO:0043231//intracellular membrane-bounded organelle;GO:0044424//intracellular part;GO:0044444//cytoplasmic par…	GO:0003674//molecular_function;GO:0003756//protein disulfide isomerase activity;GO:0003824//catalytic activity;GO:0004791//thioredoxin-disulfide reductase activity;GO:0004800//thyroxine 5'-deiodinase activity;GO:0015035//protein disulfide oxidoreductase activity;GO:0015036//disulfide oxidoreductase activity;GO:0016209//antioxidant activity;GO:0016491//oxidoreductase activity;GO:0016651//oxidoredu…	GO:0000398//mRNA splicing, via spliceosome;GO:0006457//protein folding;GO:0006662//glycerol ether metabolic process;GO:0006790//sulfur compound metabolic process;GO:0006950//response to stress;GO:0006979//response to oxidative stress;GO:0008150//biological_process;GO:0008152//metabolic process;GO:0009636//response to toxic substance;GO:0009987//cellular process;GO:0018904//ether metabolic process…
Bni07G011028	795	659	630	1816	1880	1524	51.78	49.64	53.33	120.75	119.81	109.84	51.5833	116.8	1.17906	1.94297e-34	3.67619e-32	--	-	-	-	-	-	GO:0005575//cellular_component;GO:0005622//intracellular;GO:0005623//cell;GO:0005737//cytoplasm;GO:0005739//mitochondrion;GO:0043226//organelle;GO:0043227//membrane-bounded organelle;GO:0043229//intracellular organelle;GO:0043231//intracellular membrane-bounded organelle;GO:0044424//intracellular part;GO:0044444//cytoplasmic part;GO:0044464//cell part	GO:0003674//molecular_function;GO:0003756//protein disulfide isomerase activity;GO:0003824//catalytic activity;GO:0004791//thioredoxin-disulfide reductase activity;GO:0015035//protein disulfide oxidoreductase activity;GO:0015036//disulfide oxidoreductase activity;GO:0016209//antioxidant activity;GO:0016491//oxidoreductase activity;GO:0016651//oxidoreductase activity, acting on NAD(P)H;GO:0016667/…	GO:0006662//glycerol ether metabolic process;GO:0006950//response to stress;GO:0006979//response to oxidative stress;GO:0008150//biological_process;GO:0008152//metabolic process;GO:0009636//response to toxic substance;GO:0009987//cellular process;GO:0018904//ether metabolic process;GO:0019725//cellular homeostasis;GO:0033554//cellular response to stress;GO:0034599//cellular response to oxidative …
Bni08G011633	664	591	509	1936	1922	2369	7.27	7.48	7.24	21.64	20.6	28.71	7.33	23.65	1.68996	3.14669e-34	5.89034e-32	CYP704C1	XP_024160357.1 LOW QUALITY PROTEIN: uncharacterized protein LOC112167556 [Rosa chinensis]	-	-	-	-	GO:0005575//cellular_component;GO:0016020//membrane;GO:0016021//integral component of membrane;GO:0031224//intrinsic component of membrane;GO:0044425//membrane part	GO:0003674//molecular_function;GO:0003824//catalytic activity;GO:0004497//monooxygenase activity;GO:0005488//binding;GO:0005506//iron ion binding;GO:0008236//serine-type peptidase activity;GO:0016491//oxidoreductase activity;GO:0016705//oxidoreductase activity, acting on paired donors, with incorporation or reduction of molecular oxygen;GO:0020037//heme binding;GO:0043167//ion binding;GO:0043169/…	GO:0008150//biological_process;GO:0008152//metabolic process;GO:0055114//oxidation-reduction process
Bni03G004462	648	564	588	1951	1737	1576	20.04	20.17	23.64	61.6	52.57	53.94	21.2833	56.0367	1.39665	7.85155e-34	1.45427e-31	BHLH51	XP_010105437.1 transcription factor bHLH51 [Morus notabilis]	-	-	-	-	GO:0005575//cellular_component;GO:0005622//intracellular;GO:0005623//cell;GO:0005634//nucleus;GO:0043226//organelle;GO:0043227//membrane-bounded organelle;GO:0043229//intracellular organelle;GO:0043231//intracellular membrane-bounded organelle;GO:0044424//intracellular part;GO:0044464//cell part	GO:0003674//molecular_function;GO:0003676//nucleic acid binding;GO:0003677//DNA binding;GO:0003700//transcription factor activity, sequence-specific DNA binding;GO:0005488//binding;GO:0005515//protein binding;GO:0046983//protein dimerization activity;GO:0097159//organic cyclic compound binding;GO:1901363//heterocyclic compound binding	GO:0006139//nucleobase-containing compound metabolic process;GO:0006351//transcription, DNA-templated;GO:0006355//regulation of transcription, DNA-templated;GO:0006725//cellular aromatic compound metabolic process;GO:0006807//nitrogen compound metabolic process;GO:0007009//plasma membrane organization;GO:0008150//biological_process;GO:0008152//metabolic process;GO:0009058//biosynthetic process;GO…
Bni13G017735	190	175	155	601	664	525	12.62	13.46	13.42	40.32	43.08	38.57	13.1667	40.6567	1.6266	1.85558e-33	3.40112e-31	At4g30620	XP_024029351.1 nucleoid-associated protein At4g30620, chloroplastic [Morus notabilis]	-	-	-	-	GO:0005737//cytoplasm	GO:0003677//DNA binding	GO:0008150//biological_process
MSTRG.8495	79	68	56	318	378	329	2.77	2.57	2.48	11.58	13.02	12.69	2.60667	12.43	2.25355	3.83087e-33	6.94928e-31	CBSX5	F-box/kelch-repeat protein At3g23880-like [Cannabis sativa]	-	-	-	-	-	-	-
Bni07G011194	1040	1196	1192	3	0	0	19.12	25.37	28.27	0.06	0	0	24.2533	0.02	-10.244	4.45049e-33	7.9909e-31	--	XP_024192630.1 uncharacterized protein LOC112196502 isoform X3 [Rosa chinensis]	-	-	-	-	-	-	-
Bni05G007414	400	420	291	62	80	69	18.8	22.82	17.79	2.96	3.7	3.6	19.8033	3.42	-2.53368	4.81355e-33	8.55548e-31	ILL5	XP_010088388.1 IAA-amino acid hydrolase ILR1-like 5 [Morus notabilis]	-	-	-	-	GO:0005575//cellular_component;GO:0005622//intracellular;GO:0005623//cell;GO:0005737//cytoplasm;GO:0005783//endoplasmic reticulum;GO:0005788//endoplasmic reticulum lumen;GO:0012505//endomembrane system;GO:0031974//membrane-enclosed lumen;GO:0043226//organelle;GO:0043227//membrane-bounded organelle;GO:0043229//intracellular organelle;GO:0043231//intracellular membrane-bounded organelle;GO:0043233/…	GO:0003674//molecular_function;GO:0003824//catalytic activity;GO:0004180//carboxypeptidase activity;GO:0004222//metalloendopeptidase activity;GO:0005488//binding;GO:0008777//acetylornithine deacetylase activity;GO:0009014//succinyl-diaminopimelate desuccinylase activity;GO:0010178//IAA-amino acid conjugate hydrolase activity;GO:0016787//hydrolase activity;GO:0016810//hydrolase activity, acting on…	GO:0002682//regulation of immune system process;GO:0002831//regulation of response to biotic stimulus;GO:0006508//proteolysis;GO:0006592//ornithine biosynthetic process;GO:0008150//biological_process;GO:0008152//metabolic process;GO:0009089//lysine biosynthetic process via diaminopimelate;GO:0010112//regulation of systemic acquired resistance;GO:0031347//regulation of defense response;GO:0032101/…
Bni12G016574	1918	1694	1454	827	868	700	51.55	55.4	50.73	24.2	23.12	22.73	52.56	23.35	-1.17054	8.71215e-33	1.53299e-30	SCAB3	XP_024019533.1 stomatal closure-related actin-binding protein 3 [Morus notabilis]	-	-	-	-	GO:0005737//cytoplasm;GO:0071986//Ragulator complex	GO:0003779//actin binding	GO:0043066//negative regulation of apoptotic process;GO:0043154//negative regulation of cysteine-type endopeptidase activity involved in apoptotic process
Bni07G010282	219	331	388	2627	4681	4425	15.41	26.95	35.5	186.43	318.47	340.41	25.9533	281.77	3.44053	1.30515e-32	2.2738e-30	JAL3	AAY35063.1 lectin KM+ [Artocarpus integer]	-	-	-	-	-	-	-
Bni11G015447	152	160	142	543	643	548	4.02	4.9	4.89	14.67	16.66	16.05	4.60333	15.7933	1.77856	1.43649e-32	2.47809e-30	FKBP65	XP_015886778.1 70 kDa peptidyl-prolyl isomerase-like isoform X1 [Ziziphus jujuba]	-	-	-	-	GO:0005854//nascent polypeptide-associated complex	GO:0003755//peptidyl-prolyl cis-trans isomerase activity;GO:0005515//protein binding;GO:0051082//unfolded protein binding	GO:0051083//'de novo' cotranslational protein folding
Bni06G008727	2596	1686	1412	509	411	347	124.53	93.54	88.04	24.93	19.29	18.42	102.037	20.88	-2.28889	2.06371e-32	3.52554e-30	CHI2	XP_021685895.1 endochitinase 2 [Hevea brasiliensis]	Metabolism;Environmental Information Processing;Metabolism	Global and overview maps;Signal transduction;Carbohydrate metabolism	ko01100//Metabolic pathways;ko04016//MAPK signaling pathway - plant;ko00520//Amino sugar and nucleotide sugar metabolism	K20547;K20547;K20547	GO:0005575//cellular_component;GO:0005622//intracellular;GO:0005623//cell;GO:0005737//cytoplasm;GO:0005773//vacuole;GO:0043226//organelle;GO:0043227//membrane-bounded organelle;GO:0043229//intracellular organelle;GO:0043231//intracellular membrane-bounded organelle;GO:0044424//intracellular part;GO:0044444//cytoplasmic part;GO:0044464//cell part	GO:0003674//molecular_function;GO:0003824//catalytic activity;GO:0004553//hydrolase activity, hydrolyzing O-glycosyl compounds;GO:0004568//chitinase activity;GO:0005488//binding;GO:0008061//chitin binding;GO:0008144//drug binding;GO:0016787//hydrolase activity;GO:0016798//hydrolase activity, acting on glycosyl bonds;GO:0097367//carbohydrate derivative binding	GO:0000272//polysaccharide catabolic process;GO:0005975//carbohydrate metabolic process;GO:0005976//polysaccharide metabolic process;GO:0006022//aminoglycan metabolic process;GO:0006026//aminoglycan catabolic process;GO:0006030//chitin metabolic process;GO:0006032//chitin catabolic process;GO:0006040//amino sugar metabolic process;GO:0006807//nitrogen compound metabolic process;GO:0006950//respon…
MSTRG.18118	1	1	0	2968	3409	3338	0.07	0.1	0	223.94	246.53	272.88	0.0566667	247.783	12.0943	2.1903e-32	3.70581e-30	--	-	-	-	-	-	-	-	-
Bni03G004011	12	6	0	334	263	440	0.55	0.31	0	15.46	11.66	22.06	0.286667	16.3933	5.83759	2.9725e-32	4.98135e-30	BAHD1	KAF3434039.1 hypothetical protein FNV43_RR25142 [Rhamnella rubrinervis]	Metabolism;Metabolism;Metabolism;Metabolism;Metabolism	Global and overview maps;Global and overview maps;Biosynthesis of other secondary metabolites;Biosynthesis of other secondary metabolites;Biosynthesis of other secondary metabolites	ko01100//Metabolic pathways;ko01110//Biosynthesis of secondary metabolites;ko00940//Phenylpropanoid biosynthesis;ko00941//Flavonoid biosynthesis;ko00945//Stilbenoid, diarylheptanoid and gingerol biosynthesis	K13065;K13065;K13065;K13065;K13065	-	GO:0016747//transferase activity, transferring acyl groups other than amino-acyl groups	-
Bni08G012041	239	238	211	17	27	30	12.93	14.37	14.28	0.97	1.53	1.96	13.86	1.48667	-3.22077	4.99224e-32	8.28712e-30	PLA2-I	XP_010090011.1 probable phospholipase A2 homolog 1 [Morus notabilis]	-	-	-	-	-	GO:0004623//phospholipase A2 activity	GO:0006644//phospholipid metabolic process;GO:0050482//arachidonic acid secretion
Bni05G007215	31	22	19	214	215	205	0.28	0.21	0.21	1.77	1.7	1.88	0.233333	1.78333	2.93411	6.00308e-32	9.87198e-30	--	-	-	-	-	-	GO:0016021//integral component of membrane	-	GO:0007219//Notch signaling pathway;GO:0007275//multicellular organism development
Bni03G004297	369	319	281	36	50	61	10.41	10.4	10.29	1.04	1.39	1.9	10.3667	1.44333	-2.84448	6.1405e-32	1.00045e-29	--	VVA34694.1 PREDICTED: ankyrin [Prunus dulcis]	-	-	-	-	-	GO:0005198//structural molecule activity;GO:0005384//manganese ion transmembrane transporter activity;GO:0005515//protein binding	GO:0030026//cellular manganese ion homeostasis
Bni03G004134	1624	1355	1345	3717	4264	3207	23.59	22.76	25.39	55.12	60.6	51.55	23.9133	55.7567	1.22133	8.00783e-32	1.29271e-29	CYP714C2	XP_030967673.1 cytochrome P450 714C2-like [Quercus lobata]	-	-	-	-	-	GO:0003873//6-phosphofructo-2-kinase activity;GO:0004798//thymidylate kinase activity;GO:0005506//iron ion binding;GO:0005524//ATP binding;GO:0016705//oxidoreductase activity, acting on paired donors, with incorporation or reduction of molecular oxygen;GO:0020037//heme binding	GO:0006000//fructose metabolic process;GO:0007155//cell adhesion;GO:0015949//nucleobase-containing small molecule interconversion;GO:0055114//oxidation-reduction process
Bni14G019103	265	346	230	1117	1280	1149	4.82	7.27	5.44	20.71	22.75	23.09	5.84333	22.1833	1.92461	8.69162e-32	1.39034e-29	--	-	-	-	-	-	-	-	-
Bni08G012087	176	189	140	610	600	543	10.14	12.62	10.51	35.93	33.83	34.65	11.09	34.8033	1.64997	9.74268e-32	1.54443e-29	--	-	-	-	-	-	-	-	-
Bni04G005699	33	19	34	289	310	239	1.6	1.07	2.14	14.32	14.72	12.83	1.60333	13.9567	3.12181	1.95988e-31	3.07911e-29	--	XP_010101064.1 universal stress protein PHOS32 [Morus notabilis]	-	-	-	-	GO:0005575//cellular_component;GO:0005623//cell;GO:0005886//plasma membrane;GO:0016020//membrane;GO:0044464//cell part;GO:0071944//cell periphery	GO:0000166//nucleotide binding;GO:0003674//molecular_function;GO:0005488//binding;GO:0008144//drug binding;GO:0016208//AMP binding;GO:0017076//purine nucleotide binding;GO:0030554//adenyl nucleotide binding;GO:0032553//ribonucleotide binding;GO:0032555//purine ribonucleotide binding;GO:0032559//adenyl ribonucleotide binding;GO:0036094//small molecule binding;GO:0043167//ion binding;GO:0043168//an…	GO:0006950//response to stress;GO:0008150//biological_process;GO:0050896//response to stimulus
Bni05G007289	831	828	672	199	277	204	26.8	30.88	28.17	6.55	8.74	7.28	28.6167	7.52333	-1.92741	2.85217e-31	4.44131e-29	ABCG5	PON81545.1 ABC transporter-like [Trema orientale]	Environmental Information Processing	Membrane transport	ko02010//ABC transporters	K05681	GO:0005575//cellular_component;GO:0005623//cell;GO:0005886//plasma membrane;GO:0005887//integral component of plasma membrane;GO:0009380//excinuclease repair complex;GO:0009898//cytoplasmic side of plasma membrane;GO:0016020//membrane;GO:0016021//integral component of membrane;GO:0031224//intrinsic component of membrane;GO:0043190//ATP-binding cassette (ABC) transporter complex;GO:0044425//membra…	GO:0000166//nucleotide binding;GO:0003674//molecular_function;GO:0003824//catalytic activity;GO:0003924//GTPase activity;GO:0004127//cytidylate kinase activity;GO:0005215//transporter activity;GO:0005260//channel-conductance-controlling ATPase activity;GO:0005319//lipid transporter activity;GO:0005488//binding;GO:0005524//ATP binding;GO:0005525//GTP binding;GO:0008144//drug binding;GO:0008565//pr…	GO:0000910//cytokinesis;GO:0006139//nucleobase-containing compound metabolic process;GO:0006289//nucleotide-excision repair;GO:0006810//transport;GO:0006817//phosphate ion transport;GO:0006824//cobalt ion transport;GO:0006855//drug transmembrane transport;GO:0006869//lipid transport;GO:0007601//visual perception;GO:0008150//biological_process;GO:0008272//sulfate transport;GO:0015675//nickel catio…
Bni06G009905	1096	525	853	6329	5014	4680	31.71	17.57	32.08	186.97	141.97	149.87	27.12	159.603	2.55706	3.18925e-31	4.92264e-29	PNC2	PON99414.1 Peroxidase [Trema orientale]	Metabolism;Metabolism;Metabolism	Global and overview maps;Global and overview maps;Biosynthesis of other secondary metabolites	ko01100//Metabolic pathways;ko01110//Biosynthesis of secondary metabolites;ko00940//Phenylpropanoid biosynthesis	K00430;K00430;K00430	-	GO:0004601//peroxidase activity;GO:0020037//heme binding	GO:0006979//response to oxidative stress;GO:0055114//oxidation-reduction process
Bni12G016770	899	935	617	219	252	186	14.51	17.64	12.88	3.73	3.96	3.51	15.01	3.73333	-2.00739	5.83432e-31	8.92701e-29	SRL2	XP_024019087.1 uncharacterized protein LOC21388445 isoform X1 [Morus notabilis]	-	-	-	-	-	-	-
Bni08G011658	1803	1900	2257	493	493	495	32.83	40.01	53.42	9.17	8.78	9.98	42.0867	9.31	-2.17651	6.72771e-31	1.02052e-28	BAG6	XP_010092893.1 BAG family molecular chaperone regulator 6 [Morus notabilis]	-	-	-	-	GO:0005575//cellular_component;GO:0005911//cell-cell junction;GO:0009506//plasmodesma;GO:0030054//cell junction;GO:0055044//symplast	GO:0003674//molecular_function;GO:0005488//binding;GO:0005515//protein binding;GO:0005516//calmodulin binding;GO:0051087//chaperone binding	GO:0000003//reproduction;GO:0000302//response to reactive oxygen species;GO:0002376//immune system process;GO:0003006//developmental process involved in reproduction;GO:0006457//protein folding;GO:0006914//autophagy;GO:0006950//response to stress;GO:0006952//defense response;GO:0006955//immune response;GO:0006979//response to oxidative stress;GO:0007275//multicellular organism development;GO:0008…
Bni13G017802	0	4	10	253	258	227	0	0.24	0.76	15.5	15.13	15.05	0.333333	15.2267	5.51349	6.892e-31	1.03651e-28	KNAT3	XP_010105978.1 homeobox protein knotted-1-like 2 isoform X3 [Morus notabilis]	-	-	-	-	GO:0005575//cellular_component;GO:0005622//intracellular;GO:0005623//cell;GO:0005634//nucleus;GO:0005737//cytoplasm;GO:0005829//cytosol;GO:0043226//organelle;GO:0043227//membrane-bounded organelle;GO:0043229//intracellular organelle;GO:0043231//intracellular membrane-bounded organelle;GO:0044424//intracellular part;GO:0044444//cytoplasmic part;GO:0044464//cell part	GO:0003674//molecular_function;GO:0003676//nucleic acid binding;GO:0003677//DNA binding;GO:0003700//transcription factor activity, sequence-specific DNA binding;GO:0005488//binding;GO:0097159//organic cyclic compound binding;GO:1901363//heterocyclic compound binding	GO:0006355//regulation of transcription, DNA-templated;GO:0008150//biological_process;GO:0009314//response to radiation;GO:0009416//response to light stimulus;GO:0009593//detection of chemical stimulus;GO:0009628//response to abiotic stimulus;GO:0009719//response to endogenous stimulus;GO:0009720//detection of hormone stimulus;GO:0009722//detection of cytokinin stimulus;GO:0009725//response to ho…
Bni05G008187	730	780	649	2647	2816	1953	10.16	12.61	11.59	38.48	39.19	30.99	11.4533	36.22	1.66102	6.9995e-31	1.04376e-28	RPS12	RXH74276.1 hypothetical protein DVH24_028997 [Malus domestica]	Genetic Information Processing	Translation	ko03010//Ribosome	K02951	-	-	GO:0007155//cell adhesion
Bni13G017757	438	361	330	101	120	98	4.99	4.76	4.88	1.18	1.35	1.25	4.87667	1.26	-1.95247	8.68226e-31	1.28381e-28	At1g60420	KAF3431258.1 hypothetical protein FNV43_RR25988 [Rhamnella rubrinervis]	-	-	-	-	-	GO:0010181//FMN binding;GO:0016209//antioxidant activity;GO:0016491//oxidoreductase activity	GO:0055114//oxidation-reduction process
Bni01G000891	398	447	300	32	52	58	8.05	10.46	7.89	0.67	1.04	1.3	8.8	1.00333	-3.1327	9.96253e-31	1.46084e-28	DDM1	POO02547.1 ATP-dependent DNA helicase DDM [Trema orientale]	-	-	-	-	GO:0000785//chromatin;GO:0000786//nucleosome;GO:0005575//cellular_component;GO:0005622//intracellular;GO:0005623//cell;GO:0005634//nucleus;GO:0005694//chromosome;GO:0032991//macromolecular complex;GO:0032993//protein-DNA complex;GO:0043226//organelle;GO:0043227//membrane-bounded organelle;GO:0043228//non-membrane-bounded organelle;GO:0043229//intracellular organelle;GO:0043231//intracellular memb…	GO:0000166//nucleotide binding;GO:0003674//molecular_function;GO:0003676//nucleic acid binding;GO:0003677//DNA binding;GO:0003678//DNA helicase activity;GO:0003824//catalytic activity;GO:0004003//ATP-dependent DNA helicase activity;GO:0004386//helicase activity;GO:0005488//binding;GO:0005524//ATP binding;GO:0008026//ATP-dependent helicase activity;GO:0008094//DNA-dependent ATPase activity;GO:0008…	GO:0006139//nucleobase-containing compound metabolic process;GO:0006259//DNA metabolic process;GO:0006325//chromatin organization;GO:0006342//chromatin silencing;GO:0006344//maintenance of chromatin silencing;GO:0006346//methylation-dependent chromatin silencing;GO:0006349//regulation of gene expression by genetic imprinting;GO:0006351//transcription, DNA-templated;GO:0006355//regulation of trans…
Bni13G017628	342	329	314	80	78	81	10.63	11.8	12.65	2.53	2.38	2.79	11.6933	2.56667	-2.18772	1.36006e-30	1.97781e-28	SCY1	POO03324.1 SecY/SEC61-alpha family [Trema orientale]	Genetic Information Processing;Cellular Processes;Genetic Information Processing	Folding, sorting and degradation;Transport and catabolism;Folding, sorting and degradation	ko04141//Protein processing in endoplasmic reticulum;ko04145//Phagosome;ko03060//Protein export	K10956;K10956;K10956	GO:0005575//cellular_component;GO:0005622//intracellular;GO:0005623//cell;GO:0005737//cytoplasm;GO:0005887//integral component of plasma membrane;GO:0009507//chloroplast;GO:0009534//chloroplast thylakoid;GO:0009535//chloroplast thylakoid membrane;GO:0009536//plastid;GO:0009579//thylakoid;GO:0016020//membrane;GO:0016021//integral component of membrane;GO:0031224//intrinsic component of membrane;GO…	GO:0008565//protein transporter activity;GO:0015450//P-P-bond-hydrolysis-driven protein transmembrane transporter activity	GO:0006810//transport;GO:0006886//intracellular protein transport;GO:0006996//organelle organization;GO:0008104//protein localization;GO:0008150//biological_process;GO:0009657//plastid organization;GO:0009668//plastid membrane organization;GO:0009987//cellular process;GO:0010027//thylakoid membrane organization;GO:0015031//protein transport;GO:0015833//peptide transport;GO:0016043//cellular compo…
Bni11G015816	707	726	823	174	195	175	37.37	44.38	56.54	9.39	10.09	10.24	46.0967	9.90667	-2.21819	2.11635e-30	3.05239e-28	--	POO02092.1 RNA polymerase II, Rpb [Trema orientale]	-	-	-	-	GO:0000428//DNA-directed RNA polymerase complex;GO:0001669//acrosomal vesicle;GO:0005575//cellular_component;GO:0005622//intracellular;GO:0005623//cell;GO:0005634//nucleus;GO:0005654//nucleoplasm;GO:0005666//DNA-directed RNA polymerase III complex;GO:0005737//cytoplasm;GO:0005829//cytosol;GO:0005886//plasma membrane;GO:0009360//DNA polymerase III complex;GO:0012505//endomembrane system;GO:0016020…	GO:0000166//nucleotide binding;GO:0001635//calcitonin gene-related peptide receptor activity;GO:0001653//peptide receptor activity;GO:0003674//molecular_function;GO:0003824//catalytic activity;GO:0003899//DNA-directed RNA polymerase activity;GO:0004888//transmembrane signaling receptor activity;GO:0004930//G-protein coupled receptor activity;GO:0005488//binding;GO:0008528//G-protein coupled pepti…	GO:0002252//immune effector process;GO:0002376//immune system process;GO:0006139//nucleobase-containing compound metabolic process;GO:0006351//transcription, DNA-templated;GO:0006352//DNA-templated transcription, initiation;GO:0006383//transcription from RNA polymerase III promoter;GO:0006384//transcription initiation from RNA polymerase III promoter;GO:0006399//tRNA metabolic process;GO:0006725/…
Bni06G009677	332	385	359	2	0	3	20.81	27.91	29.25	0.13	0	0.21	25.99	0.113333	-7.84124	2.21841e-30	3.1736e-28	--	-	-	-	-	-	-	-	-
Bni02G002734	781	645	646	3569	3497	2126	15.92	15.21	17.12	74.29	69.77	47.97	16.0833	64.01	1.99273	3.34415e-30	4.70749e-28	SCT	RYR79479.1 hypothetical protein Ahy_A01g004297 [Arachis hypogaea]	-	-	-	-	-	GO:0003674//molecular_function;GO:0003824//catalytic activity;GO:0004144//diacylglycerol O-acyltransferase activity;GO:0008374//O-acyltransferase activity;GO:0008811//chloramphenicol O-acetyltransferase activity;GO:0016407//acetyltransferase activity;GO:0016413//O-acetyltransferase activity;GO:0016740//transferase activity;GO:0016746//transferase activity, transferring acyl groups;GO:0016747//tra…	GO:0006629//lipid metabolic process;GO:0006720//isoprenoid metabolic process;GO:0006721//terpenoid metabolic process;GO:0006807//nitrogen compound metabolic process;GO:0008150//biological_process;GO:0008152//metabolic process;GO:0008299//isoprenoid biosynthetic process;GO:0008610//lipid biosynthetic process;GO:0009058//biosynthetic process;GO:0009987//cellular process;GO:0016101//diterpenoid meta…
Bni04G006465	1866	1861	1682	742	830	794	15.33	17.96	18.17	5.81	6.35	6.73	17.1533	6.29667	-1.44583	5.07773e-30	7.09109e-28	GPDH	ESR59910.1 hypothetical protein CICLE_v10015567mg [Citrus clementina]	Metabolism;Metabolism	Global and overview maps;Lipid metabolism	ko01110//Biosynthesis of secondary metabolites;ko00564//Glycerophospholipid metabolism	K00006;K00006	GO:0005575//cellular_component;GO:0005622//intracellular;GO:0005623//cell;GO:0005737//cytoplasm;GO:0009331//glycerol-3-phosphate dehydrogenase complex;GO:0009507//chloroplast;GO:0009536//plastid;GO:0032991//macromolecular complex;GO:0043226//organelle;GO:0043227//membrane-bounded organelle;GO:0043229//intracellular organelle;GO:0043231//intracellular membrane-bounded organelle;GO:0044424//intrace…	GO:0000166//nucleotide binding;GO:0003674//molecular_function;GO:0003824//catalytic activity;GO:0004367//glycerol-3-phosphate dehydrogenase [NAD+] activity;GO:0005488//binding;GO:0005515//protein binding;GO:0016491//oxidoreductase activity;GO:0016614//oxidoreductase activity, acting on CH-OH group of donors;GO:0016616//oxidoreductase activity, acting on the CH-OH group of donors, NAD or NADP as a…	GO:0005975//carbohydrate metabolic process;GO:0006072//glycerol-3-phosphate metabolic process;GO:0006629//lipid metabolic process;GO:0006644//phospholipid metabolic process;GO:0006650//glycerophospholipid metabolic process;GO:0006793//phosphorus metabolic process;GO:0006796//phosphate-containing compound metabolic process;GO:0008150//biological_process;GO:0008152//metabolic process;GO:0008610//li…
Bni06G009694	187	185	153	597	778	597	9.11	10.43	9.7	29.73	37.13	32.21	9.74667	33.0233	1.7605	5.91048e-30	8.18904e-28	HISN7	PON77394.1 Bifunctional phosphatase IMPL [Trema orientale]	Metabolism;Metabolism;Metabolism;Metabolism;Environmental Information Processing;Metabolism;Metabolism	Global and overview maps;Global and overview maps;Global and overview maps;Carbohydrate metabolism;Signal transduction;Carbohydrate metabolism;Amino acid metabolism	ko01100//Metabolic pathways;ko01110//Biosynthesis of secondary metabolites;ko01230//Biosynthesis of amino acids;ko00562//Inositol phosphate metabolism;ko04070//Phosphatidylinositol signaling system;ko00053//Ascorbate and aldarate metabolism;ko00340//Histidine metabolism	K18649;K18649;K18649;K18649;K18649;K18649;K18649	GO:0005575//cellular_component;GO:0005622//intracellular;GO:0005623//cell;GO:0005737//cytoplasm;GO:0009507//chloroplast;GO:0009536//plastid;GO:0043226//organelle;GO:0043227//membrane-bounded organelle;GO:0043229//intracellular organelle;GO:0043231//intracellular membrane-bounded organelle;GO:0044424//intracellular part;GO:0044444//cytoplasmic part;GO:0044464//cell part	GO:0003674//molecular_function;GO:0003824//catalytic activity;GO:0004401//histidinol-phosphatase activity;GO:0005488//binding;GO:0008270//zinc ion binding;GO:0008441//3'(2'),5'-bisphosphate nucleotidase activity;GO:0008934//inositol monophosphate 1-phosphatase activity;GO:0016787//hydrolase activity;GO:0016788//hydrolase activity, acting on ester bonds;GO:0016791//phosphatase activity;GO:0042578/…	GO:0000105//histidine biosynthetic process;GO:0005975//carbohydrate metabolic process;GO:0006020//inositol metabolic process;GO:0006021//inositol biosynthetic process;GO:0006066//alcohol metabolic process;GO:0006082//organic acid metabolic process;GO:0006520//cellular amino acid metabolic process;GO:0006547//histidine metabolic process;GO:0006629//lipid metabolic process;GO:0006644//phospholipid …
Bni06G009232	873	784	732	1714	1777	1751	22.06	20.42	21.92	42.34	42.2	46.03	21.4667	43.5233	1.01969	6.05471e-30	8.32333e-28	MIRO2	XP_030486697.1 mitochondrial Rho GTPase 2 isoform X2 [Cannabis sativa]	-	-	-	-	GO:0005737//cytoplasm;GO:0016020//membrane	GO:0003924//GTPase activity;GO:0005509//calcium ion binding;GO:0005524//ATP binding;GO:0005525//GTP binding;GO:0016818//hydrolase activity, acting on acid anhydrides, in phosphorus-containing anhydrides;GO:0043022//ribosome binding;GO:0051539//4 iron, 4 sulfur cluster binding	GO:0008150//biological_process;GO:0032297//negative regulation of DNA-dependent DNA replication initiation;GO:0042254//ribosome biogenesis;GO:0051186//cofactor metabolic process
MSTRG.12560	1933	1407	1609	611	576	613	69.6	58.59	75.3	22.46	20.29	24.43	67.83	22.3933	-1.59885	1.1058e-29	1.50834e-27	TUBA	tubulin alpha chain [Rosa chinensis]	Cellular Processes	Transport and catabolism	ko04145//Phagosome	K07374	GO:0005911//cell-cell junction;GO:0009532//plastid stroma;GO:0015630//microtubule cytoskeleton;GO:0030312//external encapsulating structure;GO:0031090//organelle membrane;GO:0043234//protein complex	GO:0005198//structural molecule activity;GO:0016757//transferase activity, transferring glycosyl groups;GO:0017111//nucleoside-triphosphatase activity;GO:0032550//purine ribonucleoside binding	GO:0006006//glucose metabolic process;GO:0006637//acyl-CoA metabolic process;GO:0006970//response to osmotic stress;GO:0006996//organelle organization;GO:0007017//microtubule-based process;GO:0009629//response to gravity;GO:0010038//response to metal ion;GO:0016192//vesicle-mediated transport;GO:0032989//cellular component morphogenesis;GO:0040007//growth;GO:0043623//cellular protein complex asse…
Bni03G003614	827	660	751	3	0	0	3.23	2.99	3.82	0.01	0	0	3.34667	0.00333333	-9.97154	1.15761e-29	1.56687e-27	--	-	-	-	-	-	-	-	-
Bni07G010573	408	212	238	1389	1366	1570	9.17	5.54	6.98	31.81	29.78	38.91	7.23	33.5	2.21209	1.23206e-29	1.65491e-27	YSL1	PON92809.1 Oligopeptide transporter [Trema orientale]	-	-	-	-	GO:0005575//cellular_component;GO:0005623//cell;GO:0005886//plasma membrane;GO:0016020//membrane;GO:0016021//integral component of membrane;GO:0031224//intrinsic component of membrane;GO:0044425//membrane part;GO:0044464//cell part;GO:0071944//cell periphery	GO:0015198//oligopeptide transporter activity	GO:0000003//reproduction;GO:0003006//developmental process involved in reproduction;GO:0006810//transport;GO:0006811//ion transport;GO:0006857//oligopeptide transport;GO:0007275//multicellular organism development;GO:0008150//biological_process;GO:0009791//post-embryonic development;GO:0010035//response to inorganic substance;GO:0010038//response to metal ion;GO:0010039//response to iron ion;GO:0…
Bni06G009067	695	695	557	219	223	160	12.13	14.03	12.64	3.9	3.81	3.09	12.9333	3.6	-1.84503	1.25158e-29	1.6684e-27	STK38L	EXB88371.1 Serine/threonine-protein kinase CBK1 [Morus notabilis]	-	-	-	-	-	GO:0000166//nucleotide binding;GO:0003674//molecular_function;GO:0003824//catalytic activity;GO:0004497//monooxygenase activity;GO:0004672//protein kinase activity;GO:0004674//protein serine/threonine kinase activity;GO:0005488//binding;GO:0005524//ATP binding;GO:0008144//drug binding;GO:0016301//kinase activity;GO:0016740//transferase activity;GO:0016772//transferase activity, transferring phosp…	GO:0006464//cellular protein modification process;GO:0006468//protein phosphorylation;GO:0006744//ubiquinone biosynthetic process;GO:0006793//phosphorus metabolic process;GO:0006796//phosphate-containing compound metabolic process;GO:0006807//nitrogen compound metabolic process;GO:0008150//biological_process;GO:0008152//metabolic process;GO:0009987//cellular process;GO:0016310//phosphorylation;GO…
MSTRG.19392	315	374	340	5	0	0	14.91	20.47	20.91	0.24	0	0	18.7633	0.08	-7.8737	2.13141e-29	2.79883e-27	--	-	-	-	-	-	-	-	-
Bni02G002065	770	783	644	1746	2079	1880	24.08	28.32	26.18	55.76	63.63	65.08	26.1933	61.49	1.23115	2.99943e-29	3.90948e-27	At3g47200	PON53375.1 hypothetical protein PanWU01x14_202570 [Parasponia andersonii]	-	-	-	-	-	-	-
Bni10G014338	37	33	38	252	240	216	2.07	2.27	2.7	11.77	11.71	11.8	2.34667	11.76	2.3252	6.28449e-29	8.13101e-27	--	XP_010087835.1 uncharacterized protein LOC21403784 isoform X1 [Morus notabilis]	-	-	-	-	-	-	-
Bni05G006782	2438	2318	1673	902	1001	855	40.35	44.37	35.99	15.24	16.21	15.66	40.2367	15.7033	-1.35744	1.03601e-28	1.33064e-26	HSL1	PON60639.1 Serine/threonine protein kinase [Trema orientale]	-	-	-	-	GO:0005575//cellular_component;GO:0005623//cell;GO:0005886//plasma membrane;GO:0016020//membrane;GO:0016021//integral component of membrane;GO:0031224//intrinsic component of membrane;GO:0044425//membrane part;GO:0044464//cell part;GO:0071944//cell periphery	GO:0000166//nucleotide binding;GO:0003674//molecular_function;GO:0003824//catalytic activity;GO:0004672//protein kinase activity;GO:0004674//protein serine/threonine kinase activity;GO:0005488//binding;GO:0005515//protein binding;GO:0005524//ATP binding;GO:0008144//drug binding;GO:0016301//kinase activity;GO:0016740//transferase activity;GO:0016772//transferase activity, transferring phosphorus-c…	GO:0006464//cellular protein modification process;GO:0006468//protein phosphorylation;GO:0006793//phosphorus metabolic process;GO:0006796//phosphate-containing compound metabolic process;GO:0006807//nitrogen compound metabolic process;GO:0008150//biological_process;GO:0008152//metabolic process;GO:0009987//cellular process;GO:0016310//phosphorylation;GO:0019538//protein metabolic process;GO:00362…
Bni06G009632	26	39	39	286	348	392	2.06	3.54	4	22.83	26.68	33.97	3.2	27.8267	3.12032	1.73631e-28	2.21393e-26	BURP17	XP_010098486.1 BURP domain-containing protein BNM2A [Morus notabilis]	-	-	-	-	GO:0000322//storage vacuole;GO:0000325//plant-type vacuole;GO:0000326//protein storage vacuole;GO:0005575//cellular_component;GO:0005622//intracellular;GO:0005623//cell;GO:0005737//cytoplasm;GO:0005768//endosome;GO:0005770//late endosome;GO:0005773//vacuole;GO:0005794//Golgi apparatus;GO:0005795//Golgi stack;GO:0012505//endomembrane system;GO:0031410//cytoplasmic vesicle;GO:0031982//vesicle;GO:00…	-	GO:0000003//reproduction;GO:0003006//developmental process involved in reproduction;GO:0007275//multicellular organism development;GO:0008150//biological_process;GO:0009791//post-embryonic development;GO:0010154//fruit development;GO:0022414//reproductive process;GO:0032501//multicellular organismal process;GO:0032502//developmental process;GO:0048316//seed development;GO:0048608//reproductive st…
Bni04G005663	1591	1427	1224	681	777	678	11.18	11.59	11.18	4.88	5.34	5.27	11.3167	5.16333	-1.13207	1.9335e-28	2.44761e-26	TSK	PON82233.1 N-terminal acetyltransferase A, auxiliary subunit [Trema orientale]	-	-	-	-	GO:0005575//cellular_component;GO:0005622//intracellular;GO:0005623//cell;GO:0005634//nucleus;GO:0005654//nucleoplasm;GO:0016020//membrane;GO:0031974//membrane-enclosed lumen;GO:0031981//nuclear lumen;GO:0043226//organelle;GO:0043227//membrane-bounded organelle;GO:0043229//intracellular organelle;GO:0043231//intracellular membrane-bounded organelle;GO:0043233//organelle lumen;GO:0044422//organell…	GO:0005515//protein binding;GO:0008270//zinc ion binding	GO:0000086//G2/M transition of mitotic cell cycle;GO:0000278//mitotic cell cycle;GO:0006325//chromatin organization;GO:0006996//organelle organization;GO:0007049//cell cycle;GO:0008150//biological_process;GO:0009653//anatomical structure morphogenesis;GO:0009888//tissue development;GO:0009933//meristem structural organization;GO:0009934//regulation of meristem structural organization;GO:0009987//…
MSTRG.5737	45	30	22	234	251	215	1.95	1.5	1.24	10.33	10.62	10.29	1.56333	10.4133	2.73573	3.18235e-28	3.97139e-26	--	-	-	-	-	-	-	-	-
Bni01G000892	265	258	295	37	17	25	15.94	17.95	23.11	2.29	1	1.67	19	1.65333	-3.52255	4.70533e-28	5.83063e-26	At5g25400	XP_010086665.1 probable sugar phosphate/phosphate translocator At5g25400 [Morus notabilis]	-	-	-	-	GO:0016020//membrane;GO:0016021//integral component of membrane	-	GO:0055085//transmembrane transport
BniUnG019378	266	219	186	34	46	29	17.63	16.76	16	2.31	2.97	2.12	16.7967	2.46667	-2.76754	4.98644e-28	6.13576e-26	--	PON50908.1 hypothetical protein PanWU01x14_220400 [Parasponia andersonii]	-	-	-	-	-	-	-
MSTRG.12848	156	189	137	6	5	3	4.42	6.19	5.05	0.17	0.14	0.09	5.22	0.133333	-5.29094	5.58194e-28	6.82082e-26	--	-	-	-	-	-	-	-	-
Bni06G008484	1189	910	694	288	222	189	28.19	24.95	21.38	6.97	5.15	4.96	24.84	5.69333	-2.12532	6.84432e-28	8.3057e-26	--	XP_015891703.1 uncharacterized protein LOC107426118 [Ziziphus jujuba]	-	-	-	-	-	GO:0005515//protein binding	GO:0006457//protein folding;GO:0009408//response to heat
Bni07G010113	1	4	5	187	177	172	0.02	0.11	0.15	4.49	4.07	4.48	0.0933333	4.34667	5.54137	1.04096e-27	1.25457e-25	--	XP_024027080.1 uncharacterized protein LOC112093246 [Morus notabilis]	-	-	-	-	-	GO:0003677//DNA binding;GO:0004803//transposase activity;GO:0016788//hydrolase activity, acting on ester bonds	GO:0006313//transposition, DNA-mediated
Bni14G019141	137	107	101	409	414	366	4.74	4.29	4.55	14.43	14.03	14.02	4.52667	14.16	1.6453	1.0768e-27	1.28894e-25	--	-	-	-	-	-	GO:0016021//integral component of membrane	GO:0008963//phospho-N-acetylmuramoyl-pentapeptide-transferase activity	-
Bni05G007571	1994	1558	1591	767	766	803	54.6	49.49	57.89	21.1	20.07	25.41	53.9933	22.1933	-1.28265	1.30493e-27	1.55145e-25	SBT1.5	XP_010089708.1 subtilisin-like protease SBT1.5 [Morus notabilis]	-	-	-	-	GO:0005575//cellular_component;GO:0005576//extracellular region	GO:0003674//molecular_function;GO:0003824//catalytic activity;GO:0004175//endopeptidase activity;GO:0004252//serine-type endopeptidase activity;GO:0008233//peptidase activity;GO:0008236//serine-type peptidase activity;GO:0016787//hydrolase activity;GO:0017171//serine hydrolase activity;GO:0070011//peptidase activity, acting on L-amino acid peptides	GO:0006508//proteolysis;GO:0006807//nitrogen compound metabolic process;GO:0008150//biological_process;GO:0008152//metabolic process;GO:0009306//protein secretion;GO:0019538//protein metabolic process;GO:0043170//macromolecule metabolic process;GO:0044238//primary metabolic process;GO:0071704//organic substance metabolic process;GO:1901564//organonitrogen compound metabolic process
Bni07G010529	516	486	374	154	153	154	14.46	15.75	13.62	4.4	4.19	4.77	14.61	4.45333	-1.714	1.60206e-27	1.89194e-25	CSLG3	XP_024028555.1 cellulose synthase-like protein G3 [Morus notabilis]	-	-	-	-	GO:0000139//Golgi membrane;GO:0005575//cellular_component;GO:0005622//intracellular;GO:0005623//cell;GO:0005737//cytoplasm;GO:0005794//Golgi apparatus;GO:0005886//plasma membrane;GO:0012505//endomembrane system;GO:0016020//membrane;GO:0016021//integral component of membrane;GO:0031090//organelle membrane;GO:0031224//intrinsic component of membrane;GO:0031984//organelle subcompartment;GO:0043226//…	GO:0003674//molecular_function;GO:0003824//catalytic activity;GO:0008194//UDP-glycosyltransferase activity;GO:0016740//transferase activity;GO:0016757//transferase activity, transferring glycosyl groups;GO:0016758//transferase activity, transferring hexosyl groups;GO:0016759//cellulose synthase activity;GO:0016760//cellulose synthase (UDP-forming) activity;GO:0035251//UDP-glucosyltransferase acti…	GO:0000271//polysaccharide biosynthetic process;GO:0000278//mitotic cell cycle;GO:0000281//mitotic cytokinesis;GO:0000910//cytokinesis;GO:0005975//carbohydrate metabolic process;GO:0005976//polysaccharide metabolic process;GO:0006073//cellular glucan metabolic process;GO:0007049//cell cycle;GO:0008150//biological_process;GO:0008152//metabolic process;GO:0009058//biosynthetic process;GO:0009059//m…
Bni08G011617	31	16	12	214	209	193	2.76	1.64	1.39	19.42	18.18	18.98	1.93	18.86	3.28866	2.24532e-27	2.63391e-25	CML25	XP_010092847.1 probable calcium-binding protein CML23 [Morus notabilis]	-	-	-	-	GO:0005575//cellular_component;GO:0005622//intracellular;GO:0005623//cell;GO:0005634//nucleus;GO:0005737//cytoplasm;GO:0043226//organelle;GO:0043227//membrane-bounded organelle;GO:0043229//intracellular organelle;GO:0043231//intracellular membrane-bounded organelle;GO:0044424//intracellular part;GO:0044464//cell part	GO:0003674//molecular_function;GO:0004553//hydrolase activity, hydrolyzing O-glycosyl compounds;GO:0005488//binding;GO:0005509//calcium ion binding;GO:0005515//protein binding;GO:0043167//ion binding;GO:0043169//cation binding;GO:0046872//metal ion binding	GO:0000272//polysaccharide catabolic process;GO:0006950//response to stress;GO:0007275//multicellular organism development;GO:0008150//biological_process;GO:0009266//response to temperature stimulus;GO:0009409//response to cold;GO:0009628//response to abiotic stimulus;GO:0009653//anatomical structure morphogenesis;GO:0009888//tissue development;GO:0009987//cellular process;GO:0010015//root morpho…
Bni09G013677	402	493	368	89	110	91	11.07	14.87	12.95	2.85	2.74	3.06	12.9633	2.88333	-2.16863	2.7484e-27	3.20271e-25	TBL2	XP_024023970.1 protein trichome birefringence-like 2 [Morus notabilis]	-	-	-	-	GO:0005575//cellular_component;GO:0005622//intracellular;GO:0005623//cell;GO:0005737//cytoplasm;GO:0005794//Golgi apparatus;GO:0012505//endomembrane system;GO:0016020//membrane;GO:0016021//integral component of membrane;GO:0031224//intrinsic component of membrane;GO:0043226//organelle;GO:0043227//membrane-bounded organelle;GO:0043229//intracellular organelle;GO:0043231//intracellular membrane-bou…	GO:0003674//molecular_function;GO:0003824//catalytic activity;GO:0008374//O-acyltransferase activity;GO:0016407//acetyltransferase activity;GO:0016413//O-acetyltransferase activity;GO:0016740//transferase activity;GO:0016746//transferase activity, transferring acyl groups;GO:0016747//transferase activity, transferring acyl groups other than amino-acyl groups	GO:0008150//biological_process;GO:0009987//cellular process;GO:0071554//cell wall organization or biogenesis
Bni01G000752	1863	1386	1035	424	462	319	87.64	75.41	63.29	20.37	21.27	16.61	75.4467	19.4167	-1.95816	3.18365e-27	3.68549e-25	AED3	XP_010107692.1 aspartyl protease AED3 [Morus notabilis]	-	-	-	-	GO:0005575//cellular_component;GO:0005576//extracellular region;GO:0005618//cell wall;GO:0005623//cell;GO:0009505//plant-type cell wall;GO:0030312//external encapsulating structure;GO:0044464//cell part;GO:0048046//apoplast;GO:0071944//cell periphery	GO:0000166//nucleotide binding;GO:0003674//molecular_function;GO:0003824//catalytic activity;GO:0004175//endopeptidase activity;GO:0004190//aspartic-type endopeptidase activity;GO:0005488//binding;GO:0008233//peptidase activity;GO:0016787//hydrolase activity;GO:0036094//small molecule binding;GO:0070001//aspartic-type peptidase activity;GO:0070011//peptidase activity, acting on L-amino acid pepti…	GO:0002376//immune system process;GO:0006508//proteolysis;GO:0006807//nitrogen compound metabolic process;GO:0006950//response to stress;GO:0006952//defense response;GO:0006955//immune response;GO:0008150//biological_process;GO:0008152//metabolic process;GO:0009056//catabolic process;GO:0009057//macromolecule catabolic process;GO:0009605//response to external stimulus;GO:0009607//response to biot…
Bni13G017971	1979	2009	1663	918	929	921	9.39	11.02	10.27	4.54	4.38	4.94	10.2267	4.62	-1.14637	4.25546e-27	4.89406e-25	RPS5	PON68483.1 NB-ARC domain containing protein [Trema orientale]	Organismal Systems	Environmental adaptation	ko04626//Plant-pathogen interaction	K13459	GO:0005575//cellular_component;GO:0005623//cell;GO:0005886//plasma membrane;GO:0016020//membrane;GO:0016611//iron-iron nitrogenase complex;GO:0016612//molybdenum-iron nitrogenase complex;GO:0016613//vanadium-iron nitrogenase complex;GO:0042729//DASH complex;GO:0044464//cell part;GO:0071944//cell periphery;GO:0072686//mitotic spindle	GO:0000166//nucleotide binding;GO:0003674//molecular_function;GO:0003723//RNA binding;GO:0003724//RNA helicase activity;GO:0005488//binding;GO:0005515//protein binding;GO:0005524//ATP binding;GO:0005525//GTP binding;GO:0008144//drug binding;GO:0016163//nitrogenase activity;GO:0016301//kinase activity;GO:0016491//oxidoreductase activity;GO:0016772//transferase activity, transferring phosphorus-con…	GO:0006614//SRP-dependent cotranslational protein targeting to membrane;GO:0006950//response to stress;GO:0006952//defense response;GO:0007154//cell communication;GO:0007165//signal transduction;GO:0008150//biological_process;GO:0008608//attachment of spindle microtubules to kinetochore;GO:0009306//protein secretion;GO:0009399//nitrogen fixation;GO:0009605//response to external stimulus;GO:000960…
Bni07G010493	1600	2522	1307	228	217	322	50.52	92.08	53.64	7.36	6.7	11.25	65.4133	8.43667	-2.95484	4.2915e-27	4.90346e-25	WAV3	XP_028110410.1 E3 ubiquitin-protein ligase WAV3-like [Camellia sinensis]	-	-	-	-	GO:0010007//magnesium chelatase complex	GO:0016851//magnesium chelatase activity;GO:0016887//ATPase activity	GO:0015995//chlorophyll biosynthetic process
Bni06G008901	370	358	326	880	880	870	31.01	34.7	35.52	75.3	72.18	80.7	33.7433	76.06	1.17254	7.08769e-27	8.04613e-25	kdelr	XP_010104163.1 putative ER lumen protein-retaining receptor C28H8.4 [Morus notabilis]	-	-	-	-	GO:0005575//cellular_component;GO:0005622//intracellular;GO:0005623//cell;GO:0005737//cytoplasm;GO:0005783//endoplasmic reticulum;GO:0005789//endoplasmic reticulum membrane;GO:0012505//endomembrane system;GO:0016020//membrane;GO:0016021//integral component of membrane;GO:0031224//intrinsic component of membrane;GO:0031984//organelle subcompartment;GO:0042175//nuclear outer membrane-endoplasmic re…	GO:0003674//molecular_function;GO:0005048//signal sequence binding;GO:0005488//binding;GO:0033218//amide binding;GO:0042277//peptide binding;GO:0046923//ER retention sequence binding	GO:0006621//protein retention in ER lumen;GO:0006810//transport;GO:0008104//protein localization;GO:0008150//biological_process;GO:0009987//cellular process;GO:0015031//protein transport;GO:0015833//peptide transport;GO:0016192//vesicle-mediated transport;GO:0032507//maintenance of protein location in cell;GO:0033036//macromolecule localization;GO:0033365//protein localization to organelle;GO:003…
Bni11G015600	12	3	10	159	190	162	0.35	0.11	0.38	4.88	5.61	5.4	0.28	5.29667	4.24159	9.50059e-27	1.07162e-24	THIM	XP_024022394.1 hydroxyethylthiazole kinase [Morus notabilis]	Metabolism;Metabolism	Global and overview maps;Metabolism of cofactors and vitamins	ko01100//Metabolic pathways;ko00730//Thiamine metabolism	K00878;K00878	GO:0005575//cellular_component;GO:0005622//intracellular;GO:0005623//cell;GO:0005737//cytoplasm;GO:0005829//cytosol;GO:0044424//intracellular part;GO:0044444//cytoplasmic part;GO:0044464//cell part	GO:0000166//nucleotide binding;GO:0003674//molecular_function;GO:0003824//catalytic activity;GO:0004417//hydroxyethylthiazole kinase activity;GO:0004789//thiamine-phosphate diphosphorylase activity;GO:0005488//binding;GO:0005524//ATP binding;GO:0008144//drug binding;GO:0016301//kinase activity;GO:0016740//transferase activity;GO:0016765//transferase activity, transferring alkyl or aryl (other tha…	GO:0006139//nucleobase-containing compound metabolic process;GO:0006725//cellular aromatic compound metabolic process;GO:0006732//coenzyme metabolic process;GO:0006766//vitamin metabolic process;GO:0006767//water-soluble vitamin metabolic process;GO:0006772//thiamine metabolic process;GO:0006790//sulfur compound metabolic process;GO:0006793//phosphorus metabolic process;GO:0006796//phosphate-cont…
Bni02G003038	753	670	632	1583	1632	1743	55.61	57.23	60.67	119.37	117.95	142.47	57.8367	126.597	1.13018	1.03469e-26	1.15964e-24	TET4	PON96385.1 Tetraspanin [Trema orientale]	-	-	-	-	GO:0016020//membrane;GO:0016021//integral component of membrane	GO:0005216//ion channel activity	GO:0006811//ion transport;GO:0043386//mycotoxin biosynthetic process;GO:0055085//transmembrane transport
Bni13G018334	131	129	94	413	445	381	4.49	5.12	4.19	14.46	14.93	14.46	4.6	14.6167	1.66791	1.08549e-26	1.20888e-24	RPP8L3	EXB51032.1 Disease resistance protein RPM1 [Morus notabilis]	Organismal Systems	Environmental adaptation	ko04626//Plant-pathogen interaction	K13457	-	GO:0005515//protein binding;GO:0043531//ADP binding	-
Bni01G000910	145	79	105	537	499	540	8.35	5.27	7.83	31.53	28.1	34.4	7.15	31.3433	2.13214	3.43556e-26	3.77826e-24	At5g25400	XP_010086665.1 probable sugar phosphate/phosphate translocator At5g25400 [Morus notabilis]	-	-	-	-	GO:0016020//membrane;GO:0016021//integral component of membrane	-	GO:0055085//transmembrane transport
Bni01G000811	412	248	266	1052	1138	946	21.47	14.95	18.02	55.97	58.03	54.56	18.1467	56.1867	1.63052	4.91517e-26	5.37189e-24	At5g65660	XP_010104557.1 uncharacterized protein At5g65660 [Morus notabilis]	-	-	-	-	GO:0005887//integral component of plasma membrane	GO:0003677//DNA binding;GO:0008270//zinc ion binding	GO:0006351//transcription, DNA-templated
Bni09G013792	202	185	204	20	20	30	3.04	3.23	3.99	0.31	0.29	0.51	3.42	0.37	-3.2084	9.36053e-26	1.0128e-23	SCO5321	PON82798.1 FAD/NAD(P)-binding domain containing protein [Trema orientale]	-	-	-	-	GO:0005737//cytoplasm	GO:0000166//nucleotide binding;GO:0003674//molecular_function;GO:0003824//catalytic activity;GO:0004148//dihydrolipoyl dehydrogenase activity;GO:0004791//thioredoxin-disulfide reductase activity;GO:0005488//binding;GO:0015036//disulfide oxidoreductase activity;GO:0016152//mercury (II) reductase activity;GO:0016166//phytoene dehydrogenase activity;GO:0016491//oxidoreductase activity;GO:0016701//ox…	GO:0006096//glycolytic process;GO:0006744//ubiquinone biosynthetic process;GO:0006790//sulfur compound metabolic process;GO:0008150//biological_process;GO:0008152//metabolic process;GO:0008652//cellular amino acid biosynthetic process;GO:0009228//thiamine biosynthetic process;GO:0015995//chlorophyll biosynthetic process;GO:0016117//carotenoid biosynthetic process;GO:0018874//benzoate metabolic pr…
Bni09G012743	431	423	386	1055	1165	935	61.93	70.3	72.09	154.78	163.81	148.69	68.1067	155.76	1.19346	9.382e-26	1.0128e-23	--	PON78754.1 hydroxyproline-rich glycoprotein family protein [Parasponia andersonii]	-	-	-	-	-	-	-
Bni14G018723	3865	4173	3433	9271	8989	9745	72	91.73	85.03	184.74	170.97	211.02	82.92	188.91	1.18791	9.59855e-26	1.02985e-23	NAGS2	GAV67992.1 LOW QUALITY PROTEIN: Acetyltransf_1 domain-containing protein/AA_kinase domain-containing protein/DUF2215 domain-containing protein [Cephalotus follicularis]	Metabolism;Metabolism;Metabolism;Metabolism;Metabolism	Global and overview maps;Global and overview maps;Global and overview maps;Global and overview maps;Amino acid metabolism	ko01100//Metabolic pathways;ko01110//Biosynthesis of secondary metabolites;ko01230//Biosynthesis of amino acids;ko01210//2-Oxocarboxylic acid metabolism;ko00220//Arginine biosynthesis	K14682;K14682;K14682;K14682;K14682	-	GO:0003991//acetylglutamate kinase activity;GO:0004042//acetyl-CoA:L-glutamate N-acetyltransferase activity;GO:0008080//N-acetyltransferase activity;GO:0008771//[citrate (pro-3S)-lyase] ligase activity;GO:0008999//ribosomal-protein-alanine N-acetyltransferase activity	GO:0006101//citrate metabolic process;GO:0006464//cellular protein modification process;GO:0006592//ornithine biosynthetic process;GO:0042254//ribosome biogenesis
BniUnG019414	152	128	106	430	410	425	5.47	5.33	4.96	15.77	14.4	16.88	5.25333	15.6833	1.57793	1.03191e-25	1.10045e-23	PHL7	PON57687.1 Octamer-binding transcription factor [Parasponia andersonii]	-	-	-	-	GO:0005575//cellular_component;GO:0005622//intracellular;GO:0005623//cell;GO:0005634//nucleus;GO:0043226//organelle;GO:0043227//membrane-bounded organelle;GO:0043229//intracellular organelle;GO:0043231//intracellular membrane-bounded organelle;GO:0044424//intracellular part;GO:0044464//cell part	GO:0003674//molecular_function;GO:0003676//nucleic acid binding;GO:0003677//DNA binding;GO:0003700//transcription factor activity, sequence-specific DNA binding;GO:0005488//binding;GO:0097159//organic cyclic compound binding;GO:1901363//heterocyclic compound binding	GO:0000003//reproduction;GO:0003006//developmental process involved in reproduction;GO:0006139//nucleobase-containing compound metabolic process;GO:0006351//transcription, DNA-templated;GO:0006355//regulation of transcription, DNA-templated;GO:0006725//cellular aromatic compound metabolic process;GO:0006807//nitrogen compound metabolic process;GO:0007275//multicellular organism development;GO:000…
Bni04G005346	203	107	146	808	667	750	12.66	7.73	11.88	51.73	40.87	52.25	10.7567	48.2833	2.16629	1.25602e-25	1.33138e-23	VUP1	XP_006447536.2 vascular-related unknown protein 1 isoform X1 [Citrus clementina]	-	-	-	-	-	-	-
Bni06G008545	5436	3999	4380	1947	2305	1853	117.93	100.33	123.51	43.12	48.93	44.49	113.923	45.5133	-1.3237	1.3324e-25	1.39553e-23	TUBA1	NP_001314413.1 tubulin alpha-2 chain-like [Gossypium hirsutum]	Cellular Processes	Transport and catabolism	ko04145//Phagosome	K07374	-	GO:0003924//GTPase activity	-
Bni05G008278	2838	1963	2469	6747	7025	6691	60.04	48.03	67.46	145.95	145.4	156.54	58.51	149.297	1.35143	2.64702e-25	2.75603e-23	BT3	PON50569.1 Voltage dependent potassium channel [Trema orientale]	-	-	-	-	GO:0000151//ubiquitin ligase complex;GO:0005575//cellular_component;GO:0005622//intracellular;GO:0005623//cell;GO:0005634//nucleus;GO:0005737//cytoplasm;GO:0016020//membrane;GO:0016021//integral component of membrane;GO:0019005//SCF ubiquitin ligase complex;GO:0031224//intrinsic component of membrane;GO:0031461//cullin-RING ubiquitin ligase complex;GO:0032991//macromolecular complex;GO:0043226//o…	GO:0003674//molecular_function;GO:0003712//transcription cofactor activity;GO:0003824//catalytic activity;GO:0004402//histone acetyltransferase activity;GO:0005488//binding;GO:0005515//protein binding;GO:0005516//calmodulin binding;GO:0008080//N-acetyltransferase activity;GO:0008270//zinc ion binding;GO:0016407//acetyltransferase activity;GO:0016410//N-acyltransferase activity;GO:0016740//transfe…	GO:0000302//response to reactive oxygen species;GO:0001101//response to acid chemical;GO:0006325//chromatin organization;GO:0006355//regulation of transcription, DNA-templated;GO:0006464//cellular protein modification process;GO:0006473//protein acetylation;GO:0006475//internal protein amino acid acetylation;GO:0006508//proteolysis;GO:0006511//ubiquitin-dependent protein catabolic process;GO:0006…
Bni07G010486	659	560	568	1339	1594	1424	25.09	25.14	27.19	52.49	61.29	59.27	25.8067	57.6833	1.16041	3.33622e-25	3.45318e-23	RPS2	PON68591.1 Ribosomal protein [Parasponia andersonii]	Metabolism;Metabolism;Metabolism;Metabolism;Metabolism;Metabolism	Global and overview maps;Global and overview maps;Carbohydrate metabolism;Carbohydrate metabolism;Carbohydrate metabolism;Carbohydrate metabolism	ko01100//Metabolic pathways;ko01110//Biosynthesis of secondary metabolites;ko00500//Starch and sucrose metabolism;ko00520//Amino sugar and nucleotide sugar metabolism;ko00040//Pentose and glucuronate interconversions;ko00052//Galactose metabolism	K00963;K00963;K00963;K00963;K00963;K00963	GO:0000313//organellar ribosome;GO:0000314//organellar small ribosomal subunit;GO:0005575//cellular_component;GO:0005622//intracellular;GO:0005623//cell;GO:0005737//cytoplasm;GO:0005739//mitochondrion;GO:0005740//mitochondrial envelope;GO:0005743//mitochondrial inner membrane;GO:0005759//mitochondrial matrix;GO:0005761//mitochondrial ribosome;GO:0005763//mitochondrial small ribosomal subunit;GO:0…	GO:0000049//tRNA binding;GO:0003674//molecular_function;GO:0003676//nucleic acid binding;GO:0003723//RNA binding;GO:0003735//structural constituent of ribosome;GO:0005198//structural molecule activity;GO:0005488//binding;GO:0070569//uridylyltransferase activity;GO:0097159//organic cyclic compound binding;GO:1901363//heterocyclic compound binding	GO:0006412//translation;GO:0006414//translational elongation;GO:0006415//translational termination;GO:0006518//peptide metabolic process;GO:0006807//nitrogen compound metabolic process;GO:0008150//biological_process;GO:0008152//metabolic process;GO:0009058//biosynthetic process;GO:0009059//macromolecule biosynthetic process;GO:0009987//cellular process;GO:0010467//gene expression;GO:0016043//cell…
Bni05G007560	1623	1624	1189	659	707	653	69.16	78.59	65.57	27.82	29.81	29.68	71.1067	29.1033	-1.2888	4.31e-25	4.40923e-23	dnajc7	XP_010104601.1 dnaJ homolog subfamily B member 3 isoform X1 [Morus notabilis]	-	-	-	-	-	GO:0003674//molecular_function;GO:0005488//binding;GO:0005515//protein binding;GO:0051087//chaperone binding	GO:0006457//protein folding;GO:0009408//response to heat
Bni01G000071	1781	1652	1862	6076	4981	6010	126.24	135.43	171.55	439.71	345.5	471.46	144.407	418.89	1.53643	4.34767e-25	4.42206e-23	--	-	-	-	-	-	-	GO:0005199//structural constituent of cell wall	GO:0009664//plant-type cell wall organization
MSTRG.14876	27	21	22	164	199	172	1.15	1.05	1.21	7.22	8.39	8.19	1.13667	7.93333	2.80312	4.4736e-25	4.52399e-23	--	-	-	-	-	-	-	-	-
Bni03G003881	674	612	626	219	187	227	52.83	58.6	57.76	28.69	23.2	31.15	56.3967	27.68	-1.02677	6.24073e-25	6.27497e-23	--	XP_010096673.1 uncharacterized protein LOC21408123 isoform X1 [Morus notabilis]	-	-	-	-	-	GO:0070283//radical SAM enzyme activity	GO:0006785//heme b biosynthetic process
Bni09G013602	300	193	145	0	6	1	13.05	9.7	8.22	0	0.24	0.05	10.3233	0.0966667	-6.73867	6.76708e-25	6.76554e-23	UGT74B1	XP_024024020.1 LOW QUALITY PROTEIN: UDP-glycosyltransferase 74B1 [Morus notabilis]	Metabolism;Metabolism;Metabolism;Metabolism;Metabolism	Global and overview maps;Global and overview maps;Global and overview maps;Amino acid metabolism;Biosynthesis of other secondary metabolites	ko01100//Metabolic pathways;ko01110//Biosynthesis of secondary metabolites;ko01210//2-Oxocarboxylic acid metabolism;ko00380//Tryptophan metabolism;ko00966//Glucosinolate biosynthesis	K11820;K11820;K11820;K11820;K11820	GO:0005575//cellular_component;GO:0005622//intracellular;GO:0005623//cell;GO:0005737//cytoplasm;GO:0005829//cytosol;GO:0043226//organelle;GO:0043227//membrane-bounded organelle;GO:0043229//intracellular organelle;GO:0043231//intracellular membrane-bounded organelle;GO:0044424//intracellular part;GO:0044444//cytoplasmic part;GO:0044464//cell part	GO:0003674//molecular_function;GO:0003824//catalytic activity;GO:0008194//UDP-glycosyltransferase activity;GO:0016740//transferase activity;GO:0016757//transferase activity, transferring glycosyl groups;GO:0016758//transferase activity, transferring hexosyl groups;GO:0035251//UDP-glucosyltransferase activity;GO:0046527//glucosyltransferase activity;GO:0047251//thiohydroximate beta-D-glucosyltrans…	GO:0005975//carbohydrate metabolic process;GO:0006082//organic acid metabolic process;GO:0006520//cellular amino acid metabolic process;GO:0006725//cellular aromatic compound metabolic process;GO:0006790//sulfur compound metabolic process;GO:0006807//nitrogen compound metabolic process;GO:0006950//response to stress;GO:0006952//defense response;GO:0008150//biological_process;GO:0008152//metabolic…
MSTRG.5016	0	1	7	204	243	166	0	0.06	0.45	10.35	11.8	9.11	0.17	10.42	5.93768	7.43456e-25	7.39087e-23	--	-	-	-	-	-	-	-	-
Bni11G015168	23	13	15	156	213	162	1.34	0.89	1.14	8.96	11.25	9.77	1.12333	9.99333	3.15318	9.9164e-25	9.74799e-23	FSD3	PON54681.1 Manganese/iron superoxide dismutase [Trema orientale]	Cellular Processes	Transport and catabolism	ko04146//Peroxisome	K04564	-	GO:0004784//superoxide dismutase activity;GO:0046872//metal ion binding	GO:0006801//superoxide metabolic process;GO:0055114//oxidation-reduction process
Bni13G018245	1138	892	858	465	462	458	17.35	15.73	17	7.24	6.89	7.73	16.6933	7.28667	-1.19594	1.25436e-24	1.2262e-22	KIN12F	XP_010097285.1 kinesin-like protein KIN-12F [Morus notabilis]	-	-	-	-	GO:0005575//cellular_component;GO:0005622//intracellular;GO:0005623//cell;GO:0005737//cytoplasm;GO:0005813//centrosome;GO:0005815//microtubule organizing center;GO:0005819//spindle;GO:0005829//cytosol;GO:0005856//cytoskeleton;GO:0005871//kinesin complex;GO:0005873//plus-end kinesin complex;GO:0005874//microtubule;GO:0005875//microtubule associated complex;GO:0015630//microtubule cytoskeleton;GO:0…	GO:0000166//nucleotide binding;GO:0003674//molecular_function;GO:0003676//nucleic acid binding;GO:0003677//DNA binding;GO:0003774//motor activity;GO:0003777//microtubule motor activity;GO:0003824//catalytic activity;GO:0005488//binding;GO:0005515//protein binding;GO:0005524//ATP binding;GO:0008017//microtubule binding;GO:0008092//cytoskeletal protein binding;GO:0008144//drug binding;GO:0008574//A…	GO:0000278//mitotic cell cycle;GO:0002376//immune system process;GO:0002478//antigen processing and presentation of exogenous peptide antigen;GO:0002495//antigen processing and presentation of peptide antigen via MHC class II;GO:0002504//antigen processing and presentation of peptide or polysaccharide antigen via MHC class II;GO:0006810//transport;GO:0006890//retrograde vesicle-mediated transport…
Bni11G016071	608	776	757	3402	6476	3739	26.09	38.5	42.21	149.02	271.89	177.53	35.6	199.48	2.48629	1.29103e-24	1.25508e-22	LEA5-D	PON88347.1 Late embryogenesis abundant protein [Trema orientale]	-	-	-	-	-	-	GO:0006950//response to stress;GO:0008150//biological_process;GO:0050896//response to stimulus
Bni03G003786	294	249	221	71	68	69	9.18	9.03	8.86	2.27	2.07	2.41	9.02333	2.25	-2.00374	1.38345e-24	1.33754e-22	FDM1	PON60988.1 hypothetical protein TorRG33x02_282980 [Trema orientale]	-	-	-	-	-	GO:0003677//DNA binding;GO:0003899//DNA-directed RNA polymerase activity;GO:0005524//ATP binding	GO:0006351//transcription, DNA-templated;GO:0007059//chromosome segregation;GO:0030261//chromosome condensation
Bni14G018445	790	609	738	196	232	230	28.96	25.82	35.16	7.34	8.32	9.33	29.98	8.33	-1.84761	1.91167e-24	1.83813e-22	TPPJ	POO02839.1 Trehalose-phosphatase [Trema orientale]	Metabolism;Metabolism;Metabolism	Global and overview maps;Global and overview maps;Carbohydrate metabolism	ko01100//Metabolic pathways;ko01110//Biosynthesis of secondary metabolites;ko00500//Starch and sucrose metabolism	K01087;K01087;K01087	-	GO:0003824//catalytic activity;GO:0004805//trehalose-phosphatase activity;GO:0008967//phosphoglycolate phosphatase activity;GO:0016787//hydrolase activity	GO:0005992//trehalose biosynthetic process;GO:0008152//metabolic process
Bni12G017126	201	109	126	1012	946	590	4.13	2.6	3.36	21.27	19.04	13.43	3.36333	17.9133	2.41307	2.06779e-24	1.97744e-22	CSLA9	PON56106.1 Nucleotide-diphospho-sugar transferase [Parasponia andersonii]	-	-	-	-	GO:0000139//Golgi membrane;GO:0005575//cellular_component;GO:0005622//intracellular;GO:0005623//cell;GO:0005737//cytoplasm;GO:0005794//Golgi apparatus;GO:0012505//endomembrane system;GO:0016020//membrane;GO:0016021//integral component of membrane;GO:0031090//organelle membrane;GO:0031224//intrinsic component of membrane;GO:0031984//organelle subcompartment;GO:0043226//organelle;GO:0043227//membra…	GO:0000030//mannosyltransferase activity;GO:0003674//molecular_function;GO:0003824//catalytic activity;GO:0008375//acetylglucosaminyltransferase activity;GO:0016740//transferase activity;GO:0016757//transferase activity, transferring glycosyl groups;GO:0016758//transferase activity, transferring hexosyl groups;GO:0019187//beta-1,4-mannosyltransferase activity;GO:0047259//glucomannan 4-beta-mannos…	GO:0008150//biological_process;GO:0008152//metabolic process;GO:0009292//genetic transfer;GO:0009294//DNA mediated transformation;GO:0009605//response to external stimulus;GO:0009607//response to biotic stimulus;GO:0009617//response to bacterium;GO:0009877//nodulation;GO:0009987//cellular process;GO:0016043//cellular component organization;GO:0042710//biofilm formation;GO:0043207//response to ext…
Bni05G008038	606	556	441	1261	1179	1222	37.22	37.52	33.35	77.24	72.56	82.04	36.03	77.28	1.1009	2.22829e-24	2.11279e-22	At1g15670	XP_010110297.1 F-box/kelch-repeat protein At1g15670 [Morus notabilis]	-	-	-	-	GO:0000151//ubiquitin ligase complex;GO:0005575//cellular_component;GO:0005622//intracellular;GO:0005623//cell;GO:0005737//cytoplasm;GO:0005829//cytosol;GO:0019005//SCF ubiquitin ligase complex;GO:0031461//cullin-RING ubiquitin ligase complex;GO:0032991//macromolecular complex;GO:0044424//intracellular part;GO:0044444//cytoplasmic part;GO:0044464//cell part;GO:1902494//catalytic complex;GO:199023…	GO:0003674//molecular_function;GO:0005488//binding;GO:0005515//protein binding;GO:0019899//enzyme binding;GO:0031625//ubiquitin protein ligase binding;GO:0044389//ubiquitin-like protein ligase binding	GO:0006508//proteolysis;GO:0006511//ubiquitin-dependent protein catabolic process;GO:0006807//nitrogen compound metabolic process;GO:0008150//biological_process;GO:0008152//metabolic process;GO:0009056//catabolic process;GO:0009057//macromolecule catabolic process;GO:0009966//regulation of signal transduction;GO:0009968//negative regulation of signal transduction;GO:0009987//cellular process;GO:0…
Bni12G017221	112	79	80	344	362	305	4.02	3.29	3.74	12.63	12.75	12.14	3.68333	12.5067	1.76361	2.23335e-24	2.11279e-22	UGT86A1	XP_024028742.1 UDP-glycosyltransferase 86A1 [Morus notabilis]	-	-	-	-	-	GO:0008194//UDP-glycosyltransferase activity;GO:0016758//transferase activity, transferring hexosyl groups	GO:0005975//carbohydrate metabolic process;GO:0030259//lipid glycosylation
Bni06G010038	78	95	78	366	436	494	7.96	11.21	10.35	38.12	43.53	55.79	9.84	45.8133	2.21904	2.45902e-24	2.31385e-22	LOG8	PON64145.1 Cytokinin riboside 5'-monophosphate phosphoribohydrolase [Parasponia andersonii]	-	-	-	-	-	-	-
Bni02G003029	1885	1442	1399	3971	3392	3321	34.66	30.67	33.44	74.55	61.04	67.59	32.9233	67.7267	1.04061	2.809e-24	2.62911e-22	MPK3	POO01557.1 Serine/threonine protein kinase [Trema orientale]	Organismal Systems;Environmental Information Processing	Environmental adaptation;Signal transduction	ko04626//Plant-pathogen interaction;ko04016//MAPK signaling pathway - plant	K20536;K20536	GO:0005575//cellular_component;GO:0005622//intracellular;GO:0005623//cell;GO:0005634//nucleus;GO:0005737//cytoplasm;GO:0005741//mitochondrial outer membrane;GO:0043226//organelle;GO:0043227//membrane-bounded organelle;GO:0043229//intracellular organelle;GO:0043231//intracellular membrane-bounded organelle;GO:0044424//intracellular part;GO:0044464//cell part	GO:0000166//nucleotide binding;GO:0003674//molecular_function;GO:0003824//catalytic activity;GO:0004672//protein kinase activity;GO:0004674//protein serine/threonine kinase activity;GO:0004707//MAP kinase activity;GO:0005488//binding;GO:0005524//ATP binding;GO:0008144//drug binding;GO:0016301//kinase activity;GO:0016740//transferase activity;GO:0016772//transferase activity, transferring phosphor…	GO:0000003//reproduction;GO:0000165//MAPK cascade;GO:0001101//response to acid chemical;GO:0002376//immune system process;GO:0003006//developmental process involved in reproduction;GO:0006464//cellular protein modification process;GO:0006468//protein phosphorylation;GO:0006725//cellular aromatic compound metabolic process;GO:0006790//sulfur compound metabolic process;GO:0006793//phosphorus metabo…
Bni14G018894	657	578	499	184	224	226	5.23	5.31	5.17	1.51	1.76	1.99	5.23667	1.75333	-1.57855	2.83352e-24	2.63802e-22	VRN1	RXI07245.1 hypothetical protein DVH24_026381 [Malus domestica]	-	-	-	-	GO:0005575//cellular_component;GO:0005576//extracellular region;GO:0005622//intracellular;GO:0005623//cell;GO:0005634//nucleus;GO:0005654//nucleoplasm;GO:0031974//membrane-enclosed lumen;GO:0031981//nuclear lumen;GO:0043226//organelle;GO:0043227//membrane-bounded organelle;GO:0043229//intracellular organelle;GO:0043231//intracellular membrane-bounded organelle;GO:0043233//organelle lumen;GO:00444…	GO:0003674//molecular_function;GO:0003676//nucleic acid binding;GO:0003677//DNA binding;GO:0005488//binding;GO:0005509//calcium ion binding;GO:0043565//sequence-specific DNA binding;GO:0097159//organic cyclic compound binding;GO:1901363//heterocyclic compound binding	GO:0006139//nucleobase-containing compound metabolic process;GO:0006351//transcription, DNA-templated;GO:0006355//regulation of transcription, DNA-templated;GO:0006725//cellular aromatic compound metabolic process;GO:0006807//nitrogen compound metabolic process;GO:0006950//response to stress;GO:0007155//cell adhesion;GO:0008150//biological_process;GO:0008152//metabolic process;GO:0009058//biosynt…
Bni10G013986	13	14	14	167	149	132	0.7	0.87	0.96	9.17	7.85	7.87	0.843333	8.29667	3.29836	3.13419e-24	2.90259e-22	--	RVW80632.1 Retrovirus-related Pol polyprotein from transposon RE1 [Vitis vinifera]	-	-	-	-	-	-	-
Bni11G015954	2150	2090	1551	884	965	918	105.37	118.46	98.8	44.23	46.28	49.79	107.543	46.7667	-1.20137	3.39007e-24	3.12312e-22	GS2	AJI44225.1 plastid glutamine synthetase [Boehmeria nivea]	Metabolism;Metabolism;Metabolism;Metabolism;Metabolism;Metabolism	Global and overview maps;Global and overview maps;Carbohydrate metabolism;Amino acid metabolism;Amino acid metabolism;Energy metabolism	ko01100//Metabolic pathways;ko01230//Biosynthesis of amino acids;ko00630//Glyoxylate and dicarboxylate metabolism;ko00250//Alanine, aspartate and glutamate metabolism;ko00220//Arginine biosynthesis;ko00910//Nitrogen metabolism	K01915;K01915;K01915;K01915;K01915;K01915	GO:0005575//cellular_component;GO:0005576//extracellular region;GO:0005622//intracellular;GO:0005623//cell;GO:0005737//cytoplasm;GO:0005739//mitochondrion;GO:0005829//cytosol;GO:0005840//ribosome;GO:0009507//chloroplast;GO:0009526//plastid envelope;GO:0009532//plastid stroma;GO:0009534//chloroplast thylakoid;GO:0009535//chloroplast thylakoid membrane;GO:0009536//plastid;GO:0009570//chloroplast st…	GO:0000166//nucleotide binding;GO:0003674//molecular_function;GO:0003824//catalytic activity;GO:0004356//glutamate-ammonia ligase activity;GO:0005488//binding;GO:0005524//ATP binding;GO:0008144//drug binding;GO:0016211//ammonia ligase activity;GO:0016874//ligase activity;GO:0016879//ligase activity, forming carbon-nitrogen bonds;GO:0016880//acid-ammonia (or amide) ligase activity;GO:0017076//puri…	GO:0006082//organic acid metabolic process;GO:0006520//cellular amino acid metabolic process;GO:0006536//glutamate metabolic process;GO:0006541//glutamine metabolic process;GO:0006542//glutamine biosynthetic process;GO:0006807//nitrogen compound metabolic process;GO:0006950//response to stress;GO:0006970//response to osmotic stress;GO:0007568//aging;GO:0008150//biological_process;GO:0008152//meta…
Bni09G013126	171	137	133	13	3	9	12.43	11.52	12.53	0.93	0.18	0.69	12.16	0.6	-4.34104	3.87494e-24	3.55122e-22	ACR11	PON52745.1 ACT domain containing protein [Parasponia andersonii]	-	-	-	-	-	GO:0008773//[protein-PII] uridylyltransferase activity	GO:0018177//protein uridylylation
Bni07G011328	3020	3005	2215	1082	1119	746	433.95	499.38	413.69	158.74	157.35	118.63	449.007	144.907	-1.63161	4.04561e-24	3.68842e-22	At4g12490	PON92989.1 HMW glutenin [Trema orientale]	-	-	-	-	GO:0016020//membrane	-	-
Bni06G009831	631	617	536	266	269	236	8.5	9.57	9.14	3.67	3.33	3.6	9.07	3.53333	-1.36007	6.49597e-24	5.89191e-22	At5g09550	KAF2320537.1 hypothetical protein GH714_028112 [Hevea brasiliensis]	-	-	-	-	GO:0005575//cellular_component;GO:0005576//extracellular region;GO:0005622//intracellular;GO:0005623//cell;GO:0005737//cytoplasm;GO:0005794//Golgi apparatus;GO:0005829//cytosol;GO:0012505//endomembrane system;GO:0030496//midbody;GO:0043209//myelin sheath;GO:0043226//organelle;GO:0043227//membrane-bounded organelle;GO:0043229//intracellular organelle;GO:0043231//intracellular membrane-bounded orga…	GO:0003674//molecular_function;GO:0005092//GDP-dissociation inhibitor activity;GO:0005093//Rab GDP-dissociation inhibitor activity;GO:0005096//GTPase activator activity;GO:0008047//enzyme activator activity;GO:0008234//cysteine-type peptidase activity;GO:0030234//enzyme regulator activity;GO:0030695//GTPase regulator activity;GO:0060589//nucleoside-triphosphatase regulator activity;GO:0098772//mo…	GO:0006508//proteolysis;GO:0006810//transport;GO:0007154//cell communication;GO:0007165//signal transduction;GO:0007264//small GTPase mediated signal transduction;GO:0007265//Ras protein signal transduction;GO:0007275//multicellular organism development;GO:0007399//nervous system development;GO:0008104//protein localization;GO:0008150//biological_process;GO:0009987//cellular process;GO:0010721//n…
Bni14G019001	13	10	12	312	270	129	0.49	0.47	0.62	13.03	10.82	5.84	0.526667	9.89667	4.23198	7.43838e-24	6.67785e-22	SAMT	XP_010113410.1 salicylate carboxymethyltransferase [Morus notabilis]	-	-	-	-	GO:0019013//viral nucleocapsid	GO:0003674//molecular_function;GO:0003723//RNA binding;GO:0003824//catalytic activity;GO:0004386//helicase activity;GO:0005488//binding;GO:0008168//methyltransferase activity;GO:0016740//transferase activity;GO:0016741//transferase activity, transferring one-carbon groups;GO:0043167//ion binding;GO:0043169//cation binding;GO:0046872//metal ion binding	GO:0008150//biological_process;GO:0008152//metabolic process;GO:0008380//RNA splicing;GO:0032259//methylation
Bni03G004052	1000	1194	767	286	292	323	16.25	22.44	16.2	4.75	4.64	5.81	18.2967	5.06667	-1.85247	1.60956e-23	1.41609e-21	KINUC	XP_030489268.1 kinesin-like protein KIN-UC [Cannabis sativa]	Cellular Processes	Transport and catabolism	ko04144//Endocytosis	K10396	GO:0005575//cellular_component;GO:0005622//intracellular;GO:0005623//cell;GO:0005737//cytoplasm;GO:0005819//spindle;GO:0005856//cytoskeleton;GO:0005871//kinesin complex;GO:0005874//microtubule;GO:0005875//microtubule associated complex;GO:0009524//phragmoplast;GO:0015630//microtubule cytoskeleton;GO:0032991//macromolecular complex;GO:0043226//organelle;GO:0043228//non-membrane-bounded organelle;G…	GO:0000166//nucleotide binding;GO:0003674//molecular_function;GO:0003774//motor activity;GO:0003777//microtubule motor activity;GO:0003824//catalytic activity;GO:0005488//binding;GO:0005515//protein binding;GO:0005524//ATP binding;GO:0008017//microtubule binding;GO:0008092//cytoskeletal protein binding;GO:0008144//drug binding;GO:0008194//UDP-glycosyltransferase activity;GO:0015631//tubulin bindi…	GO:0006928//movement of cell or subcellular component;GO:0007017//microtubule-based process;GO:0007018//microtubule-based movement;GO:0007059//chromosome segregation;GO:0007275//multicellular organism development;GO:0008150//biological_process;GO:0009987//cellular process;GO:0022622//root system development;GO:0030261//chromosome condensation;GO:0032501//multicellular organismal process;GO:003250…
Bni05G006840	1	0	1	818	890	896	0.01	0	0.01	8.13	8.48	9.66	0.00666667	8.75667	10.3592	2.011e-23	1.75959e-21	--	XP_030488277.1 replication protein A 70 kDa DNA-binding subunit B-like [Cannabis sativa]	-	-	-	-	-	GO:0003676//nucleic acid binding	-
Bni03G004663	983	804	751	331	220	235	14.24	13.47	14.14	4.9	3.12	3.77	13.95	3.93	-1.82766	2.01999e-23	1.75959e-21	TPPA	PON89475.1 Trehalose-phosphatase [Trema orientale]	Metabolism;Metabolism;Metabolism	Global and overview maps;Global and overview maps;Carbohydrate metabolism	ko01100//Metabolic pathways;ko01110//Biosynthesis of secondary metabolites;ko00500//Starch and sucrose metabolism	K01087;K01087;K01087	-	GO:0003674//molecular_function;GO:0003824//catalytic activity;GO:0004805//trehalose-phosphatase activity;GO:0008967//phosphoglycolate phosphatase activity;GO:0016787//hydrolase activity;GO:0016788//hydrolase activity, acting on ester bonds;GO:0016791//phosphatase activity;GO:0019203//carbohydrate phosphatase activity;GO:0042578//phosphoric ester hydrolase activity;GO:0050531//mannosyl-3-phosphogl…	GO:0005975//carbohydrate metabolic process;GO:0005984//disaccharide metabolic process;GO:0005991//trehalose metabolic process;GO:0005992//trehalose biosynthetic process;GO:0006793//phosphorus metabolic process;GO:0006796//phosphate-containing compound metabolic process;GO:0008150//biological_process;GO:0008152//metabolic process;GO:0009058//biosynthetic process;GO:0009311//oligosaccharide metabol…
Bni03G004645	353	274	207	1374	914	1069	36.08	32.39	27.5	143.38	91.42	120.92	31.99	118.573	1.89009	2.14335e-23	1.85785e-21	--	-	-	-	-	-	-	-	-
Bni06G009183	787	637	594	306	266	286	10.26	9.61	10.07	4.07	3.39	4.13	9.98	3.86333	-1.36919	2.26522e-23	1.95387e-21	--	XP_010096450.1 uncharacterized protein LOC21385934 [Morus notabilis]	-	-	-	-	GO:0005575//cellular_component;GO:0005622//intracellular;GO:0005623//cell;GO:0005737//cytoplasm;GO:0005829//cytosol;GO:0005856//cytoskeleton;GO:0005886//plasma membrane;GO:0015629//actin cytoskeleton;GO:0016020//membrane;GO:0043226//organelle;GO:0043228//non-membrane-bounded organelle;GO:0043229//intracellular organelle;GO:0043232//intracellular non-membrane-bounded organelle;GO:0044424//intracel…	GO:0000149//SNARE binding;GO:0000166//nucleotide binding;GO:0001882//nucleoside binding;GO:0001883//purine nucleoside binding;GO:0003674//molecular_function;GO:0003824//catalytic activity;GO:0004672//protein kinase activity;GO:0004674//protein serine/threonine kinase activity;GO:0004683//calmodulin-dependent protein kinase activity;GO:0005488//binding;GO:0005515//protein binding;GO:0005516//calmo…	GO:0002376//immune system process;GO:0006417//regulation of translation;GO:0006464//cellular protein modification process;GO:0006468//protein phosphorylation;GO:0006793//phosphorus metabolic process;GO:0006796//phosphate-containing compound metabolic process;GO:0006807//nitrogen compound metabolic process;GO:0006915//apoptotic process;GO:0006950//response to stress;GO:0006952//defense response;GO…
Bni13G017572	3978	3195	3432	7764	9687	7756	58.9	54.7	66.05	117.37	140.36	127.09	59.8833	128.273	1.09899	3.88755e-23	3.32065e-21	--	PON97913.1 Syntaxin 6, N-terminal [Trema orientale]	-	-	-	-	GO:0016020//membrane	-	GO:0048193//Golgi vesicle transport
Bni02G003402	45	44	28	205	224	234	0.94	1.06	0.76	4.35	4.56	5.38	0.92	4.76333	2.37227	3.98793e-23	3.38993e-21	At3g02645	PON64711.1 hypothetical protein PanWU01x14_121860 [Parasponia andersonii]	-	-	-	-	-	-	GO:0044528//regulation of mitochondrial mRNA stability
Bni12G016764	3865	3297	2761	1968	1858	1596	22.92	22.61	21.21	11.83	10.73	10.32	22.2467	10.96	-1.02134	4.26165e-23	3.60519e-21	PXC3	XP_010091146.1 leucine-rich repeat receptor-like tyrosine-protein kinase PXC3 [Morus notabilis]	-	-	-	-	GO:0005575//cellular_component;GO:0005623//cell;GO:0005886//plasma membrane;GO:0016020//membrane;GO:0016021//integral component of membrane;GO:0031224//intrinsic component of membrane;GO:0044425//membrane part;GO:0044464//cell part;GO:0071944//cell periphery	GO:0000166//nucleotide binding;GO:0003674//molecular_function;GO:0003824//catalytic activity;GO:0004672//protein kinase activity;GO:0004713//protein tyrosine kinase activity;GO:0004714//transmembrane receptor protein tyrosine kinase activity;GO:0004888//transmembrane signaling receptor activity;GO:0005488//binding;GO:0005515//protein binding;GO:0005524//ATP binding;GO:0008144//drug binding;GO:000…	GO:0006464//cellular protein modification process;GO:0006468//protein phosphorylation;GO:0006793//phosphorus metabolic process;GO:0006796//phosphate-containing compound metabolic process;GO:0006807//nitrogen compound metabolic process;GO:0007154//cell communication;GO:0007165//signal transduction;GO:0008150//biological_process;GO:0008152//metabolic process;GO:0009231//riboflavin biosynthetic proc…
Bni07G010359	807	687	579	316	336	266	21.31	20.98	19.86	8.52	8.68	7.77	20.7167	8.32333	-1.31556	4.75201e-23	4.00079e-21	BSK5	PON90197.1 Brassinosteroid signaling kinase [Trema orientale]	-	-	-	-	-	GO:0004672//protein kinase activity;GO:0005515//protein binding;GO:0005524//ATP binding	GO:0006468//protein phosphorylation;GO:0046782//regulation of viral transcription
Bni03G003760	1420	1481	1084	499	595	559	34.8	41.97	34.53	12.48	14.27	15.16	37.1	13.97	-1.40909	5.9149e-23	4.95612e-21	--	XP_010106106.1 uncharacterized protein LOC21389320 [Morus notabilis]	-	-	-	-	-	-	-
Bni03G005031	366	445	368	1823	1266	1697	9.24	12.99	12.07	46.97	31.26	47.4	11.4333	41.8767	1.8729	6.67949e-23	5.57025e-21	DMR6	PON83685.1 Oxoglutarate/iron-dependent dioxygenase [Trema orientale]	-	-	-	-	-	GO:0003674//molecular_function;GO:0003824//catalytic activity;GO:0004497//monooxygenase activity;GO:0005488//binding;GO:0016491//oxidoreductase activity;GO:0016705//oxidoreductase activity, acting on paired donors, with incorporation or reduction of molecular oxygen;GO:0016706//oxidoreductase activity, acting on paired donors, with incorporation or reduction of molecular oxygen, 2-oxoglutarate as…	GO:0001101//response to acid chemical;GO:0002229//defense response to oomycetes;GO:0002239//response to oomycetes;GO:0006082//organic acid metabolic process;GO:0006725//cellular aromatic compound metabolic process;GO:0006950//response to stress;GO:0006952//defense response;GO:0007275//multicellular organism development;GO:0007568//aging;GO:0008150//biological_process;GO:0008152//metabolic process…
Bni10G015074	2025	1778	1767	996	1081	901	48.83	49.58	55.38	24.52	25.51	24.04	51.2633	24.69	-1.054	7.18375e-23	5.94291e-21	At3g63540	PON81349.1 PsbP family [Trema orientale]	-	-	-	-	GO:0005575//cellular_component;GO:0005622//intracellular;GO:0005623//cell;GO:0005737//cytoplasm;GO:0009507//chloroplast;GO:0009521//photosystem;GO:0009523//photosystem II;GO:0009534//chloroplast thylakoid;GO:0009536//plastid;GO:0009543//chloroplast thylakoid lumen;GO:0009579//thylakoid;GO:0009654//photosystem II oxygen evolving complex;GO:0016020//membrane;GO:0019898//extrinsic component of membr…	GO:0003674//molecular_function;GO:0005488//binding;GO:0005509//calcium ion binding;GO:0043167//ion binding;GO:0043169//cation binding;GO:0046872//metal ion binding	GO:0008150//biological_process;GO:0008152//metabolic process;GO:0009987//cellular process;GO:0015979//photosynthesis;GO:0044237//cellular metabolic process
Bni12G017010	3262	2870	3116	7493	7325	6303	44.67	45.48	55.37	105.34	98.96	96.47	48.5067	100.257	1.04744	7.19391e-23	5.94291e-21	Os04g0179200	CBI28275.3 unnamed protein product, partial [Vitis vinifera]	-	-	-	-	-	GO:0003824//catalytic activity;GO:0003854//3-beta-hydroxy-delta5-steroid dehydrogenase activity;GO:0003978//UDP-glucose 4-epimerase activity;GO:0004316//3-oxoacyl-[acyl-carrier-protein] reductase (NADPH) activity;GO:0004757//sepiapterin reductase activity;GO:0008667//2,3-dihydro-2,3-dihydroxybenzoate dehydrogenase activity;GO:0008678//2-deoxy-D-gluconate 3-dehydrogenase activity;GO:0008712//ADP-g…	GO:0000272//polysaccharide catabolic process;GO:0006012//galactose metabolic process;GO:0006631//fatty acid metabolic process;GO:0006633//fatty acid biosynthetic process;GO:0006694//steroid biosynthetic process;GO:0006729//tetrahydrobiopterin biosynthetic process;GO:0008152//metabolic process;GO:0009244//lipopolysaccharide core region biosynthetic process;GO:0015995//chlorophyll biosynthetic proc…
Bni14G018632	265	232	206	612	614	526	13.51	13.36	13.33	31.1	29.91	28.98	13.4	29.9967	1.16257	7.45965e-23	6.13365e-21	Tsr3	XP_030499449.1 ribosome biogenesis protein TSR3 homolog isoform X1 [Cannabis sativa]	-	-	-	-	-	-	-
Bni07G010430	44	34	16	258	220	236	4.77	4.81	2.23	28.27	23.07	28.04	3.93667	26.46	2.74877	9.07852e-23	7.36155e-21	--	-	-	-	-	-	-	-	-
Bni06G009714	2438	2551	1877	1075	1196	1015	30.62	37.15	30.64	14.24	14.88	14.32	32.8033	14.48	-1.17978	1.02579e-22	8.27974e-21	KIN7D	PON99874.1 Kinesin-like protein [Trema orientale]	-	-	-	-	GO:0005575//cellular_component;GO:0005622//intracellular;GO:0005623//cell;GO:0005737//cytoplasm;GO:0005739//mitochondrion;GO:0005856//cytoskeleton;GO:0005871//kinesin complex;GO:0005874//microtubule;GO:0005875//microtubule associated complex;GO:0009507//chloroplast;GO:0009536//plastid;GO:0015630//microtubule cytoskeleton;GO:0032991//macromolecular complex;GO:0042025//host cell nucleus;GO:0043226/…	GO:0000166//nucleotide binding;GO:0003674//molecular_function;GO:0003700//transcription factor activity, sequence-specific DNA binding;GO:0003774//motor activity;GO:0003777//microtubule motor activity;GO:0003824//catalytic activity;GO:0005488//binding;GO:0005515//protein binding;GO:0005524//ATP binding;GO:0008017//microtubule binding;GO:0008092//cytoskeletal protein binding;GO:0008144//drug bindi…	GO:0006355//regulation of transcription, DNA-templated;GO:0006928//movement of cell or subcellular component;GO:0007017//microtubule-based process;GO:0007018//microtubule-based movement;GO:0007059//chromosome segregation;GO:0008150//biological_process;GO:0009987//cellular process;GO:0030261//chromosome condensation;GO:0031347//regulation of defense response;GO:0048583//regulation of response to s…
Bni12G017210	163	141	115	398	432	396	4.76	4.76	4.36	11.86	12.34	12.79	4.62667	12.33	1.41413	1.0985e-22	8.8261e-21	acyP	AZL49140.1 Dof transcription factor 17 [Boehmeria nivea]	Metabolism;Metabolism	Global and overview maps;Carbohydrate metabolism	ko01100//Metabolic pathways;ko00620//Pyruvate metabolism	K01512;K01512	-	GO:0003674//molecular_function;GO:0003824//catalytic activity;GO:0003998//acylphosphatase activity;GO:0016787//hydrolase activity;GO:0016817//hydrolase activity, acting on acid anhydrides;GO:0016818//hydrolase activity, acting on acid anhydrides, in phosphorus-containing anhydrides	GO:0006464//cellular protein modification process
Bni01G000259	371	374	391	1058	1130	965	12.28	14.32	16.83	35.78	36.62	35.36	14.4767	35.92	1.31106	1.20545e-22	9.64143e-21	--	XP_010097671.1 upstream activation factor subunit spp27 [Morus notabilis]	-	-	-	-	GO:0000120//RNA polymerase I transcription factor complex;GO:0000500//RNA polymerase I upstream activating factor complex;GO:0005575//cellular_component;GO:0005622//intracellular;GO:0005623//cell;GO:0005634//nucleus;GO:0005667//transcription factor complex;GO:0005730//nucleolus;GO:0031974//membrane-enclosed lumen;GO:0031981//nuclear lumen;GO:0032991//macromolecular complex;GO:0043226//organelle;G…	GO:0005515//protein binding	GO:0006139//nucleobase-containing compound metabolic process;GO:0006351//transcription, DNA-templated;GO:0006355//regulation of transcription, DNA-templated;GO:0006356//regulation of transcription from RNA polymerase I promoter;GO:0006725//cellular aromatic compound metabolic process;GO:0006807//nitrogen compound metabolic process;GO:0008150//biological_process;GO:0008152//metabolic process;GO:00…
BniUnG019287	864	604	652	1872	1707	1605	25.94	20.99	25.44	57.38	50.18	53.34	24.1233	53.6333	1.1527	1.36437e-22	1.08631e-20	DGK7	PON58601.1 Diacylglycerol kinase [Trema orientale]	Metabolism;Metabolism;Metabolism;Metabolism;Environmental Information Processing	Global and overview maps;Global and overview maps;Lipid metabolism;Lipid metabolism;Signal transduction	ko01100//Metabolic pathways;ko01110//Biosynthesis of secondary metabolites;ko00564//Glycerophospholipid metabolism;ko00561//Glycerolipid metabolism;ko04070//Phosphatidylinositol signaling system	K00901;K00901;K00901;K00901;K00901	GO:0005575//cellular_component	GO:0001727//lipid kinase activity;GO:0004143//diacylglycerol kinase activity;GO:0016301//kinase activity	GO:0007205//protein kinase C-activating G-protein coupled receptor signaling pathway;GO:0008150//biological_process
Bni07G010196	966	878	808	2071	1810	1977	25.76	27.08	28.02	56.39	47.23	58.36	26.9533	53.9933	1.00232	1.37807e-22	1.09227e-20	AMT2	XP_015867895.1 ammonium transporter 2-like [Ziziphus jujuba]	-	-	-	-	GO:0005575//cellular_component;GO:0005623//cell;GO:0005886//plasma membrane;GO:0005911//cell-cell junction;GO:0009506//plasmodesma;GO:0016020//membrane;GO:0016021//integral component of membrane;GO:0030054//cell junction;GO:0031224//intrinsic component of membrane;GO:0044425//membrane part;GO:0044464//cell part;GO:0055044//symplast;GO:0071944//cell periphery	GO:0003674//molecular_function;GO:0005215//transporter activity;GO:0008324//cation transmembrane transporter activity;GO:0008519//ammonium transmembrane transporter activity;GO:0015075//ion transmembrane transporter activity;GO:0015291//secondary active transmembrane transporter activity;GO:0015398//high-affinity secondary active ammonium transmembrane transporter activity;GO:0022804//active tran…	GO:0006810//transport;GO:0006811//ion transport;GO:0006812//cation transport;GO:0008150//biological_process;GO:0009605//response to external stimulus;GO:0009607//response to biotic stimulus;GO:0009624//response to nematode;GO:0015696//ammonium transport;GO:0034220//ion transmembrane transport;GO:0043207//response to external biotic stimulus;GO:0050896//response to stimulus;GO:0051179//localizatio…
Bni06G008743	8	16	8	298	248	131	0.3	0.71	0.4	11.53	9.18	5.5	0.47	8.73667	4.21635	1.47332e-22	1.16254e-20	CYP87A3	XP_010111721.1 cytochrome P450 87A3 [Morus notabilis]	-	-	-	-	-	GO:0005506//iron ion binding;GO:0016705//oxidoreductase activity, acting on paired donors, with incorporation or reduction of molecular oxygen;GO:0020037//heme binding	GO:0055114//oxidation-reduction process
Bni10G015041	1345	1173	909	430	511	503	13.46	13.57	11.82	4.39	5	5.57	12.95	4.98667	-1.3768	1.67516e-22	1.3159e-20	--	-	-	-	-	-	-	-	-
Bni05G007606	2749	2767	1894	987	1183	979	47.63	53.78	39.58	14.12	16.09	16.23	46.9967	15.48	-1.60215	1.6921e-22	1.3233e-20	GAUT4	XP_024021460.1 probable galacturonosyltransferase 4 isoform X2 [Morus notabilis]	Metabolism;Metabolism	Global and overview maps;Carbohydrate metabolism	ko01100//Metabolic pathways;ko00520//Amino sugar and nucleotide sugar metabolism	K13648;K13648	GO:0000139//Golgi membrane;GO:0005575//cellular_component;GO:0005622//intracellular;GO:0005623//cell;GO:0005737//cytoplasm;GO:0005794//Golgi apparatus;GO:0012505//endomembrane system;GO:0016020//membrane;GO:0016021//integral component of membrane;GO:0031090//organelle membrane;GO:0031224//intrinsic component of membrane;GO:0031984//organelle subcompartment;GO:0043226//organelle;GO:0043227//membra…	GO:0003674//molecular_function;GO:0003824//catalytic activity;GO:0008194//UDP-glycosyltransferase activity;GO:0016740//transferase activity;GO:0016757//transferase activity, transferring glycosyl groups;GO:0016758//transferase activity, transferring hexosyl groups;GO:0047262//polygalacturonate 4-alpha-galacturonosyltransferase activity	GO:0000271//polysaccharide biosynthetic process;GO:0005975//carbohydrate metabolic process;GO:0005976//polysaccharide metabolic process;GO:0008150//biological_process;GO:0008152//metabolic process;GO:0009058//biosynthetic process;GO:0009059//macromolecule biosynthetic process;GO:0009987//cellular process;GO:0010393//galacturonan metabolic process;GO:0016043//cellular component organization;GO:001…
Bni09G013234	176	144	89	9	10	10	3.44	3.24	2.27	0.18	0.19	0.22	2.98333	0.196667	-3.9231	2.96433e-22	2.29781e-20	Os11g0197600	PON54068.1 B3 DNA binding domain containing protein [Parasponia andersonii]	-	-	-	-	GO:0005575//cellular_component;GO:0005622//intracellular;GO:0005623//cell;GO:0005634//nucleus;GO:0043226//organelle;GO:0043227//membrane-bounded organelle;GO:0043229//intracellular organelle;GO:0043231//intracellular membrane-bounded organelle;GO:0044424//intracellular part;GO:0044464//cell part	GO:0003674//molecular_function;GO:0003676//nucleic acid binding;GO:0003677//DNA binding;GO:0005488//binding;GO:0097159//organic cyclic compound binding;GO:1901363//heterocyclic compound binding	GO:0006139//nucleobase-containing compound metabolic process;GO:0006351//transcription, DNA-templated;GO:0006355//regulation of transcription, DNA-templated;GO:0006725//cellular aromatic compound metabolic process;GO:0006807//nitrogen compound metabolic process;GO:0008150//biological_process;GO:0008152//metabolic process;GO:0009058//biosynthetic process;GO:0009059//macromolecule biosynthetic proc…
Bni13G018194	654	582	589	1328	1593	1384	22.17	22.82	25.96	45.97	52.85	51.93	23.65	50.25	1.08728	3.20469e-22	2.47324e-20	PYRB3	PON91905.1 Aspartate carbamoyltransferase [Trema orientale]	Metabolism;Metabolism;Metabolism	Global and overview maps;Nucleotide metabolism;Amino acid metabolism	ko01100//Metabolic pathways;ko00240//Pyrimidine metabolism;ko00250//Alanine, aspartate and glutamate metabolism	K00609;K00609;K00609	GO:0005575//cellular_component;GO:0005622//intracellular;GO:0005623//cell;GO:0005737//cytoplasm;GO:0005829//cytosol;GO:0009507//chloroplast;GO:0009532//plastid stroma;GO:0009536//plastid;GO:0009570//chloroplast stroma;GO:0043226//organelle;GO:0043227//membrane-bounded organelle;GO:0043229//intracellular organelle;GO:0043231//intracellular membrane-bounded organelle;GO:0044422//organelle part;GO:0…	GO:0003674//molecular_function;GO:0003824//catalytic activity;GO:0004070//aspartate carbamoyltransferase activity;GO:0004585//ornithine carbamoyltransferase activity;GO:0005488//binding;GO:0016597//amino acid binding;GO:0016740//transferase activity;GO:0016741//transferase activity, transferring one-carbon groups;GO:0016743//carboxyl- or carbamoyltransferase activity;GO:0031406//carboxylic acid b…	GO:0006082//organic acid metabolic process;GO:0006139//nucleobase-containing compound metabolic process;GO:0006206//pyrimidine nucleobase metabolic process;GO:0006207//'de novo' pyrimidine nucleobase biosynthetic process;GO:0006213//pyrimidine nucleoside metabolic process;GO:0006220//pyrimidine nucleotide metabolic process;GO:0006221//pyrimidine nucleotide biosynthetic process;GO:0006222//UMP bio…
Bni11G016012	481	467	443	174	172	180	6.01	6.75	7.2	2.22	2.1	2.49	6.65333	2.27	-1.55139	3.78763e-22	2.90617e-20	RUK	XP_010098313.1 serine/threonine-protein kinase RUNKEL isoform X1 [Morus notabilis]	-	-	-	-	-	GO:0000166//nucleotide binding;GO:0003674//molecular_function;GO:0003824//catalytic activity;GO:0004672//protein kinase activity;GO:0004674//protein serine/threonine kinase activity;GO:0005488//binding;GO:0005524//ATP binding;GO:0008144//drug binding;GO:0016301//kinase activity;GO:0016740//transferase activity;GO:0016772//transferase activity, transferring phosphorus-containing groups;GO:0016773/…	GO:0000226//microtubule cytoskeleton organization;GO:0001932//regulation of protein phosphorylation;GO:0006464//cellular protein modification process;GO:0006468//protein phosphorylation;GO:0006793//phosphorus metabolic process;GO:0006796//phosphate-containing compound metabolic process;GO:0006807//nitrogen compound metabolic process;GO:0006996//organelle organization;GO:0007010//cytoskeleton orga…
Bni14G018716	781	620	630	310	300	303	35.64	32.72	37.35	14.42	13.41	15.31	35.2367	14.38	-1.29301	3.7987e-22	2.90617e-20	--	XP_024028335.1 uncharacterized protein LOC21396193 isoform X2 [Morus notabilis]	-	-	-	-	-	-	-
Bni07G010638	571	499	435	0	0	0	9.94	10.05	9.83	0	0	0	9.94	0.001	-13.279	4.37697e-22	3.33408e-20	--	-	-	-	-	-	-	-	-
Bni13G017755	1513	1162	1106	644	690	563	54.42	48.3	51.74	23.86	24.52	22.61	51.4867	23.6633	-1.12155	4.7285e-22	3.58633e-20	RTNLB21	EXC26162.1 Reticulon-like protein [Morus notabilis]	-	-	-	-	GO:0005575//cellular_component;GO:0005622//intracellular;GO:0005623//cell;GO:0005737//cytoplasm;GO:0005783//endoplasmic reticulum;GO:0005789//endoplasmic reticulum membrane;GO:0012505//endomembrane system;GO:0016020//membrane;GO:0016021//integral component of membrane;GO:0031224//intrinsic component of membrane;GO:0031984//organelle subcompartment;GO:0042175//nuclear outer membrane-endoplasmic re…	-	-
Bni12G017311	1507	1481	1306	4503	6140	3595	18.16	20.64	20.45	55.4	72.4	47.94	19.75	58.58	1.56856	5.63046e-22	4.25208e-20	PP2C38	XP_010086750.2 probable protein phosphatase 2C 38 [Morus notabilis]	-	-	-	-	GO:0005575//cellular_component;GO:0005622//intracellular;GO:0005623//cell;GO:0005737//cytoplasm;GO:0005886//plasma membrane;GO:0016020//membrane;GO:0044424//intracellular part;GO:0044464//cell part;GO:0071944//cell periphery	GO:0003674//molecular_function;GO:0003824//catalytic activity;GO:0004721//phosphoprotein phosphatase activity;GO:0004722//protein serine/threonine phosphatase activity;GO:0005488//binding;GO:0005515//protein binding;GO:0015035//protein disulfide oxidoreductase activity;GO:0016034//maleylacetoacetate isomerase activity;GO:0016787//hydrolase activity;GO:0016788//hydrolase activity, acting on ester …	GO:0002831//regulation of response to biotic stimulus;GO:0002832//negative regulation of response to biotic stimulus;GO:0006464//cellular protein modification process;GO:0006470//protein dephosphorylation;GO:0006559//L-phenylalanine catabolic process;GO:0006572//tyrosine catabolic process;GO:0006749//glutathione metabolic process;GO:0006790//sulfur compound metabolic process;GO:0006793//phosphoru…
Bni03G004628	1401	1098	1188	394	458	262	61.69	55.92	68	17.71	19.74	12.77	61.87	16.74	-1.88594	6.17543e-22	4.62395e-20	EXPB11	AVG44229.1 EXPB2 [Boehmeria nivea]	-	-	-	-	-	-	-
Bni06G009044	278	327	164	26	38	17	8.72	11.86	6.68	0.83	1.17	0.59	9.08667	0.863333	-3.39576	8.65026e-22	6.44958e-20	NPF5.2	PON66806.1 Proton-dependent oligopeptide transporter [Trema orientale]	-	-	-	-	GO:0005575//cellular_component;GO:0016020//membrane;GO:0016021//integral component of membrane;GO:0031224//intrinsic component of membrane;GO:0044425//membrane part	GO:0003674//molecular_function;GO:0005215//transporter activity;GO:0015333//peptide:proton symporter activity;GO:0022857//transmembrane transporter activity;GO:0035673//oligopeptide transmembrane transporter activity;GO:0042887//amide transmembrane transporter activity;GO:0042937//tripeptide transporter activity;GO:1904680//peptide transmembrane transporter activity	GO:0001101//response to acid chemical;GO:0006810//transport;GO:0006857//oligopeptide transport;GO:0006950//response to stress;GO:0006952//defense response;GO:0006970//response to osmotic stress;GO:0006972//hyperosmotic response;GO:0008150//biological_process;GO:0009605//response to external stimulus;GO:0009607//response to biotic stimulus;GO:0009611//response to wounding;GO:0009617//response to b…
Bni08G012480	165	182	165	526	546	470	3.75	4.78	4.86	12.2	12.13	11.81	4.46333	12.0467	1.43244	1.02298e-21	7.56317e-20	FAP3	XP_010106740.1 fatty-acid-binding protein 3, chloroplastic [Morus notabilis]	-	-	-	-	GO:0005575//cellular_component;GO:0005622//intracellular;GO:0005623//cell;GO:0005737//cytoplasm;GO:0009507//chloroplast;GO:0009532//plastid stroma;GO:0009536//plastid;GO:0009570//chloroplast stroma;GO:0043226//organelle;GO:0043227//membrane-bounded organelle;GO:0043229//intracellular organelle;GO:0043231//intracellular membrane-bounded organelle;GO:0044422//organelle part;GO:0044424//intracellula…	GO:0003674//molecular_function;GO:0003824//catalytic activity;GO:0005488//binding;GO:0005504//fatty acid binding;GO:0008289//lipid binding;GO:0016853//isomerase activity;GO:0016872//intramolecular lyase activity;GO:0031406//carboxylic acid binding;GO:0033293//monocarboxylic acid binding;GO:0036094//small molecule binding;GO:0043167//ion binding;GO:0043168//anion binding;GO:0043177//organic acid b…	GO:0006082//organic acid metabolic process;GO:0006629//lipid metabolic process;GO:0006631//fatty acid metabolic process;GO:0008150//biological_process;GO:0008152//metabolic process;GO:0009058//biosynthetic process;GO:0009812//flavonoid metabolic process;GO:0009813//flavonoid biosynthetic process;GO:0009987//cellular process;GO:0019752//carboxylic acid metabolic process;GO:0032787//monocarboxylic …
Bni11G015736	1259	1330	1365	3876	3484	3274	21.99	26.87	30.99	69.12	59.55	63.29	26.6167	63.9867	1.26544	1.03115e-21	7.59164e-20	ETR2	EXB98165.1 Ethylene receptor 2 [Morus notabilis]	Environmental Information Processing;Environmental Information Processing	Signal transduction;Signal transduction	ko04075//Plant hormone signal transduction;ko04016//MAPK signaling pathway - plant	K14509;K14509	GO:0005575//cellular_component;GO:0005622//intracellular;GO:0005623//cell;GO:0005737//cytoplasm;GO:0005783//endoplasmic reticulum;GO:0005789//endoplasmic reticulum membrane;GO:0012505//endomembrane system;GO:0016020//membrane;GO:0016021//integral component of membrane;GO:0031224//intrinsic component of membrane;GO:0031984//organelle subcompartment;GO:0042175//nuclear outer membrane-endoplasmic re…	GO:0000155//phosphorelay sensor kinase activity;GO:0000156//phosphorelay response regulator activity;GO:0000166//nucleotide binding;GO:0003674//molecular_function;GO:0003677//DNA binding;GO:0003700//transcription factor activity, sequence-specific DNA binding;GO:0003824//catalytic activity;GO:0004672//protein kinase activity;GO:0004673//protein histidine kinase activity;GO:0004674//protein serine…	GO:0000160//phosphorelay signal transduction system;GO:0006355//regulation of transcription, DNA-templated;GO:0006464//cellular protein modification process;GO:0006468//protein phosphorylation;GO:0006793//phosphorus metabolic process;GO:0006796//phosphate-containing compound metabolic process;GO:0006807//nitrogen compound metabolic process;GO:0006808//regulation of nitrogen utilization;GO:0007154…
Bni05G006652	247	182	200	47	53	39	8	6.81	8.4	1.56	1.69	1.41	7.73667	1.55333	-2.31634	1.17595e-21	8.62165e-20	BHLH30	XP_010103039.1 putative transcription factor bHLH107 [Morus notabilis]	-	-	-	-	-	GO:0046983//protein dimerization activity	-
MSTRG.3406	66	57	73	356	290	288	5.1	5.06	7.32	27.86	21.79	24.43	5.82667	24.6933	2.08338	1.21851e-21	8.89662e-20	--	-	-	-	-	-	-	-	-
Bni06G008614	486	447	373	188	189	174	16.47	17.51	16.44	6.52	6.28	6.55	16.8067	6.45	-1.38166	1.33647e-21	9.71754e-20	--	PON55127.1 tunicamycin induced protein [Parasponia andersonii]	-	-	-	-	-	-	-
Bni01G001858	576	520	504	182	235	200	14.81	15.47	16.85	4.78	5.91	5.69	15.71	5.46	-1.52471	1.49749e-21	1.08436e-19	NRG2	XP_010094591.1 nitrate regulatory gene2 protein [Morus notabilis]	-	-	-	-	-	-	-
Bni10G014890	3213	3231	2780	1665	1661	1302	112.38	131.08	126.72	59.63	56.81	50.5	123.393	55.6467	-1.1489	1.61981e-21	1.16812e-19	HIPP07	PON77253.1 Heavy metal-associated domain containing protein [Parasponia andersonii]	-	-	-	-	-	GO:0046872//metal ion binding	-
Bni01G000908	68	55	37	266	236	266	2.22	2.08	1.58	8.93	7.59	9.7	1.96	8.74	2.15678	1.72896e-21	1.24175e-19	AFG1L	PON76967.1 ATPase, AFG1-like [Trema orientale]	-	-	-	-	-	GO:0005524//ATP binding;GO:0008565//protein transporter activity	GO:0030253//protein secretion by the type I secretion system
MSTRG.2314	158	128	86	9	5	3	3.74	3.96	2.58	0.18	0.09	0.06	3.42667	0.11	-4.96123	2.17294e-21	1.55427e-19	--	-	-	-	-	-	-	-	-
Bni04G005383	8	4	8	116	119	113	0.35	0.2	0.46	5.18	5.1	5.47	0.336667	5.25	3.96292	2.97826e-21	2.12168e-19	At2g17570	XP_010103260.1 dehydrodolichyl diphosphate synthase 6 [Morus notabilis]	Metabolism;Metabolism	Global and overview maps;Metabolism of terpenoids and polyketides	ko01110//Biosynthesis of secondary metabolites;ko00900//Terpenoid backbone biosynthesis	K11778;K11778	GO:0005737//cytoplasm	GO:0002094//polyprenyltransferase activity;GO:0003674//molecular_function;GO:0003824//catalytic activity;GO:0004659//prenyltransferase activity;GO:0008834//di-trans,poly-cis-decaprenylcistransferase activity;GO:0016740//transferase activity;GO:0016765//transferase activity, transferring alkyl or aryl (other than methyl) groups	GO:0006066//alcohol metabolic process;GO:0006464//cellular protein modification process;GO:0006486//protein glycosylation;GO:0006629//lipid metabolic process;GO:0006720//isoprenoid metabolic process;GO:0006807//nitrogen compound metabolic process;GO:0008150//biological_process;GO:0008152//metabolic process;GO:0008299//isoprenoid biosynthetic process;GO:0008610//lipid biosynthetic process;GO:00090…
Bni06G009877	2173	2008	1992	4358	5631	4605	230.65	246.5	274.83	472.28	584.89	540.95	250.66	532.707	1.08761	3.23694e-21	2.29666e-19	PABN3	XP_010094140.1 polyadenylate-binding protein 2 [Morus notabilis]	Genetic Information Processing	Translation	ko03015//mRNA surveillance pathway	K14396	GO:0000228//nuclear chromosome;GO:0000785//chromatin;GO:0000790//nuclear chromatin;GO:0005575//cellular_component;GO:0005622//intracellular;GO:0005623//cell;GO:0005634//nucleus;GO:0005654//nucleoplasm;GO:0005694//chromosome;GO:0005730//nucleolus;GO:0005737//cytoplasm;GO:0005844//polysome;GO:0016604//nuclear body;GO:0031974//membrane-enclosed lumen;GO:0031981//nuclear lumen;GO:0032991//macromolecu…	GO:0003674//molecular_function;GO:0003676//nucleic acid binding;GO:0003723//RNA binding;GO:0003727//single-stranded RNA binding;GO:0005488//binding;GO:0008143//poly(A) binding;GO:0070717//poly-purine tract binding;GO:0097159//organic cyclic compound binding;GO:1901363//heterocyclic compound binding	GO:0006139//nucleobase-containing compound metabolic process;GO:0006401//RNA catabolic process;GO:0006402//mRNA catabolic process;GO:0006725//cellular aromatic compound metabolic process;GO:0006807//nitrogen compound metabolic process;GO:0008150//biological_process;GO:0008152//metabolic process;GO:0008380//RNA splicing;GO:0009056//catabolic process;GO:0009057//macromolecule catabolic process;GO:0…
Bni04G005257	2753	3146	2262	1085	1218	1198	92.7	122.51	99	37.3	40.13	44.64	104.737	40.69	-1.36402	3.512e-21	2.47188e-19	At2g01630	XP_010110627.2 glucan endo-1,3-beta-glucosidase 12 [Morus notabilis]	-	-	-	-	GO:0005575//cellular_component;GO:0005576//extracellular region;GO:0005618//cell wall;GO:0005623//cell;GO:0005886//plasma membrane;GO:0009505//plant-type cell wall;GO:0016020//membrane;GO:0030312//external encapsulating structure;GO:0031224//intrinsic component of membrane;GO:0031225//anchored component of membrane;GO:0031226//intrinsic component of plasma membrane;GO:0044425//membrane part;GO:00…	GO:0001871//pattern binding;GO:0003674//molecular_function;GO:0003824//catalytic activity;GO:0004553//hydrolase activity, hydrolyzing O-glycosyl compounds;GO:0005488//binding;GO:0008422//beta-glucosidase activity;GO:0015926//glucosidase activity;GO:0016787//hydrolase activity;GO:0016798//hydrolase activity, acting on glycosyl bonds;GO:0030246//carbohydrate binding;GO:0030247//polysaccharide bindi…	GO:0005975//carbohydrate metabolic process;GO:0006950//response to stress;GO:0006952//defense response;GO:0008150//biological_process;GO:0008152//metabolic process;GO:0009987//cellular process;GO:0016043//cellular component organization;GO:0044238//primary metabolic process;GO:0045229//external encapsulating structure organization;GO:0050896//response to stimulus;GO:0071554//cell wall organizatio…
Bni05G007011	602	485	486	231	239	192	13.98	13.16	14.66	5.46	5.34	5.13	13.9333	5.31	-1.39176	3.6297e-21	2.54455e-19	KIN14C	PON64800.1 Kinesin-like protein [Trema orientale]	-	-	-	-	-	GO:0005524//ATP binding;GO:0008017//microtubule binding	GO:0007018//microtubule-based movement;GO:0007059//chromosome segregation;GO:0018193//peptidyl-amino acid modification;GO:0030261//chromosome condensation
Bni04G006334	3	3	6	122	112	124	0.07	0.08	0.17	2.77	2.43	3.05	0.106667	2.75	4.68825	3.69286e-21	2.57855e-19	2MMP	KAF2316185.1 hypothetical protein GH714_041526 [Hevea brasiliensis]	-	-	-	-	GO:0005575//cellular_component;GO:0005576//extracellular region;GO:0031012//extracellular matrix;GO:0044421//extracellular region part	GO:0003674//molecular_function;GO:0003824//catalytic activity;GO:0004175//endopeptidase activity;GO:0004222//metalloendopeptidase activity;GO:0005488//binding;GO:0008233//peptidase activity;GO:0008237//metallopeptidase activity;GO:0008270//zinc ion binding;GO:0016787//hydrolase activity;GO:0043167//ion binding;GO:0043169//cation binding;GO:0046872//metal ion binding;GO:0046914//transition metal i…	GO:0006508//proteolysis;GO:0006807//nitrogen compound metabolic process;GO:0008150//biological_process;GO:0008152//metabolic process;GO:0009847//spore germination;GO:0019538//protein metabolic process;GO:0043170//macromolecule metabolic process;GO:0044238//primary metabolic process;GO:0071704//organic substance metabolic process;GO:1901564//organonitrogen compound metabolic process
Bni05G008242	701	454	447	1348	1468	1348	22.86	17.1	18.94	44.43	46.33	48.11	19.6333	46.29	1.2374	3.92662e-21	2.72699e-19	EP3	XP_006858883.2 uncharacterized protein LOC18448760 [Amborella trichopoda]	Metabolism;Metabolism	Global and overview maps;Carbohydrate metabolism	ko01100//Metabolic pathways;ko00520//Amino sugar and nucleotide sugar metabolism	K01183;K01183	-	GO:0003674//molecular_function;GO:0003824//catalytic activity;GO:0004553//hydrolase activity, hydrolyzing O-glycosyl compounds;GO:0004568//chitinase activity;GO:0005488//binding;GO:0008061//chitin binding;GO:0008144//drug binding;GO:0016787//hydrolase activity;GO:0016798//hydrolase activity, acting on glycosyl bonds;GO:0097367//carbohydrate derivative binding	GO:0000272//polysaccharide catabolic process;GO:0005975//carbohydrate metabolic process;GO:0005976//polysaccharide metabolic process;GO:0006022//aminoglycan metabolic process;GO:0006026//aminoglycan catabolic process;GO:0006030//chitin metabolic process;GO:0006032//chitin catabolic process;GO:0006040//amino sugar metabolic process;GO:0006807//nitrogen compound metabolic process;GO:0006950//respon…
Bni09G013223	378	329	319	106	71	97	5.86	5.9	6.43	1.68	1.08	1.66	6.06333	1.47333	-2.04103	4.57839e-21	3.14693e-19	--	XP_024024695.1 uncharacterized protein LOC21397865 [Morus notabilis]	-	-	-	-	GO:0048500//signal recognition particle	GO:0008312//7S RNA binding	GO:0006614//SRP-dependent cotranslational protein targeting to membrane
Bni09G012756	595	724	526	104	135	172	20.25	28.5	23.27	3.61	4.5	6.48	24.0067	4.86333	-2.30342	5.61563e-21	3.84485e-19	HIPP37	PON98194.1 Heavy metal-associated domain containing protein [Trema orientale]	-	-	-	-	GO:0005575//cellular_component;GO:0005622//intracellular;GO:0005623//cell;GO:0005737//cytoplasm;GO:0044424//intracellular part;GO:0044464//cell part	GO:0003674//molecular_function;GO:0005488//binding;GO:0005507//copper ion binding;GO:0016491//oxidoreductase activity;GO:0043167//ion binding;GO:0043169//cation binding;GO:0045340//mercury ion binding;GO:0046872//metal ion binding;GO:0046914//transition metal ion binding	GO:0006810//transport;GO:0006811//ion transport;GO:0006812//cation transport;GO:0006825//copper ion transport;GO:0006873//cellular ion homeostasis;GO:0006875//cellular metal ion homeostasis;GO:0008150//biological_process;GO:0009987//cellular process;GO:0015694//mercury ion transport;GO:0019725//cellular homeostasis;GO:0030001//metal ion transport;GO:0030003//cellular cation homeostasis;GO:0042592…
Bni01G000596	1063	865	875	310	383	401	22.44	21.12	24.01	6.68	7.91	9.37	22.5233	7.98667	-1.49575	6.6159e-21	4.51215e-19	REL2	XP_024031664.1 nitrate regulatory gene2 protein isoform X1 [Morus notabilis]	-	-	-	-	-	-	-
Bni04G005730	1397	714	915	250	301	234	60.28	35.38	52.74	12.26	14.87	12.26	49.4667	13.13	-1.91359	7.25122e-21	4.92635e-19	RAC2	XP_030484977.1 rac-like GTP-binding protein RAC2 [Cannabis sativa]	Cellular Processes	Transport and catabolism	ko04145//Phagosome	K04392	GO:0005575//cellular_component;GO:0005622//intracellular;GO:0005623//cell;GO:0005737//cytoplasm;GO:0005886//plasma membrane;GO:0016020//membrane;GO:0044424//intracellular part;GO:0044464//cell part;GO:0071944//cell periphery	GO:0000166//nucleotide binding;GO:0001882//nucleoside binding;GO:0001883//purine nucleoside binding;GO:0003674//molecular_function;GO:0003824//catalytic activity;GO:0003924//GTPase activity;GO:0005488//binding;GO:0005525//GTP binding;GO:0016462//pyrophosphatase activity;GO:0016787//hydrolase activity;GO:0016817//hydrolase activity, acting on acid anhydrides;GO:0016818//hydrolase activity, acting …	GO:0007154//cell communication;GO:0007165//signal transduction;GO:0007264//small GTPase mediated signal transduction;GO:0008150//biological_process;GO:0009987//cellular process;GO:0023052//signaling;GO:0035556//intracellular signal transduction;GO:0050789//regulation of biological process;GO:0050794//regulation of cellular process;GO:0050896//response to stimulus;GO:0051716//cellular response to …
Bni14G018753	865	821	856	1929	2302	1965	30.5	33.48	39.23	69.45	79.44	76.69	34.4033	75.1933	1.12806	7.47719e-21	5.06033e-19	--	NP_001168983.1 uncharacterized protein LOC100382812 [Zea mays]	-	-	-	-	-	-	-
Bni14G019165	333	252	305	1050	830	941	36.66	32.12	43.6	117.99	89.35	114.59	37.46	107.31	1.51836	9.15435e-21	6.17164e-19	--	PON82725.1 Disease resistance response protein [Trema orientale]	-	-	-	-	-	-	-
Bni13G017604	296	299	200	54	67	68	11.47	12.32	8.73	1.75	2.83	2.15	10.84	2.24333	-2.27265	1.01559e-20	6.82071e-19	DTX16	PON97971.1 Multi antimicrobial extrusion protein [Trema orientale]	-	-	-	-	GO:0016020//membrane	GO:0015238//drug transmembrane transporter activity;GO:0015297//antiporter activity;GO:0042910//xenobiotic transporter activity	GO:0006855//drug transmembrane transport;GO:0042493//response to drug;GO:0055085//transmembrane transport
Bni09G013148	153	163	114	445	434	409	4.01	4.98	3.88	11.94	11.23	12	4.29	11.7233	1.45033	1.06437e-20	7.12116e-19	CAX2	XP_024018587.1 vacuolar cation/proton exchanger 3 [Morus notabilis]	-	-	-	-	GO:0016021//integral component of membrane	GO:0015368//calcium:cation antiporter activity;GO:0015663//nicotinamide mononucleotide transmembrane transporter activity	GO:0006816//calcium ion transport;GO:0015890//nicotinamide mononucleotide transport;GO:0055085//transmembrane transport
Bni04G006062	724	670	528	158	253	187	8.02	8.54	7.58	2.09	3.31	2.61	8.04667	2.67	-1.59155	1.1721e-20	7.76067e-19	OMT2	RZC86793.1 hypothetical protein C5167_030149 [Papaver somniferum]	-	-	-	-	GO:0005575//cellular_component;GO:0005622//intracellular;GO:0005623//cell;GO:0005634//nucleus;GO:0005737//cytoplasm;GO:0005886//plasma membrane;GO:0005911//cell-cell junction;GO:0009506//plasmodesma;GO:0016020//membrane;GO:0030054//cell junction;GO:0043226//organelle;GO:0043227//membrane-bounded organelle;GO:0043229//intracellular organelle;GO:0043231//intracellular membrane-bounded organelle;GO:…	GO:0003674//molecular_function;GO:0003824//catalytic activity;GO:0004721//phosphoprotein phosphatase activity;GO:0005488//binding;GO:0005515//protein binding;GO:0008168//methyltransferase activity;GO:0008171//O-methyltransferase activity;GO:0008757//S-adenosylmethionine-dependent methyltransferase activity;GO:0016740//transferase activity;GO:0016741//transferase activity, transferring one-carbon …	GO:0001510//RNA methylation;GO:0006480//N-terminal protein amino acid methylation;GO:0006725//cellular aromatic compound metabolic process;GO:0006807//nitrogen compound metabolic process;GO:0008150//biological_process;GO:0008152//metabolic process;GO:0009058//biosynthetic process;GO:0009452//7-methylguanosine RNA capping;GO:0009698//phenylpropanoid metabolic process;GO:0009699//phenylpropanoid bi…
Bni06G008834	6	2	4	114	165	104	0.29	0.1	0.26	6.19	8.55	6.07	0.216667	6.93667	5.00069	1.27073e-20	8.37442e-19	IPMSA	PON75136.1 2-isopropylmalate synthase [Parasponia andersonii]	Metabolism;Metabolism;Metabolism;Metabolism;Metabolism;Metabolism	Global and overview maps;Global and overview maps;Global and overview maps;Carbohydrate metabolism;Global and overview maps;Amino acid metabolism	ko01100//Metabolic pathways;ko01110//Biosynthesis of secondary metabolites;ko01230//Biosynthesis of amino acids;ko00620//Pyruvate metabolism;ko01210//2-Oxocarboxylic acid metabolism;ko00290//Valine, leucine and isoleucine biosynthesis	K01649;K01649;K01649;K01649;K01649;K01649	GO:0005737//cytoplasm	GO:0003824//catalytic activity;GO:0003852//2-isopropylmalate synthase activity;GO:0004410//homocitrate synthase activity;GO:0004736//pyruvate carboxylase activity;GO:0008701//4-hydroxy-2-oxovalerate aldolase activity;GO:0008948//oxaloacetate decarboxylase activity;GO:0015081//sodium ion transmembrane transporter activity;GO:0043714//(R)-citramalate synthase activity	GO:0006094//gluconeogenesis;GO:0006814//sodium ion transport;GO:0009097//isoleucine biosynthetic process;GO:0009098//leucine biosynthetic process;GO:0051188//cofactor biosynthetic process
Bni06G008859	1688	1806	1210	684	688	666	29.05	35.94	27.07	12.02	11.58	12.69	30.6867	12.0967	-1.343	1.30883e-20	8.59333e-19	FIM2	GAV70746.1 CH domain-containing protein [Cephalotus follicularis]	-	-	-	-	-	GO:0005515//protein binding	-
Bni08G012043	190	247	191	653	758	666	11.46	17.22	14.97	40.2	44.72	44.44	14.55	43.12	1.56734	1.43003e-20	9.32168e-19	At4g26220	XP_006371950.1 probable caffeoyl-CoA O-methyltransferase At4g26220 isoform X2 [Populus trichocarpa]	Metabolism;Metabolism;Metabolism;Metabolism;Metabolism	Global and overview maps;Global and overview maps;Biosynthesis of other secondary metabolites;Biosynthesis of other secondary metabolites;Biosynthesis of other secondary metabolites	ko01100//Metabolic pathways;ko01110//Biosynthesis of secondary metabolites;ko00940//Phenylpropanoid biosynthesis;ko00941//Flavonoid biosynthesis;ko00945//Stilbenoid, diarylheptanoid and gingerol biosynthesis	K00588;K00588;K00588;K00588;K00588	-	GO:0008171//O-methyltransferase activity	-
Bni13G017598	231	231	187	56	58	60	3.98	4.6	4.1	0.97	0.92	1.11	4.22667	1	-2.07952	1.43036e-20	9.32168e-19	BIO3-BIO1	XP_010103013.1 bifunctional dethiobiotin synthetase/7,8-diamino-pelargonic acid aminotransferase, mitochondrial [Morus notabilis]	Metabolism;Metabolism	Global and overview maps;Metabolism of cofactors and vitamins	ko01100//Metabolic pathways;ko00780//Biotin metabolism	K19562;K19562	GO:0005575//cellular_component;GO:0005622//intracellular;GO:0005623//cell;GO:0005737//cytoplasm;GO:0005739//mitochondrion;GO:0043226//organelle;GO:0043227//membrane-bounded organelle;GO:0043229//intracellular organelle;GO:0043231//intracellular membrane-bounded organelle;GO:0044424//intracellular part;GO:0044444//cytoplasmic part;GO:0044464//cell part	GO:0000166//nucleotide binding;GO:0000287//magnesium ion binding;GO:0003674//molecular_function;GO:0003824//catalytic activity;GO:0003867//4-aminobutyrate transaminase activity;GO:0004015//adenosylmethionine-8-amino-7-oxononanoate transaminase activity;GO:0004141//dethiobiotin synthase activity;GO:0004587//ornithine-oxo-acid transaminase activity;GO:0005488//binding;GO:0005524//ATP binding;GO:000…	GO:0006082//organic acid metabolic process;GO:0006732//coenzyme metabolic process;GO:0006766//vitamin metabolic process;GO:0006767//water-soluble vitamin metabolic process;GO:0006768//biotin metabolic process;GO:0006779//porphyrin-containing compound biosynthetic process;GO:0006790//sulfur compound metabolic process;GO:0006807//nitrogen compound metabolic process;GO:0008150//biological_process;GO…
Bni08G011514	0	1	0	782	915	700	0	0.03	0	14.63	16.16	13.77	0.01	14.8533	10.5366	1.52651e-20	9.88615e-19	--	-	-	-	-	-	-	-	-
Bni04G006570	1741	1352	1372	839	830	780	24.61	22.1	25.21	12.11	11.47	12.2	23.9733	11.9267	-1.00724	1.52821e-20	9.88615e-19	--	-	-	-	-	-	-	-	-
BniUnG019305	868	634	733	2000	1947	1609	30.39	25.69	33.36	71.51	66.71	62.35	29.8133	66.8567	1.16511	1.71085e-20	1.10272e-18	XYLA	PON47508.1 Xylose isomerase, bacterial-type [Parasponia andersonii]	Metabolism;Metabolism;Metabolism	Global and overview maps;Carbohydrate metabolism;Carbohydrate metabolism	ko01100//Metabolic pathways;ko00040//Pentose and glucuronate interconversions;ko00051//Fructose and mannose metabolism	K01805;K01805;K01805	-	GO:0000287//magnesium ion binding;GO:0003674//molecular_function;GO:0009045//xylose isomerase activity	GO:0006098//pentose-phosphate shunt;GO:0042732//D-xylose metabolic process;GO:0043571//maintenance of CRISPR repeat elements
Bni08G012663	1053	937	829	506	558	466	12.86	13.23	13.16	6.31	6.67	6.3	13.0833	6.42667	-1.02559	1.79544e-20	1.15302e-18	RRNAD1	POO03225.1 Methyltransferase domain containing protein [Trema orientale]	-	-	-	-	-	GO:0003674//molecular_function;GO:0003824//catalytic activity;GO:0008168//methyltransferase activity;GO:0008171//O-methyltransferase activity;GO:0008173//RNA methyltransferase activity;GO:0008689//3-demethylubiquinone-9 3-O-methyltransferase activity;GO:0016740//transferase activity;GO:0016741//transferase activity, transferring one-carbon groups	GO:0006744//ubiquinone biosynthetic process;GO:0008150//biological_process;GO:0008152//metabolic process;GO:0008299//isoprenoid biosynthetic process;GO:0009102//biotin biosynthetic process;GO:0032259//methylation;GO:0042245//RNA repair
Bni07G010370	1839	2032	1664	4171	5532	4549	141.14	181.32	166.25	327.54	415.78	386.45	162.903	376.59	1.20898	2.03923e-20	1.30481e-18	--	PON90768.1 Universal stress protein [Trema orientale]	-	-	-	-	-	-	-
Bni08G011676	475	688	360	117	102	91	36.6	61.31	36.05	9.21	7.69	7.76	44.6533	8.22	-2.44156	2.18524e-20	1.39317e-18	AGP20	XP_022770538.1 arabinogalactan peptide 20-like [Durio zibethinus]	-	-	-	-	-	-	-
Bni02G002629	470	514	411	181	189	169	7.01	8.88	7.99	2.76	2.76	2.79	7.96	2.77	-1.52288	2.23968e-20	1.42272e-18	PCMP-H69	KAB1224065.1 hypothetical protein CJ030_MR2G006160 [Morella rubra]	-	-	-	-	-	GO:0008270//zinc ion binding;GO:0016788//hydrolase activity, acting on ester bonds	-
Bni03G003716	919	891	537	243	254	260	20.71	23.12	15.72	5.57	5.62	6.46	19.85	5.88333	-1.75443	2.32983e-20	1.47467e-18	UVR8	PON37358.1 Regulator of chromosome condensation [Parasponia andersonii]	-	-	-	-	-	-	-
Bni06G008511	841	639	694	248	219	285	12.58	11.06	13.5	3.79	3.21	4.72	12.38	3.90667	-1.664	2.35168e-20	1.48316e-18	CSLD5	XP_010103399.1 cellulose synthase-like protein D5 [Morus notabilis]	Metabolism;Metabolism	Global and overview maps;Carbohydrate metabolism	ko01100//Metabolic pathways;ko00520//Amino sugar and nucleotide sugar metabolism	K00770;K00770	GO:0000109//nucleotide-excision repair complex;GO:0000139//Golgi membrane;GO:0005575//cellular_component;GO:0005622//intracellular;GO:0005623//cell;GO:0005675//holo TFIIH complex;GO:0005737//cytoplasm;GO:0005794//Golgi apparatus;GO:0012505//endomembrane system;GO:0016020//membrane;GO:0016021//integral component of membrane;GO:0030054//cell junction;GO:0031090//organelle membrane;GO:0031224//intri…	GO:0000030//mannosyltransferase activity;GO:0003674//molecular_function;GO:0003779//actin binding;GO:0003824//catalytic activity;GO:0004693//cyclin-dependent protein serine/threonine kinase activity;GO:0008194//UDP-glycosyltransferase activity;GO:0008375//acetylglucosaminyltransferase activity;GO:0016740//transferase activity;GO:0016757//transferase activity, transferring glycosyl groups;GO:00167…	GO:0000271//polysaccharide biosynthetic process;GO:0000278//mitotic cell cycle;GO:0000281//mitotic cytokinesis;GO:0000910//cytokinesis;GO:0000911//cytokinesis by cell plate formation;GO:0000919//cell plate assembly;GO:0001101//response to acid chemical;GO:0005975//carbohydrate metabolic process;GO:0005976//polysaccharide metabolic process;GO:0006073//cellular glucan metabolic process;GO:0006289//…
Bni06G008333	668	477	452	165	167	201	22.61	18.71	20.04	5.85	5.55	7.69	20.4533	6.36333	-1.68448	2.41163e-20	1.51554e-18	--	PON88776.1 Serine/threonine protein kinase [Trema orientale]	-	-	-	-	-	-	-
Bni02G002241	187	162	164	578	625	832	3.25	3.24	3.77	10.18	10.48	15.9	3.42	12.1867	1.83324	2.56051e-20	1.59769e-18	At1g56130	PON58301.1 Phosphorylase kinase, gamma catalytic subunit [Trema orientale]	-	-	-	-	GO:0005575//cellular_component;GO:0005623//cell;GO:0005886//plasma membrane;GO:0016020//membrane;GO:0016021//integral component of membrane;GO:0031224//intrinsic component of membrane;GO:0044425//membrane part;GO:0044464//cell part;GO:0071944//cell periphery	GO:0000166//nucleotide binding;GO:0003674//molecular_function;GO:0003824//catalytic activity;GO:0004672//protein kinase activity;GO:0004674//protein serine/threonine kinase activity;GO:0005488//binding;GO:0005515//protein binding;GO:0005524//ATP binding;GO:0008144//drug binding;GO:0016301//kinase activity;GO:0016740//transferase activity;GO:0016772//transferase activity, transferring phosphorus-c…	GO:0006464//cellular protein modification process;GO:0006468//protein phosphorylation;GO:0006793//phosphorus metabolic process;GO:0006796//phosphate-containing compound metabolic process;GO:0006807//nitrogen compound metabolic process;GO:0008150//biological_process;GO:0008152//metabolic process;GO:0009987//cellular process;GO:0016310//phosphorylation;GO:0019538//protein metabolic process;GO:00362…
Bni07G010788	3	3	0	129	156	129	0.17	0.2	0	7.67	8.89	8.32	0.123333	8.29333	6.07132	2.68767e-20	1.67111e-18	FDC2	XP_024026521.1 uncharacterized protein LOC21406051 [Morus notabilis]	Metabolism	Energy metabolism	ko00195//Photosynthesis	K02639	-	GO:0003674//molecular_function;GO:0003824//catalytic activity;GO:0005488//binding;GO:0009055//electron carrier activity;GO:0016491//oxidoreductase activity;GO:0043167//ion binding;GO:0043169//cation binding;GO:0046872//metal ion binding;GO:0048037//cofactor binding;GO:0051536//iron-sulfur cluster binding;GO:0051537//2 iron, 2 sulfur cluster binding;GO:0051540//metal cluster binding	GO:0006091//generation of precursor metabolites and energy;GO:0008150//biological_process;GO:0008152//metabolic process;GO:0009987//cellular process;GO:0010124//phenylacetate catabolic process;GO:0016226//iron-sulfur cluster assembly;GO:0022900//electron transport chain;GO:0044237//cellular metabolic process;GO:0055114//oxidation-reduction process
Bni02G002457	567	598	633	200	199	141	15.1	18.42	21.92	5.44	5.19	4.16	18.48	4.93	-1.90631	2.71653e-20	1.6831e-18	BHLH94	XP_010106856.1 transcription factor bHLH94 [Morus notabilis]	-	-	-	-	-	GO:0046983//protein dimerization activity	-
Bni01G000769	750	593	576	297	256	282	9.9	9.05	9.88	4	3.31	4.24	9.61	3.85	-1.31968	2.95628e-20	1.82522e-18	KIN4C	XP_024023113.1 kinesin-like protein KIN-4C [Morus notabilis]	-	-	-	-	GO:0005575//cellular_component;GO:0005622//intracellular;GO:0005623//cell;GO:0005856//cytoskeleton;GO:0005871//kinesin complex;GO:0005874//microtubule;GO:0005875//microtubule associated complex;GO:0005911//cell-cell junction;GO:0009506//plasmodesma;GO:0015630//microtubule cytoskeleton;GO:0030054//cell junction;GO:0032991//macromolecular complex;GO:0043226//organelle;GO:0043228//non-membrane-bound…	GO:0000166//nucleotide binding;GO:0003674//molecular_function;GO:0003774//motor activity;GO:0003777//microtubule motor activity;GO:0003824//catalytic activity;GO:0005488//binding;GO:0005515//protein binding;GO:0005524//ATP binding;GO:0008017//microtubule binding;GO:0008092//cytoskeletal protein binding;GO:0008144//drug binding;GO:0008574//ATP-dependent microtubule motor activity, plus-end-directe…	GO:0006928//movement of cell or subcellular component;GO:0007017//microtubule-based process;GO:0007018//microtubule-based movement;GO:0008150//biological_process;GO:0009987//cellular process;GO:0016043//cellular component organization;GO:0045229//external encapsulating structure organization;GO:0071554//cell wall organization or biogenesis;GO:0071555//cell wall organization;GO:0071840//cellular c…
Bni06G009912	2345	1985	1647	1022	821	942	61.05	59.77	55.73	27.17	20.92	27.14	58.85	25.0767	-1.2307	3.70125e-20	2.27718e-18	At5g64080	XP_010103830.1 non-specific lipid-transfer protein-like protein At5g64080 [Morus notabilis]	-	-	-	-	GO:0005575//cellular_component;GO:0005623//cell;GO:0005886//plasma membrane;GO:0016020//membrane;GO:0031224//intrinsic component of membrane;GO:0031225//anchored component of membrane;GO:0031226//intrinsic component of plasma membrane;GO:0044425//membrane part;GO:0044459//plasma membrane part;GO:0044464//cell part;GO:0046658//anchored component of plasma membrane;GO:0071944//cell periphery	GO:0003674//molecular_function;GO:0005488//binding;GO:0008289//lipid binding	GO:0006810//transport;GO:0006869//lipid transport;GO:0008150//biological_process;GO:0010876//lipid localization;GO:0033036//macromolecule localization;GO:0051179//localization;GO:0051234//establishment of localization;GO:0071702//organic substance transport
Bni10G014075	514	585	402	179	174	172	7.42	9.77	7.55	2.64	2.46	2.75	8.24667	2.61667	-1.65608	4.5527e-20	2.77195e-18	RPA1B	PON69693.1 Replication factor A protein [Trema orientale]	-	-	-	-	GO:0000228//nuclear chromosome;GO:0000781//chromosome, telomeric region;GO:0000784//nuclear chromosome, telomeric region;GO:0000785//chromatin;GO:0000790//nuclear chromatin;GO:0005575//cellular_component;GO:0005622//intracellular;GO:0005623//cell;GO:0005634//nucleus;GO:0005657//replication fork;GO:0005662//DNA replication factor A complex;GO:0005694//chromosome;GO:0030894//replisome;GO:0031974//m…	GO:0003674//molecular_function;GO:0003676//nucleic acid binding;GO:0003677//DNA binding;GO:0003697//single-stranded DNA binding;GO:0003723//RNA binding;GO:0005488//binding;GO:0042162//telomeric DNA binding;GO:0043047//single-stranded telomeric DNA binding;GO:0043167//ion binding;GO:0043169//cation binding;GO:0043565//sequence-specific DNA binding;GO:0046872//metal ion binding;GO:0070034//telomera…	GO:0000003//reproduction;GO:0000278//mitotic cell cycle;GO:0000723//telomere maintenance;GO:0000724//double-strand break repair via homologous recombination;GO:0000725//recombinational repair;GO:0006139//nucleobase-containing compound metabolic process;GO:0006259//DNA metabolic process;GO:0006260//DNA replication;GO:0006261//DNA-dependent DNA replication;GO:0006268//DNA unwinding involved in DNA …
Bni06G009431	778	830	641	333	364	308	25.15	31.03	26.94	10.99	11.52	11.02	27.7067	11.1767	-1.30974	4.58841e-20	2.77883e-18	At2g18990	XP_010099065.1 thioredoxin domain-containing protein 9 homolog [Morus notabilis]	-	-	-	-	GO:0005575//cellular_component;GO:0005622//intracellular;GO:0005623//cell;GO:0005737//cytoplasm;GO:0005739//mitochondrion;GO:0044424//intracellular part;GO:0044464//cell part	GO:0015036//disulfide oxidoreductase activity	GO:0006139//nucleobase-containing compound metabolic process;GO:0006725//cellular aromatic compound metabolic process;GO:0006807//nitrogen compound metabolic process;GO:0008150//biological_process;GO:0008152//metabolic process;GO:0008616//queuosine biosynthetic process;GO:0009058//biosynthetic process;GO:0009116//nucleoside metabolic process;GO:0009119//ribonucleoside metabolic process;GO:0009163…
Bni05G007868	798	724	558	310	294	318	31.45	33	28.58	12.47	11.34	13.87	31.01	12.56	-1.3039	4.59559e-20	2.77883e-18	TCP2	NP_001306852.1 transcription factor TCP2-like [Jatropha curcas]	-	-	-	-	-	-	-
Bni01G001070	1140	1196	875	528	507	476	31.46	38.18	31.39	14.88	13.69	14.54	33.6767	14.37	-1.22869	5.08715e-20	3.05507e-18	--	XP_010100108.1 uncharacterized protein LOC21397442 [Morus notabilis]	-	-	-	-	-	-	-
Bni13G017881	454	565	438	144	159	159	10.13	14.57	12.7	3.29	3.47	3.93	12.4667	3.56333	-1.80678	7.02598e-20	4.17666e-18	RPM1	PON87636.1 NB-ARC domain, LRR domain containing protein, partial [Trema orientale]	Organismal Systems	Environmental adaptation	ko04626//Plant-pathogen interaction	K13457	-	GO:0005515//protein binding;GO:0005524//ATP binding;GO:0009378//four-way junction helicase activity;GO:0016887//ATPase activity;GO:0017111//nucleoside-triphosphatase activity;GO:0043531//ADP binding	GO:0002949//tRNA threonylcarbamoyladenosine modification;GO:0006281//DNA repair;GO:0006310//DNA recombination
Bni13G017895	186	133	112	23	23	22	7.26	6	5.68	0.92	0.88	0.95	6.31333	0.916667	-2.78393	7.6072e-20	4.50694e-18	YAB5	XP_010105229.1 axial regulator YABBY 5 [Morus notabilis]	-	-	-	-	GO:0005575//cellular_component;GO:0005622//intracellular;GO:0005623//cell;GO:0005634//nucleus;GO:0043226//organelle;GO:0043227//membrane-bounded organelle;GO:0043229//intracellular organelle;GO:0043231//intracellular membrane-bounded organelle;GO:0044424//intracellular part;GO:0044464//cell part	GO:0003674//molecular_function;GO:0003677//DNA binding;GO:0004879//RNA polymerase II transcription factor activity, ligand-activated sequence-specific DNA binding;GO:0005488//binding;GO:0005496//steroid binding;GO:0043167//ion binding;GO:0043169//cation binding;GO:0046872//metal ion binding	GO:0006355//regulation of transcription, DNA-templated;GO:0007275//multicellular organism development;GO:0008150//biological_process;GO:0030521//androgen receptor signaling pathway;GO:0032501//multicellular organismal process;GO:0032502//developmental process;GO:0048856//anatomical structure development
Bni03G003780	676	596	569	225	198	258	14.39	14.64	15.76	4.88	4.11	6.05	14.93	5.01333	-1.57437	7.72809e-20	4.56321e-18	rlmE	XP_010096586.1 uncharacterized protein LOC21408036 isoform X1 [Morus notabilis]	-	-	-	-	GO:0005575//cellular_component;GO:0005622//intracellular;GO:0005623//cell;GO:0005737//cytoplasm;GO:0044424//intracellular part;GO:0044464//cell part	GO:0003674//molecular_function;GO:0003824//catalytic activity;GO:0008168//methyltransferase activity;GO:0008171//O-methyltransferase activity;GO:0008649//rRNA methyltransferase activity;GO:0008689//3-demethylubiquinone-9 3-O-methyltransferase activity;GO:0016740//transferase activity;GO:0016741//transferase activity, transferring one-carbon groups	GO:0000154//rRNA modification;GO:0001510//RNA methylation;GO:0006139//nucleobase-containing compound metabolic process;GO:0006364//rRNA processing;GO:0006396//RNA processing;GO:0006725//cellular aromatic compound metabolic process;GO:0006744//ubiquinone biosynthetic process;GO:0006807//nitrogen compound metabolic process;GO:0008150//biological_process;GO:0008152//metabolic process;GO:0009086//met…
Bni01G000501	1339	983	1143	436	526	479	21.3	18.09	23.63	7.08	8.18	8.43	21.0067	7.89667	-1.41153	8.43888e-20	4.96624e-18	FLZ10	XP_010095494.1 protein MARD1 [Morus notabilis]	-	-	-	-	-	-	-
Bni10G014049	140	186	138	23	17	22	11.18	17.1	14.33	1.84	1.33	1.95	14.2033	1.70667	-3.05698	8.94016e-20	5.2437e-18	COB	KAF3438044.1 hypothetical protein FNV43_RR20800 [Rhamnella rubrinervis]	-	-	-	-	GO:0031225//anchored component of membrane	-	GO:0010215//cellulose microfibril organization
Bni02G002397	313	257	201	66	84	59	12.4	11.78	10.35	2.67	3.26	2.59	11.51	2.84	-2.01892	1.12766e-19	6.57032e-18	--	-	-	-	-	-	-	-	-
Bni09G013041	270	230	263	58	53	70	16.74	16.51	21.2	3.67	3.22	4.8	18.15	3.89667	-2.21966	1.18312e-19	6.84811e-18	--	XP_021594126.1 non-specific lipid-transfer protein 4.1 [Manihot esculenta]	-	-	-	-	-	-	-
Bni05G006771	197	198	176	495	528	449	8.63	10.03	10.02	22.13	22.63	21.76	9.56	22.1733	1.21374	1.46624e-19	8.45899e-18	ROMT	XP_021830209.1 trans-resveratrol di-O-methyltransferase-like [Prunus avium]	Metabolism;Metabolism	Global and overview maps;Amino acid metabolism	ko01100//Metabolic pathways;ko00380//Tryptophan metabolism	K22588;K22588	-	GO:0008171//O-methyltransferase activity;GO:0046983//protein dimerization activity	GO:0016051//carbohydrate biosynthetic process
Bni06G008951	876	511	527	192	207	199	20.41	13.77	15.98	4.57	4.72	5.14	16.72	4.81	-1.79747	1.63049e-19	9.37586e-18	PANC	EXC24179.1 Pantoate--beta-alanine ligase [Morus notabilis]	Metabolism;Metabolism;Metabolism;Metabolism	Global and overview maps;Global and overview maps;Metabolism of other amino acids;Metabolism of cofactors and vitamins	ko01100//Metabolic pathways;ko01110//Biosynthesis of secondary metabolites;ko00410//beta-Alanine metabolism;ko00770//Pantothenate and CoA biosynthesis	K01918;K01918;K01918;K01918	GO:0005575//cellular_component;GO:0005622//intracellular;GO:0005623//cell;GO:0005634//nucleus;GO:0005737//cytoplasm;GO:0005829//cytosol;GO:0043226//organelle;GO:0043227//membrane-bounded organelle;GO:0043229//intracellular organelle;GO:0043231//intracellular membrane-bounded organelle;GO:0044424//intracellular part;GO:0044444//cytoplasmic part;GO:0044464//cell part	GO:0000166//nucleotide binding;GO:0003674//molecular_function;GO:0003824//catalytic activity;GO:0004592//pantoate-beta-alanine ligase activity;GO:0004595//pantetheine-phosphate adenylyltransferase activity;GO:0005488//binding;GO:0005515//protein binding;GO:0005524//ATP binding;GO:0008144//drug binding;GO:0016779//nucleotidyltransferase activity;GO:0016874//ligase activity;GO:0016879//ligase activ…	GO:0000003//reproduction;GO:0003006//developmental process involved in reproduction;GO:0006082//organic acid metabolic process;GO:0006520//cellular amino acid metabolic process;GO:0006573//valine metabolic process;GO:0006575//cellular modified amino acid metabolic process;GO:0006732//coenzyme metabolic process;GO:0006766//vitamin metabolic process;GO:0006767//water-soluble vitamin metabolic proce…
Bni11G015680	315	245	255	87	96	87	6.42	5.77	6.75	1.81	1.91	1.96	6.31333	1.89333	-1.73747	2.33827e-19	1.33585e-17	At4g14310	XP_010102590.1 KIN14B-interacting protein At4g14310 [Morus notabilis]	-	-	-	-	-	-	-
Bni12G017141	301	317	293	0	0	0	11.32	13.79	14.33	0	0	0	13.1467	0.001	-13.6824	2.36973e-19	1.34944e-17	OsI_37456	PON56121.1 Pyruvate kinase [Parasponia andersonii]	Metabolism;Metabolism;Metabolism;Metabolism;Metabolism;Metabolism;Metabolism	Global and overview maps;Global and overview maps;Global and overview maps;Global and overview maps;Carbohydrate metabolism;Carbohydrate metabolism;Nucleotide metabolism	ko01100//Metabolic pathways;ko01110//Biosynthesis of secondary metabolites;ko01200//Carbon metabolism;ko01230//Biosynthesis of amino acids;ko00010//Glycolysis / Gluconeogenesis;ko00620//Pyruvate metabolism;ko00230//Purine metabolism	K00873;K00873;K00873;K00873;K00873;K00873;K00873	GO:0016020//membrane	GO:0022857//transmembrane transporter activity	GO:0055085//transmembrane transport
Bni08G012617	613	515	517	198	252	227	15.46	14.94	16.82	5.12	6.16	6.32	15.74	5.86667	-1.42382	2.77094e-19	1.57282e-17	--	XP_010098422.1 X-linked retinitis pigmentosa GTPase regulator [Morus notabilis]	-	-	-	-	-	-	-
Bni12G016357	49	45	48	203	322	301	1.52	1.62	1.93	6.43	9.74	10.32	1.69	8.83	2.38539	2.8142e-19	1.59224e-17	--	XP_024027611.1 uncharacterized protein LOC112093437 [Morus notabilis]	-	-	-	-	-	-	-
Bni12G017091	924	554	670	249	210	164	29.2	25.3	30.21	7.62	6.16	6.23	28.2367	6.67	-2.08181	3.37573e-19	1.90382e-17	IQM3	EXC25104.1 hypothetical protein L484_001548 [Morus notabilis]	-	-	-	-	-	GO:0005515//protein binding	-
Bni08G011515	0	0	0	344	302	300	0	0	0	8.77	7.4	8.24	0.001	8.13667	12.9902	4.44569e-19	2.49577e-17	Os03g0610650	XP_010089308.1 serpin-ZX [Morus notabilis]	-	-	-	-	-	-	-
Bni14G018520	210	174	144	439	529	456	6.2	5.94	5.53	13.24	15.29	14.91	5.89	14.48	1.29772	4.4537e-19	2.49577e-17	OPT7	XP_024032838.1 oligopeptide transporter 7-like [Morus notabilis]	-	-	-	-	GO:0005575//cellular_component;GO:0005623//cell;GO:0005886//plasma membrane;GO:0005887//integral component of plasma membrane;GO:0016020//membrane;GO:0016021//integral component of membrane;GO:0031224//intrinsic component of membrane;GO:0031226//intrinsic component of plasma membrane;GO:0044425//membrane part;GO:0044459//plasma membrane part;GO:0044464//cell part;GO:0071944//cell periphery	GO:0003674//molecular_function;GO:0005215//transporter activity;GO:0008168//methyltransferase activity;GO:0015198//oligopeptide transporter activity;GO:0022857//transmembrane transporter activity;GO:0035673//oligopeptide transmembrane transporter activity;GO:0042887//amide transmembrane transporter activity;GO:1904680//peptide transmembrane transporter activity	GO:0006810//transport;GO:0006857//oligopeptide transport;GO:0008104//protein localization;GO:0008150//biological_process;GO:0015031//protein transport;GO:0015833//peptide transport;GO:0033036//macromolecule localization;GO:0035672//oligopeptide transmembrane transport;GO:0042886//amide transport;GO:0045184//establishment of protein localization;GO:0051179//localization;GO:0051234//establishment o…
Bni06G008887	1142	979	809	368	499	413	31.98	31.7	29.44	10.52	13.67	12.8	31.04	12.33	-1.33196	4.76658e-19	2.66263e-17	A6	XP_010100789.1 probable glucan endo-1,3-beta-glucosidase A6 [Morus notabilis]	-	-	-	-	GO:0005575//cellular_component;GO:0005623//cell;GO:0005886//plasma membrane;GO:0016020//membrane;GO:0031224//intrinsic component of membrane;GO:0031225//anchored component of membrane;GO:0031226//intrinsic component of plasma membrane;GO:0044425//membrane part;GO:0044459//plasma membrane part;GO:0044464//cell part;GO:0046658//anchored component of plasma membrane;GO:0071944//cell periphery	GO:0001871//pattern binding;GO:0003674//molecular_function;GO:0003824//catalytic activity;GO:0004553//hydrolase activity, hydrolyzing O-glycosyl compounds;GO:0005488//binding;GO:0008422//beta-glucosidase activity;GO:0015926//glucosidase activity;GO:0016787//hydrolase activity;GO:0016798//hydrolase activity, acting on glycosyl bonds;GO:0030246//carbohydrate binding;GO:0030247//polysaccharide bindi…	GO:0000003//reproduction;GO:0003006//developmental process involved in reproduction;GO:0005975//carbohydrate metabolic process;GO:0006950//response to stress;GO:0006952//defense response;GO:0007275//multicellular organism development;GO:0008150//biological_process;GO:0008152//metabolic process;GO:0009555//pollen development;GO:0009653//anatomical structure morphogenesis;GO:0009790//embryo develop…
Bni10G015062	2522	2530	2381	1225	1436	1207	21.44	24.87	26.31	10.63	11.94	11.35	24.2067	11.3067	-1.09823	4.99658e-19	2.78227e-17	pif1	XP_024449084.1 uncharacterized protein LOC18099700 [Populus trichocarpa]	-	-	-	-	GO:0009338//exodeoxyribonuclease V complex	GO:0003677//DNA binding;GO:0003678//DNA helicase activity;GO:0003688//DNA replication origin binding;GO:0003896//DNA primase activity;GO:0005515//protein binding;GO:0005524//ATP binding;GO:0008854//exodeoxyribonuclease V activity;GO:0016787//hydrolase activity;GO:0016818//hydrolase activity, acting on acid anhydrides, in phosphorus-containing anhydrides;GO:0043531//ADP binding	GO:0000723//telomere maintenance;GO:0006260//DNA replication;GO:0006270//DNA replication initiation;GO:0006275//regulation of DNA replication;GO:0006281//DNA repair;GO:0006310//DNA recombination;GO:0032297//negative regulation of DNA-dependent DNA replication initiation
Bni11G015140	930	1027	952	403	439	413	16.15	20.64	21.5	7.14	7.47	7.94	19.43	7.51667	-1.37012	6.68531e-19	3.69921e-17	HMGB7	XP_020410660.1 high mobility group B protein 7 [Prunus persica]	-	-	-	-	GO:0005575//cellular_component;GO:0005622//intracellular;GO:0005623//cell;GO:0005634//nucleus;GO:0043226//organelle;GO:0043227//membrane-bounded organelle;GO:0043229//intracellular organelle;GO:0043231//intracellular membrane-bounded organelle;GO:0044424//intracellular part;GO:0044464//cell part	GO:0003674//molecular_function;GO:0003676//nucleic acid binding;GO:0003677//DNA binding;GO:0003700//transcription factor activity, sequence-specific DNA binding;GO:0005488//binding;GO:0097159//organic cyclic compound binding;GO:1901363//heterocyclic compound binding	GO:0000741//karyogamy;GO:0006355//regulation of transcription, DNA-templated;GO:0006996//organelle organization;GO:0006997//nucleus organization;GO:0007275//multicellular organism development;GO:0008150//biological_process;GO:0009553//embryo sac development;GO:0009559//embryo sac central cell differentiation;GO:0009561//megagametogenesis;GO:0009889//regulation of biosynthetic process;GO:0009987//…
Bni01G000410	0	0	0	542	195	542	0	0	0	21.57	7.44	23.38	0.001	17.4633	14.092	6.85928e-19	3.78357e-17	--	RDY10024.1 hypothetical protein CR513_05517 [Mucuna pruriens]	-	-	-	-	-	-	-
Bni08G012106	11780	7330	9486	33783	26279	25444	333.4	239.93	348.96	976.19	727.81	796.96	307.43	833.653	1.43919	6.92474e-19	3.80774e-17	MODA	PON45153.1 Malic oxidoreductase [Parasponia andersonii]	Metabolism;Metabolism;Metabolism;Metabolism	Global and overview maps;Global and overview maps;Carbohydrate metabolism;Energy metabolism	ko01100//Metabolic pathways;ko01200//Carbon metabolism;ko00620//Pyruvate metabolism;ko00710//Carbon fixation in photosynthetic organisms	K00029;K00029;K00029;K00029	GO:0005575//cellular_component;GO:0005622//intracellular;GO:0005623//cell;GO:0005737//cytoplasm;GO:0005829//cytosol;GO:0009507//chloroplast;GO:0009536//plastid;GO:0043226//organelle;GO:0043227//membrane-bounded organelle;GO:0043229//intracellular organelle;GO:0043231//intracellular membrane-bounded organelle;GO:0044424//intracellular part;GO:0044444//cytoplasmic part;GO:0044464//cell part	GO:0000166//nucleotide binding;GO:0003674//molecular_function;GO:0003824//catalytic activity;GO:0004470//malic enzyme activity;GO:0004471//malate dehydrogenase (decarboxylating) (NAD+) activity;GO:0004473//malate dehydrogenase (decarboxylating) (NADP+) activity;GO:0005488//binding;GO:0008883//glutamyl-tRNA reductase activity;GO:0008948//oxaloacetate decarboxylase activity;GO:0016491//oxidoreducta…	GO:0006082//organic acid metabolic process;GO:0006090//pyruvate metabolic process;GO:0006108//malate metabolic process;GO:0006779//porphyrin-containing compound biosynthetic process;GO:0008150//biological_process;GO:0008152//metabolic process;GO:0009987//cellular process;GO:0016043//cellular component organization;GO:0019752//carboxylic acid metabolic process;GO:0022607//cellular component assemb…
Bni03G005003	304	276	282	63	63	89	7.44	8.16	8.87	1.54	1.48	2.36	8.15667	1.79333	-2.18534	7.00904e-19	3.84209e-17	--	XP_024017976.1 protein IQ-DOMAIN 14 isoform X2 [Morus notabilis]	-	-	-	-	-	GO:0005515//protein binding	-
Bni09G013875	526	408	318	94	146	115	16.63	14.92	13.07	3.03	4.52	4.02	14.8733	3.85667	-1.9473	8.92667e-19	4.84795e-17	--	PON91843.1 Pollen Ole e 1 allergen and extensin family protein [Trema orientale]	-	-	-	-	-	-	-
Bni02G002361	1402	2330	874	250	289	273	46.15	88.71	37.4	9.14	10.27	10.81	57.42	10.0733	-2.51101	1.04391e-18	5.65189e-17	TUBB4	XP_007015367.1 PREDICTED: tubulin beta-5 chain [Theobroma cacao]	Cellular Processes	Transport and catabolism	ko04145//Phagosome	K07375	GO:0005575//cellular_component;GO:0005622//intracellular;GO:0005623//cell;GO:0005737//cytoplasm;GO:0005856//cytoskeleton;GO:0005874//microtubule;GO:0015630//microtubule cytoskeleton;GO:0043226//organelle;GO:0043228//non-membrane-bounded organelle;GO:0043229//intracellular organelle;GO:0043232//intracellular non-membrane-bounded organelle;GO:0044422//organelle part;GO:0044424//intracellular part;G…	GO:0000166//nucleotide binding;GO:0001882//nucleoside binding;GO:0001883//purine nucleoside binding;GO:0003674//molecular_function;GO:0003824//catalytic activity;GO:0003924//GTPase activity;GO:0005198//structural molecule activity;GO:0005200//structural constituent of cytoskeleton;GO:0005488//binding;GO:0005525//GTP binding;GO:0016462//pyrophosphatase activity;GO:0016787//hydrolase activity;GO:00…	GO:0000910//cytokinesis;GO:0006996//organelle organization;GO:0007010//cytoskeleton organization;GO:0007017//microtubule-based process;GO:0008150//biological_process;GO:0009987//cellular process;GO:0016043//cellular component organization;GO:0071840//cellular component organization or biogenesis
Bni09G013601	1480	1427	1308	10	2	0	67.81	75.62	77.9	0.47	0.09	0	73.7767	0.186667	-8.62656	1.12604e-18	6.07786e-17	--	-	-	-	-	-	-	-	-
Bni10G014936	134	131	102	10	8	18	3.82	4.31	3.78	0.29	0.22	0.57	3.97	0.36	-3.46307	1.17821e-18	6.33997e-17	--	XP_030492502.1 uncharacterized protein LOC115708659 isoform X1 [Cannabis sativa]	-	-	-	-	-	-	-
Bni01G000914	0	0	0	292	275	302	0	0	0	16.5	14.89	18.47	0.001	16.62	14.0206	1.23556e-18	6.62833e-17	ADH1	PON99694.1 Alcohol dehydrogenase superfamily, zinc-type [Trema orientale]	Metabolism;Metabolism;Metabolism;Metabolism;Metabolism;Metabolism	Global and overview maps;Global and overview maps;Carbohydrate metabolism;Amino acid metabolism;Lipid metabolism;Lipid metabolism	ko01100//Metabolic pathways;ko01110//Biosynthesis of secondary metabolites;ko00010//Glycolysis / Gluconeogenesis;ko00350//Tyrosine metabolism;ko00071//Fatty acid degradation;ko00592//alpha-Linolenic acid metabolism	K18857;K18857;K18857;K18857;K18857;K18857	-	GO:0004024//alcohol dehydrogenase activity, zinc-dependent;GO:0008270//zinc ion binding;GO:0008743//L-threonine 3-dehydrogenase activity;GO:0016491//oxidoreductase activity;GO:0016616//oxidoreductase activity, acting on the CH-OH group of donors, NAD or NADP as acceptor;GO:0016655//oxidoreductase activity, acting on NAD(P)H, quinone or similar compound as acceptor;GO:0018467//formaldehyde dehydro…	GO:0006113//fermentation;GO:0006567//threonine catabolic process;GO:0006813//potassium ion transport;GO:0008152//metabolic process;GO:0009404//toxin metabolic process;GO:0010127//mycothiol-dependent detoxification;GO:0019439//aromatic compound catabolic process;GO:0030494//bacteriochlorophyll biosynthetic process;GO:0046292//formaldehyde metabolic process;GO:0055114//oxidation-reduction process
Bni06G008835	1874	2682	1437	622	590	445	29.87	49.43	29.76	10.11	9.2	7.86	36.3533	9.05667	-2.00504	1.24666e-18	6.66756e-17	IPMSA	PON65937.1 2-isopropylmalate synthase [Trema orientale]	Metabolism;Metabolism;Metabolism;Metabolism;Metabolism;Metabolism	Global and overview maps;Global and overview maps;Global and overview maps;Carbohydrate metabolism;Global and overview maps;Amino acid metabolism	ko01100//Metabolic pathways;ko01110//Biosynthesis of secondary metabolites;ko01230//Biosynthesis of amino acids;ko00620//Pyruvate metabolism;ko01210//2-Oxocarboxylic acid metabolism;ko00290//Valine, leucine and isoleucine biosynthesis	K01649;K01649;K01649;K01649;K01649;K01649	GO:0005737//cytoplasm	GO:0003824//catalytic activity;GO:0003852//2-isopropylmalate synthase activity;GO:0004410//homocitrate synthase activity;GO:0004736//pyruvate carboxylase activity;GO:0008701//4-hydroxy-2-oxovalerate aldolase activity;GO:0008948//oxaloacetate decarboxylase activity;GO:0015081//sodium ion transmembrane transporter activity;GO:0043714//(R)-citramalate synthase activity	GO:0006094//gluconeogenesis;GO:0006814//sodium ion transport;GO:0009097//isoleucine biosynthetic process;GO:0009098//leucine biosynthetic process;GO:0051188//cofactor biosynthetic process
Bni13G017560	106	79	85	300	346	264	10.59	9.08	10.98	30.49	33.69	29.09	10.2167	31.09	1.60553	2.3491e-18	1.24879e-16	snrnp27	KAF3452777.1 hypothetical protein FNV43_RR03210 [Rhamnella rubrinervis]	Genetic Information Processing	Transcription	ko03040//Spliceosome	K12846	-	-	GO:0008380//RNA splicing
Bni04G006017	97	37	38	574	365	753	4.02	1.75	2.02	23.94	14.59	34.05	2.59667	24.1933	3.21988	2.4652e-18	1.30656e-16	TDC2	XP_024021016.1 aromatic-L-amino-acid decarboxylase isoform X3 [Morus notabilis]	Metabolism;Metabolism;Metabolism;Metabolism;Metabolism;Metabolism;Metabolism;Metabolism	Global and overview maps;Global and overview maps;Amino acid metabolism;Amino acid metabolism;Amino acid metabolism;Biosynthesis of other secondary metabolites;Biosynthesis of other secondary metabolites;Biosynthesis of other secondary metabolites	ko01100//Metabolic pathways;ko01110//Biosynthesis of secondary metabolites;ko00350//Tyrosine metabolism;ko00380//Tryptophan metabolism;ko00360//Phenylalanine metabolism;ko00950//Isoquinoline alkaloid biosynthesis;ko00965//Betalain biosynthesis;ko00901//Indole alkaloid biosynthesis	K01593;K01593;K01593;K01593;K01593;K01593;K01593;K01593	-	GO:0003674//molecular_function;GO:0003824//catalytic activity;GO:0004058//aromatic-L-amino-acid decarboxylase activity;GO:0004351//glutamate decarboxylase activity;GO:0004837//tyrosine decarboxylase activity;GO:0005488//binding;GO:0008144//drug binding;GO:0016740//transferase activity;GO:0016829//lyase activity;GO:0016830//carbon-carbon lyase activity;GO:0016831//carboxy-lyase activity;GO:0019842…	GO:0006082//organic acid metabolic process;GO:0006520//cellular amino acid metabolic process;GO:0006540//glutamate decarboxylation to succinate;GO:0006572//tyrosine catabolic process;GO:0006807//nitrogen compound metabolic process;GO:0008150//biological_process;GO:0008152//metabolic process;GO:0009058//biosynthetic process;GO:0009987//cellular process;GO:0015940//pantothenate biosynthetic process…
Bni04G005698	61	33	22	244	250	319	6.19	3.83	2.93	25.36	24.88	35.93	4.31667	28.7233	2.73423	2.74042e-18	1.44092e-16	--	-	-	-	-	-	-	-	-
Bni01G000993	3176	1983	2140	846	784	1003	110.46	79.76	96.74	30.04	26.68	38.61	95.6533	31.7767	-1.58985	2.74329e-18	1.44092e-16	FLZ6	XP_010105883.1 uncharacterized protein LOC21404393 [Morus notabilis]	-	-	-	-	-	-	-
Bni10G014780	804	906	618	208	193	278	27.11	35.34	27.09	7.16	6.37	10.38	29.8467	7.97	-1.90492	2.78739e-18	1.45973e-16	At1g18250	PON49805.1 Thaumatin [Trema orientale]	-	-	-	-	-	-	-
Bni12G016755	268	253	202	76	68	80	8.88	9.69	8.7	2.57	2.2	2.93	9.09	2.56667	-1.82438	3.03047e-18	1.58232e-16	APO4	PON34453.1 APO domain containing protein [Trema orientale]	-	-	-	-	GO:0005575//cellular_component;GO:0005622//intracellular;GO:0005623//cell;GO:0005737//cytoplasm;GO:0005739//mitochondrion;GO:0043226//organelle;GO:0043227//membrane-bounded organelle;GO:0043229//intracellular organelle;GO:0043231//intracellular membrane-bounded organelle;GO:0044424//intracellular part;GO:0044444//cytoplasmic part;GO:0044464//cell part	GO:0003674//molecular_function;GO:0003676//nucleic acid binding;GO:0003723//RNA binding;GO:0005488//binding;GO:0097159//organic cyclic compound binding;GO:1901363//heterocyclic compound binding	-
Bni05G007913	382	361	297	745	891	722	18.6	20.32	18.78	37.01	42.43	38.9	19.2333	39.4467	1.03629	3.44366e-18	1.79274e-16	ycf23	XP_010111006.1 uncharacterized protein ycf23 [Morus notabilis]	-	-	-	-	-	-	-
Bni13G017996	164	206	114	13	14	24	3.28	4.76	2.96	0.27	0.27	0.53	3.66667	0.356667	-3.36182	3.55698e-18	1.84627e-16	Os07g0563300	XP_015896488.1 B3 domain-containing protein Os07g0563300-like isoform X1 [Ziziphus jujuba]	-	-	-	-	GO:0005575//cellular_component;GO:0005622//intracellular;GO:0005623//cell;GO:0005634//nucleus;GO:0043226//organelle;GO:0043227//membrane-bounded organelle;GO:0043229//intracellular organelle;GO:0043231//intracellular membrane-bounded organelle;GO:0044424//intracellular part;GO:0044464//cell part	GO:0003674//molecular_function;GO:0003676//nucleic acid binding;GO:0003677//DNA binding;GO:0003700//transcription factor activity, sequence-specific DNA binding;GO:0005488//binding;GO:0008270//zinc ion binding;GO:0043167//ion binding;GO:0043169//cation binding;GO:0046872//metal ion binding;GO:0046914//transition metal ion binding;GO:0097159//organic cyclic compound binding;GO:1901363//heterocycli…	GO:0006139//nucleobase-containing compound metabolic process;GO:0006351//transcription, DNA-templated;GO:0006355//regulation of transcription, DNA-templated;GO:0006725//cellular aromatic compound metabolic process;GO:0006807//nitrogen compound metabolic process;GO:0007275//multicellular organism development;GO:0008150//biological_process;GO:0008152//metabolic process;GO:0009058//biosynthetic proc…
Bni05G007735	272	213	229	582	584	609	14.75	13.36	16.13	32.21	30.98	36.53	14.7467	33.24	1.17253	3.71292e-18	1.92155e-16	PLPBP	XP_024023210.1 pyridoxal phosphate homeostasis protein [Morus notabilis]	-	-	-	-	-	-	-
Bni02G002136	692	613	518	328	299	264	33.45	34.27	32.54	16.19	14.14	14.12	33.42	14.8167	-1.17349	4.84888e-18	2.50208e-16	GALT29A	XP_010089845.1 beta-1,6-galactosyltransferase GALT29A isoform X1 [Morus notabilis]	-	-	-	-	GO:0000139//Golgi membrane;GO:0005575//cellular_component;GO:0005622//intracellular;GO:0005623//cell;GO:0005737//cytoplasm;GO:0005794//Golgi apparatus;GO:0012505//endomembrane system;GO:0016020//membrane;GO:0016021//integral component of membrane;GO:0031090//organelle membrane;GO:0031224//intrinsic component of membrane;GO:0031984//organelle subcompartment;GO:0043226//organelle;GO:0043227//membra…	GO:0001665//alpha-N-acetylgalactosaminide alpha-2,6-sialyltransferase activity;GO:0003674//molecular_function;GO:0003824//catalytic activity;GO:0008373//sialyltransferase activity;GO:0008378//galactosyltransferase activity;GO:0016740//transferase activity;GO:0016757//transferase activity, transferring glycosyl groups;GO:0016758//transferase activity, transferring hexosyl groups	GO:0005975//carbohydrate metabolic process;GO:0006464//cellular protein modification process;GO:0006486//protein glycosylation;GO:0006487//protein N-linked glycosylation;GO:0006493//protein O-linked glycosylation;GO:0006807//nitrogen compound metabolic process;GO:0008150//biological_process;GO:0008152//metabolic process;GO:0009058//biosynthetic process;GO:0009059//macromolecule biosynthetic proce…
Bni12G017038	1419	1316	1079	2608	3412	2532	38.79	41.61	38.34	72.79	91.28	76.6	39.58	80.2233	1.01925	5.14201e-18	2.64558e-16	At1g03400	XP_010093755.1 1-aminocyclopropane-1-carboxylate oxidase homolog 4 [Morus notabilis]	-	-	-	-	-	GO:0003674//molecular_function;GO:0003824//catalytic activity;GO:0005488//binding;GO:0016491//oxidoreductase activity;GO:0043167//ion binding;GO:0043169//cation binding;GO:0046872//metal ion binding	GO:0008150//biological_process;GO:0008152//metabolic process;GO:0055114//oxidation-reduction process
Bni07G010523	219	285	198	39	58	50	28.91	43.51	33.98	5.26	7.49	7.31	35.4667	6.68667	-2.4071	5.17681e-18	2.65572e-16	KELP	XP_010109780.1 RNA polymerase II transcriptional coactivator KELP [Morus notabilis]	-	-	-	-	GO:0005575//cellular_component;GO:0005622//intracellular;GO:0005623//cell;GO:0005634//nucleus;GO:0005667//transcription factor complex;GO:0005886//plasma membrane;GO:0032991//macromolecular complex;GO:0043226//organelle;GO:0043227//membrane-bounded organelle;GO:0043229//intracellular organelle;GO:0043231//intracellular membrane-bounded organelle;GO:0044424//intracellular part;GO:0044464//cell part	GO:0003674//molecular_function;GO:0003676//nucleic acid binding;GO:0003677//DNA binding;GO:0003712//transcription cofactor activity;GO:0003713//transcription coactivator activity;GO:0004252//serine-type endopeptidase activity;GO:0005488//binding;GO:0097159//organic cyclic compound binding;GO:1901363//heterocyclic compound binding	GO:0006139//nucleobase-containing compound metabolic process;GO:0006351//transcription, DNA-templated;GO:0006355//regulation of transcription, DNA-templated;GO:0006357//regulation of transcription from RNA polymerase II promoter;GO:0006725//cellular aromatic compound metabolic process;GO:0006807//nitrogen compound metabolic process;GO:0008150//biological_process;GO:0008152//metabolic process;GO:0…
Bni04G006452	0	0	0	240	296	226	0	0	0	10.6	12.52	10.8	0.001	11.3067	13.4649	6.44834e-18	3.2984e-16	--	VVA17814.1 PREDICTED: surfeit locus 2 [Prunus dulcis]	-	-	-	-	GO:0016021//integral component of membrane	GO:0008982//protein-N(PI)-phosphohistidine-sugar phosphotransferase activity	GO:0009401//phosphoenolpyruvate-dependent sugar phosphotransferase system
Bni03G005029	179	161	127	421	493	547	5.51	5.72	5.08	13.21	14.83	18.59	5.43667	15.5433	1.5155	6.76874e-18	3.45225e-16	--	PON70500.1 DNA helicase Pif1-like [Trema orientale]	-	-	-	-	-	-	-
Bni02G002934	217	200	182	53	59	62	6.69	7.13	7.29	1.67	1.78	2.11	7.03667	1.85333	-1.92477	7.01426e-18	3.56713e-16	GLC1	XP_010106478.2 glucan endo-1,3-beta-glucosidase [Morus notabilis]	-	-	-	-	-	GO:0003674//molecular_function;GO:0003824//catalytic activity;GO:0004553//hydrolase activity, hydrolyzing O-glycosyl compounds;GO:0008422//beta-glucosidase activity;GO:0015926//glucosidase activity;GO:0016787//hydrolase activity;GO:0016798//hydrolase activity, acting on glycosyl bonds;GO:0042973//glucan endo-1,3-beta-D-glucosidase activity	GO:0005975//carbohydrate metabolic process;GO:0006950//response to stress;GO:0006952//defense response;GO:0008150//biological_process;GO:0008152//metabolic process;GO:0044238//primary metabolic process;GO:0050896//response to stimulus;GO:0071704//organic substance metabolic process
Bni08G012208	508	348	377	137	121	150	13.05	10.34	12.59	3.59	3.04	4.27	11.9933	3.63333	-1.72287	7.22163e-18	3.65149e-16	--	XP_010088873.1 uncharacterized protein LOC21403736 [Morus notabilis]	-	-	-	-	-	-	-
Bni05G008053	1870	1429	1062	5357	3889	6249	14.02	12.39	10.35	41.01	28.54	51.86	12.2533	40.47	1.72368	9.02911e-18	4.54673e-16	PDR1	OVA06530.1 ABC transporter-like [Macleaya cordata]	-	-	-	-	GO:0000502//proteasome complex;GO:0005575//cellular_component;GO:0005737//cytoplasm;GO:0005887//integral component of plasma membrane;GO:0009379//Holliday junction helicase complex;GO:0009380//excinuclease repair complex;GO:0009898//cytoplasmic side of plasma membrane;GO:0016020//membrane;GO:0016021//integral component of membrane;GO:0043190//ATP-binding cassette (ABC) transporter complex;GO:0055…	GO:0000166//nucleotide binding;GO:0003674//molecular_function;GO:0003677//DNA binding;GO:0003678//DNA helicase activity;GO:0003697//single-stranded DNA binding;GO:0003924//GTPase activity;GO:0004003//ATP-dependent DNA helicase activity;GO:0004386//helicase activity;GO:0004798//thymidylate kinase activity;GO:0005260//channel-conductance-controlling ATPase activity;GO:0005319//lipid transporter act…	GO:0000910//cytokinesis;GO:0002949//tRNA threonylcarbamoyladenosine modification;GO:0006260//DNA replication;GO:0006281//DNA repair;GO:0006289//nucleotide-excision repair;GO:0006310//DNA recombination;GO:0006464//cellular protein modification process;GO:0006576//cellular biogenic amine metabolic process;GO:0006777//Mo-molybdopterin cofactor biosynthetic process;GO:0006810//transport;GO:0006817//p…
Bni12G016988	248	209	201	0	0	0	5.25	5.11	5.52	0	0	0	5.29333	0.001	-12.37	9.04384e-18	4.54673e-16	--	TXG53889.1 hypothetical protein EZV62_019145 [Acer yangbiense]	-	-	-	-	-	GO:0003677//DNA binding;GO:0004803//transposase activity;GO:0008270//zinc ion binding	GO:0006313//transposition, DNA-mediated
Bni01G001752	1768	1656	1248	853	862	683	55	59.58	50.46	27.09	26.24	23.51	55.0133	25.6133	-1.10289	9.4093e-18	4.71614e-16	HVA22I	XP_030485291.1 HVA22-like protein i isoform X2 [Cannabis sativa]	-	-	-	-	-	-	-
Bni04G005291	615	513	489	243	283	253	12.19	12.4	12.8	4.19	5.72	5.37	12.4633	5.09333	-1.29101	9.43442e-18	4.71614e-16	--	XP_030482312.1 uncharacterized protein LOC115699183 [Cannabis sativa]	-	-	-	-	-	GO:0004521//endoribonuclease activity	GO:0006402//mRNA catabolic process
Bni08G011734	13	11	15	120	108	116	1.05	1.03	1.58	9.93	8.56	10.44	1.22	9.64333	2.98265	9.76904e-18	4.86957e-16	--	-	-	-	-	-	-	-	-
Bni03G004144	149	168	149	24	28	34	4.29	5.66	5.5	0.74	0.8	1.13	5.15	0.89	-2.5327	1.06454e-17	5.28958e-16	PTL	PON85113.1 TFIIB transcription factor [Trema orientale]	-	-	-	-	GO:0005575//cellular_component;GO:0005622//intracellular;GO:0005623//cell;GO:0005634//nucleus;GO:0043226//organelle;GO:0043227//membrane-bounded organelle;GO:0043229//intracellular organelle;GO:0043231//intracellular membrane-bounded organelle;GO:0044424//intracellular part;GO:0044464//cell part	GO:0003674//molecular_function;GO:0003676//nucleic acid binding;GO:0003677//DNA binding;GO:0003700//transcription factor activity, sequence-specific DNA binding;GO:0003918//DNA topoisomerase type II (ATP-hydrolyzing) activity;GO:0005488//binding;GO:0005524//ATP binding;GO:0097159//organic cyclic compound binding;GO:1901363//heterocyclic compound binding	GO:0006139//nucleobase-containing compound metabolic process;GO:0006265//DNA topological change;GO:0006351//transcription, DNA-templated;GO:0006355//regulation of transcription, DNA-templated;GO:0006725//cellular aromatic compound metabolic process;GO:0006807//nitrogen compound metabolic process;GO:0008150//biological_process;GO:0008152//metabolic process;GO:0009058//biosynthetic process;GO:00090…
Bni06G008626	652	520	482	283	287	257	15.03	13.87	14.45	6.66	6.48	6.56	14.45	6.56667	-1.13784	1.06718e-17	5.28958e-16	--	EXB39106.1 hypothetical protein L484_016576 [Morus notabilis]	-	-	-	-	GO:0042600//chorion	-	GO:0007275//multicellular organism development
Bni14G018939	339	291	328	992	898	1228	14.07	13.97	17.69	42.03	36.47	56.4	15.2433	44.9667	1.56068	1.09007e-17	5.38256e-16	GT5	XP_010099823.1 anthocyanidin 3-O-glucosyltransferase 5 [Morus notabilis]	Metabolism	Biosynthesis of other secondary metabolites	ko00940//Phenylpropanoid biosynthesis	K12356	-	GO:0003674//molecular_function;GO:0003824//catalytic activity;GO:0005524//ATP binding;GO:0008194//UDP-glycosyltransferase activity;GO:0016740//transferase activity;GO:0016757//transferase activity, transferring glycosyl groups;GO:0016758//transferase activity, transferring hexosyl groups;GO:0035251//UDP-glucosyltransferase activity;GO:0046527//glucosyltransferase activity;GO:0047213//anthocyanidi…	GO:0006298//mismatch repair;GO:0008150//biological_process;GO:0008152//metabolic process;GO:0009058//biosynthetic process;GO:0009718//anthocyanin-containing compound biosynthetic process;GO:0009812//flavonoid metabolic process;GO:0009813//flavonoid biosynthetic process;GO:0042440//pigment metabolic process;GO:0046148//pigment biosynthetic process;GO:0046283//anthocyanin-containing compound metabo…
Bni09G013497	620	603	638	266	235	250	12.54	14.11	16.77	5.49	4.65	5.6	14.4733	5.24667	-1.46392	1.09205e-17	5.38256e-16	CMT1	XP_030482781.1 putative DNA (cytosine-5)-methyltransferase CMT1 [Cannabis sativa]	Metabolism;Metabolism	Global and overview maps;Amino acid metabolism	ko01100//Metabolic pathways;ko00270//Cysteine and methionine metabolism	K00558;K00558	GO:0005575//cellular_component;GO:0005622//intracellular;GO:0005623//cell;GO:0005634//nucleus;GO:0043226//organelle;GO:0043227//membrane-bounded organelle;GO:0043229//intracellular organelle;GO:0043231//intracellular membrane-bounded organelle;GO:0044424//intracellular part;GO:0044464//cell part	GO:0003674//molecular_function;GO:0003676//nucleic acid binding;GO:0003677//DNA binding;GO:0003682//chromatin binding;GO:0003824//catalytic activity;GO:0003886//DNA (cytosine-5-)-methyltransferase activity;GO:0005488//binding;GO:0008168//methyltransferase activity;GO:0008757//S-adenosylmethionine-dependent methyltransferase activity;GO:0009008//DNA-methyltransferase activity;GO:0016740//transfera…	GO:0006139//nucleobase-containing compound metabolic process;GO:0006259//DNA metabolic process;GO:0006304//DNA modification;GO:0006305//DNA alkylation;GO:0006306//DNA methylation;GO:0006325//chromatin organization;GO:0006351//transcription, DNA-templated;GO:0006355//regulation of transcription, DNA-templated;GO:0006725//cellular aromatic compound metabolic process;GO:0006807//nitrogen compound me…
Bni13G018220	476	361	396	1176	952	959	15.23	13.36	16.47	38.43	29.82	33.97	15.02	34.0733	1.18176	1.11407e-17	5.47575e-16	LRK10	PON39365.1 Serine/threonine protein kinase [Parasponia andersonii]	-	-	-	-	-	GO:0004672//protein kinase activity;GO:0005524//ATP binding;GO:0030247//polysaccharide binding	GO:0006468//protein phosphorylation
Bni11G015713	19	9	2	200	157	327	1.49	0.82	0.2	16.03	12.06	28.42	0.836667	18.8367	4.49275	1.13928e-17	5.58406e-16	--	-	-	-	-	-	-	-	-
Bni14G018897	461	446	269	28	44	76	10.09	11.31	7.64	0.63	0.94	1.84	9.68	1.13667	-3.0902	1.1545e-17	5.64295e-16	--	PON63144.1 Frigida-like [Trema orientale]	-	-	-	-	-	GO:0003676//nucleic acid binding;GO:0004523//RNA-DNA hybrid ribonuclease activity;GO:0005524//ATP binding	GO:0007059//chromosome segregation;GO:0030261//chromosome condensation
Bni12G017271	1138	1182	836	464	520	492	33.86	40.67	32.33	14.09	15.14	16.2	35.62	15.1433	-1.234	1.18563e-17	5.77906e-16	LRX2	XP_010107567.1 leucine-rich repeat extensin-like protein 4 [Morus notabilis]	-	-	-	-	GO:0005575//cellular_component;GO:0005576//extracellular region;GO:0005618//cell wall;GO:0005623//cell;GO:0030312//external encapsulating structure;GO:0044464//cell part;GO:0071944//cell periphery	GO:0005515//protein binding	GO:0007275//multicellular organism development;GO:0008150//biological_process;GO:0009987//cellular process;GO:0016043//cellular component organization;GO:0032501//multicellular organismal process;GO:0032502//developmental process;GO:0045229//external encapsulating structure organization;GO:0048856//anatomical structure development;GO:0071554//cell wall organization or biogenesis;GO:0071555//cell …
Bni06G008339	224	146	131	495	482	499	4.58	3.28	3.42	9.92	9.18	10.85	3.76	9.98333	1.40879	1.20866e-17	5.87502e-16	RH10	XP_010101207.1 DEAD-box ATP-dependent RNA helicase 10 [Morus notabilis]	-	-	-	-	GO:0005575//cellular_component;GO:0005622//intracellular;GO:0005623//cell;GO:0005634//nucleus;GO:0005658//alpha DNA polymerase:primase complex;GO:0005730//nucleolus;GO:0005737//cytoplasm;GO:0005829//cytosol;GO:0009380//excinuclease repair complex;GO:0016281//eukaryotic translation initiation factor 4F complex;GO:0031974//membrane-enclosed lumen;GO:0031981//nuclear lumen;GO:0032991//macromolecular…	GO:0000166//nucleotide binding;GO:0000339//RNA cap binding;GO:0003674//molecular_function;GO:0003676//nucleic acid binding;GO:0003677//DNA binding;GO:0003688//DNA replication origin binding;GO:0003690//double-stranded DNA binding;GO:0003723//RNA binding;GO:0003724//RNA helicase activity;GO:0003725//double-stranded RNA binding;GO:0003729//mRNA binding;GO:0003743//translation initiation factor acti…	GO:0000462//maturation of SSU-rRNA from tricistronic rRNA transcript (SSU-rRNA, 5.8S rRNA, LSU-rRNA);GO:0006139//nucleobase-containing compound metabolic process;GO:0006260//DNA replication;GO:0006268//DNA unwinding involved in DNA replication;GO:0006281//DNA repair;GO:0006289//nucleotide-excision repair;GO:0006310//DNA recombination;GO:0006364//rRNA processing;GO:0006396//RNA processing;GO:00064…
Bni05G007598	4	3	2	104	93	85	0.37	0.32	0.24	8.94	7.68	7.93	0.31	8.18333	4.72235	1.44914e-17	7.00523e-16	--	-	-	-	-	-	-	GO:0004665//prephenate dehydrogenase (NADP+) activity;GO:0008977//prephenate dehydrogenase activity	GO:0006571//tyrosine biosynthetic process;GO:0055114//oxidation-reduction process
Bni09G013347	0	0	0	229	224	233	0	0	0	8.01	7.51	8.83	0.001	8.11667	12.9867	1.76579e-17	8.48928e-16	--	XP_030511170.1 uncharacterized protein LOC115725710 [Cannabis sativa]	-	-	-	-	-	GO:0008270//zinc ion binding	-
BniUnG019285	168	165	99	469	447	415	5.27	6	4.06	15.05	13.73	14.42	5.11	14.4	1.49467	2.26814e-17	1.08747e-15	SCY1	POO03324.1 SecY/SEC61-alpha family [Trema orientale]	Genetic Information Processing;Cellular Processes;Genetic Information Processing	Folding, sorting and degradation;Transport and catabolism;Folding, sorting and degradation	ko04141//Protein processing in endoplasmic reticulum;ko04145//Phagosome;ko03060//Protein export	K10956;K10956;K10956	GO:0005887//integral component of plasma membrane;GO:0016020//membrane	GO:0008565//protein transporter activity;GO:0015450//P-P-bond-hydrolysis-driven protein transmembrane transporter activity	GO:0006886//intracellular protein transport;GO:0015031//protein transport;GO:0043952//protein transport by the Sec complex
Bni08G012078	678	533	517	235	298	246	32.92	29.93	32.63	11.65	14.16	13.22	31.8267	13.01	-1.29062	2.47439e-17	1.17993e-15	LRX1	XP_022754939.1 leucine-rich repeat extensin-like protein 6 [Durio zibethinus]	-	-	-	-	GO:0005575//cellular_component;GO:0005576//extracellular region;GO:0005618//cell wall;GO:0005623//cell;GO:0030312//external encapsulating structure;GO:0044464//cell part;GO:0071944//cell periphery	GO:0005515//protein binding	GO:0007275//multicellular organism development;GO:0008150//biological_process;GO:0009987//cellular process;GO:0016043//cellular component organization;GO:0032501//multicellular organismal process;GO:0032502//developmental process;GO:0045229//external encapsulating structure organization;GO:0048856//anatomical structure development;GO:0071554//cell wall organization or biogenesis;GO:0071555//cell …
Bni11G015611	1088	899	701	452	482	416	12.05	11.46	9.95	5.04	5.15	5.03	11.1533	5.07333	-1.13647	2.67556e-17	1.26898e-15	XI-B	XP_024031293.1 myosin-6 isoform X1 [Morus notabilis]	-	-	-	-	GO:0000331//contractile vacuole;GO:0005575//cellular_component;GO:0005622//intracellular;GO:0005623//cell;GO:0005737//cytoplasm;GO:0005773//vacuole;GO:0005856//cytoskeleton;GO:0015629//actin cytoskeleton;GO:0016459//myosin complex;GO:0031410//cytoplasmic vesicle;GO:0031982//vesicle;GO:0032991//macromolecular complex;GO:0042641//actomyosin;GO:0043226//organelle;GO:0043227//membrane-bounded organel…	GO:0000146//microfilament motor activity;GO:0000155//phosphorelay sensor kinase activity;GO:0000166//nucleotide binding;GO:0003674//molecular_function;GO:0003774//motor activity;GO:0003777//microtubule motor activity;GO:0003779//actin binding;GO:0003824//catalytic activity;GO:0004672//protein kinase activity;GO:0005488//binding;GO:0005515//protein binding;GO:0005516//calmodulin binding;GO:0005524…	GO:0000160//phosphorelay signal transduction system;GO:0006109//regulation of carbohydrate metabolic process;GO:0006928//movement of cell or subcellular component;GO:0007017//microtubule-based process;GO:0007018//microtubule-based movement;GO:0007059//chromosome segregation;GO:0008150//biological_process;GO:0009987//cellular process;GO:0030029//actin filament-based process;GO:0030048//actin filam…
Bni03G004199	300	298	286	704	707	618	7.62	8.75	9.44	18.25	17.56	17.36	8.60333	17.7233	1.04268	2.86243e-17	1.35033e-15	--	XP_031250134.1 uncharacterized protein At2g27730, mitochondrial-like [Pistacia vera]	-	-	-	-	GO:0005739//mitochondrion;GO:0005886//plasma membrane	GO:0004252//serine-type endopeptidase activity;GO:0042030//ATPase inhibitor activity	GO:0032780//negative regulation of ATPase activity
Bni05G007448	4012	4073	2760	1841	1718	1793	58.73	68.96	52.52	27.51	24.61	29.04	60.07	27.0533	-1.15084	3.10608e-17	1.46135e-15	BGAL1	XP_010106660.1 beta-galactosidase 1 [Morus notabilis]	-	-	-	-	GO:0005575//cellular_component;GO:0005576//extracellular region;GO:0005618//cell wall;GO:0005622//intracellular;GO:0005623//cell;GO:0005737//cytoplasm;GO:0005773//vacuole;GO:0005911//cell-cell junction;GO:0009341//beta-galactosidase complex;GO:0009505//plant-type cell wall;GO:0009506//plasmodesma;GO:0030054//cell junction;GO:0030312//external encapsulating structure;GO:0043226//organelle;GO:00432…	GO:0003674//molecular_function;GO:0003824//catalytic activity;GO:0004553//hydrolase activity, hydrolyzing O-glycosyl compounds;GO:0004565//beta-galactosidase activity;GO:0005488//binding;GO:0015925//galactosidase activity;GO:0016787//hydrolase activity;GO:0016798//hydrolase activity, acting on glycosyl bonds;GO:0030246//carbohydrate binding	GO:0005975//carbohydrate metabolic process;GO:0008150//biological_process;GO:0008152//metabolic process;GO:0044238//primary metabolic process;GO:0071704//organic substance metabolic process
Bni06G008848	145	319	296	0	0	0	4.29	10.91	11.38	0	0	0	8.86	0.001	-13.1131	3.28489e-17	1.53726e-15	TPS10	EXB97316.1 Myrcene synthase [Morus notabilis]	-	-	-	-	-	GO:0000287//magnesium ion binding;GO:0005515//protein binding;GO:0010333//terpene synthase activity;GO:0016829//lyase activity	-
Bni08G012070	137	130	93	20	19	10	16.83	18.4	14.84	2.56	2.32	1.37	16.69	2.08333	-3.00202	3.37708e-17	1.57557e-15	At2g19790	XP_010086907.1 AP-4 complex subunit sigma [Morus notabilis]	-	-	-	-	GO:0005575//cellular_component;GO:0005622//intracellular;GO:0005623//cell;GO:0005737//cytoplasm;GO:0005794//Golgi apparatus;GO:0005802//trans-Golgi network;GO:0005905//coated pit;GO:0012505//endomembrane system;GO:0016020//membrane;GO:0030117//membrane coat;GO:0030119//AP-type membrane coat adaptor complex;GO:0030124//AP-4 adaptor complex;GO:0031984//organelle subcompartment;GO:0032991//macromole…	-	GO:0006810//transport;GO:0008104//protein localization;GO:0008150//biological_process;GO:0015031//protein transport;GO:0015833//peptide transport;GO:0016192//vesicle-mediated transport;GO:0033036//macromolecule localization;GO:0042886//amide transport;GO:0045184//establishment of protein localization;GO:0051179//localization;GO:0051234//establishment of localization;GO:0071702//organic substance …
Bni07G010548	490	346	361	971	876	883	10.72	8.76	10.28	21.69	18.76	21.38	9.92	20.61	1.05493	3.38467e-17	1.57557e-15	At1g55090	XP_010094854.1 glutamine-dependent NAD(+) synthetase isoform X1 [Morus notabilis]	Metabolism;Metabolism	Global and overview maps;Metabolism of cofactors and vitamins	ko01100//Metabolic pathways;ko00760//Nicotinate and nicotinamide metabolism	K01950;K01950	GO:0005575//cellular_component;GO:0005622//intracellular;GO:0005623//cell;GO:0005634//nucleus;GO:0005737//cytoplasm;GO:0005829//cytosol;GO:0043226//organelle;GO:0043227//membrane-bounded organelle;GO:0043229//intracellular organelle;GO:0043231//intracellular membrane-bounded organelle;GO:0044424//intracellular part;GO:0044444//cytoplasmic part;GO:0044464//cell part	GO:0000166//nucleotide binding;GO:0003674//molecular_function;GO:0003824//catalytic activity;GO:0003952//NAD+ synthase (glutamine-hydrolyzing) activity;GO:0004359//glutaminase activity;GO:0005488//binding;GO:0005524//ATP binding;GO:0008144//drug binding;GO:0008795//NAD+ synthase activity;GO:0016787//hydrolase activity;GO:0016810//hydrolase activity, acting on carbon-nitrogen (but not peptide) bon…	GO:0006139//nucleobase-containing compound metabolic process;GO:0006725//cellular aromatic compound metabolic process;GO:0006732//coenzyme metabolic process;GO:0006733//oxidoreduction coenzyme metabolic process;GO:0006753//nucleoside phosphate metabolic process;GO:0006793//phosphorus metabolic process;GO:0006796//phosphate-containing compound metabolic process;GO:0006807//nitrogen compound metabo…
Bni04G006326	22	11	23	159	165	124	1.92	1.11	2.61	14.17	14.09	11.98	1.88	13.4133	2.83486	3.45882e-17	1.60584e-15	SEN1	XP_010104139.1 tRNA-splicing endonuclease subunit Sen2-1 [Morus notabilis]	-	-	-	-	GO:0000214//tRNA-intron endonuclease complex;GO:0005575//cellular_component;GO:0005622//intracellular;GO:0005623//cell;GO:0005634//nucleus;GO:0005654//nucleoplasm;GO:0005730//nucleolus;GO:0005737//cytoplasm;GO:0005739//mitochondrion;GO:0005740//mitochondrial envelope;GO:0005741//mitochondrial outer membrane;GO:0005813//centrosome;GO:0005815//microtubule organizing center;GO:0005829//cytosol;GO:00…	GO:0000213//tRNA-intron endonuclease activity;GO:0003674//molecular_function;GO:0003676//nucleic acid binding;GO:0003824//catalytic activity;GO:0004518//nuclease activity;GO:0004519//endonuclease activity;GO:0004521//endoribonuclease activity;GO:0004540//ribonuclease activity;GO:0004549//tRNA-specific ribonuclease activity;GO:0005488//binding;GO:0016787//hydrolase activity;GO:0016788//hydrolase a…	GO:0000379//tRNA-type intron splice site recognition and cleavage;GO:0000394//RNA splicing, via endonucleolytic cleavage and ligation;GO:0006139//nucleobase-containing compound metabolic process;GO:0006379//mRNA cleavage;GO:0006388//tRNA splicing, via endonucleolytic cleavage and ligation;GO:0006396//RNA processing;GO:0006397//mRNA processing;GO:0006399//tRNA metabolic process;GO:0006725//cellula…
Bni09G013061	10646	6671	9116	23195	23877	22255	202.61	149.83	228.21	444.68	439.68	463.78	193.55	449.38	1.21523	3.65966e-17	1.69017e-15	PER4	KAA3454638.1 Peroxidase 68 [Gossypium australe]	Metabolism;Metabolism;Metabolism	Global and overview maps;Global and overview maps;Biosynthesis of other secondary metabolites	ko01100//Metabolic pathways;ko01110//Biosynthesis of secondary metabolites;ko00940//Phenylpropanoid biosynthesis	K00430;K00430;K00430	-	GO:0004144//diacylglycerol O-acyltransferase activity;GO:0004601//peroxidase activity;GO:0020037//heme binding;GO:0051015//actin filament binding	GO:0006979//response to oxidative stress;GO:0007155//cell adhesion;GO:0045017//glycerolipid biosynthetic process;GO:0055114//oxidation-reduction process
Bni01G000889	275	304	225	95	85	83	15.73	20.11	16.73	5.54	4.73	5.29	17.5233	5.18667	-1.7564	4.06937e-17	1.86957e-15	RPS9M	XP_010086671.1 28S ribosomal protein S9, mitochondrial isoform X1 [Morus notabilis]	Genetic Information Processing	Translation	ko03010//Ribosome	K02996	GO:0000313//organellar ribosome;GO:0000314//organellar small ribosomal subunit;GO:0005575//cellular_component;GO:0005622//intracellular;GO:0005623//cell;GO:0005737//cytoplasm;GO:0005739//mitochondrion;GO:0005759//mitochondrial matrix;GO:0005761//mitochondrial ribosome;GO:0005763//mitochondrial small ribosomal subunit;GO:0005840//ribosome;GO:0015935//small ribosomal subunit;GO:0022627//cytosolic s…	GO:0003674//molecular_function;GO:0003676//nucleic acid binding;GO:0003723//RNA binding;GO:0003735//structural constituent of ribosome;GO:0005198//structural molecule activity;GO:0005488//binding;GO:0097159//organic cyclic compound binding;GO:1901363//heterocyclic compound binding	GO:0000462//maturation of SSU-rRNA from tricistronic rRNA transcript (SSU-rRNA, 5.8S rRNA, LSU-rRNA);GO:0006139//nucleobase-containing compound metabolic process;GO:0006364//rRNA processing;GO:0006396//RNA processing;GO:0006412//translation;GO:0006518//peptide metabolic process;GO:0006725//cellular aromatic compound metabolic process;GO:0006807//nitrogen compound metabolic process;GO:0007275//mul…
BniUnG019300	286	294	270	654	812	782	7.09	8.09	9.03	16.18	19.01	21.24	8.07	18.81	1.22086	4.17523e-17	1.91321e-15	NDC1	PON86262.1 FAD/NAD(P)-binding domain containing protein [Trema orientale]	Metabolism;Metabolism;Metabolism	Global and overview maps;Global and overview maps;Metabolism of cofactors and vitamins	ko01100//Metabolic pathways;ko01110//Biosynthesis of secondary metabolites;ko00130//Ubiquinone and other terpenoid-quinone biosynthesis	K17872;K17872;K17872	-	GO:0004148//dihydrolipoyl dehydrogenase activity;GO:0004362//glutathione-disulfide reductase activity;GO:0016152//mercury (II) reductase activity;GO:0016491//oxidoreductase activity;GO:0050451//CoA-disulfide reductase activity	GO:0006096//glycolytic process;GO:0045454//cell redox homeostasis;GO:0046689//response to mercury ion;GO:0051068//dihydrolipoamide metabolic process;GO:0055114//oxidation-reduction process
Bni03G004220	55664	45172	50724	103868	132926	103915	1980.59	1856.32	2343.12	3770.04	4624.26	4088.4	2060.01	4160.9	1.01424	4.21944e-17	1.92845e-15	DNAJ1	XP_010090486.1 dnaJ protein homolog [Morus notabilis]	Genetic Information Processing	Folding, sorting and degradation	ko04141//Protein processing in endoplasmic reticulum	K09503	GO:0005575//cellular_component;GO:0005623//cell;GO:0005886//plasma membrane;GO:0016020//membrane;GO:0044464//cell part;GO:0071944//cell periphery	GO:0000166//nucleotide binding;GO:0003674//molecular_function;GO:0005488//binding;GO:0005515//protein binding;GO:0005524//ATP binding;GO:0008144//drug binding;GO:0016151//nickel cation binding;GO:0017076//purine nucleotide binding;GO:0030554//adenyl nucleotide binding;GO:0031072//heat shock protein binding;GO:0032553//ribonucleotide binding;GO:0032555//purine ribonucleotide binding;GO:0032559//ad…	GO:0006457//protein folding;GO:0006950//response to stress;GO:0008150//biological_process;GO:0009266//response to temperature stimulus;GO:0009408//response to heat;GO:0009628//response to abiotic stimulus;GO:0009987//cellular process;GO:0050896//response to stimulus;GO:0051604//protein maturation
Bni14G018708	394	283	284	121	131	109	8.67	7.21	8.09	2.7	2.84	2.67	7.99	2.73667	-1.54578	4.26005e-17	1.94197e-15	ANT	PON92180.1 AP2/ERF transcription factor [Trema orientale]	-	-	-	-	GO:0005575//cellular_component;GO:0005622//intracellular;GO:0005623//cell;GO:0005634//nucleus;GO:0043226//organelle;GO:0043227//membrane-bounded organelle;GO:0043229//intracellular organelle;GO:0043231//intracellular membrane-bounded organelle;GO:0044424//intracellular part;GO:0044464//cell part	GO:0003674//molecular_function;GO:0003676//nucleic acid binding;GO:0003677//DNA binding;GO:0003700//transcription factor activity, sequence-specific DNA binding;GO:0005488//binding;GO:0043565//sequence-specific DNA binding;GO:0097159//organic cyclic compound binding;GO:1901363//heterocyclic compound binding	GO:0000003//reproduction;GO:0003006//developmental process involved in reproduction;GO:0006082//organic acid metabolic process;GO:0006139//nucleobase-containing compound metabolic process;GO:0006351//transcription, DNA-templated;GO:0006355//regulation of transcription, DNA-templated;GO:0006725//cellular aromatic compound metabolic process;GO:0006790//sulfur compound metabolic process;GO:0006807//…
Bni11G015356	319	313	296	124	122	116	33.57	38.01	40.43	13.31	12.58	13.53	37.3367	13.14	-1.50663	4.5983e-17	2.09074e-15	--	-	-	-	-	-	-	-	-
Bni04G005792	592	465	466	170	236	155	11.95	10.86	12.23	3.5	4.66	3.46	11.68	3.87333	-1.59239	4.61292e-17	2.09198e-15	--	XP_010102131.1 protein Mpv17 isoform X1 [Morus notabilis]	Cellular Processes	Transport and catabolism	ko04146//Peroxisome	K13348	GO:0005575//cellular_component;GO:0005622//intracellular;GO:0005623//cell;GO:0005737//cytoplasm;GO:0005739//mitochondrion;GO:0005740//mitochondrial envelope;GO:0005743//mitochondrial inner membrane;GO:0016020//membrane;GO:0016021//integral component of membrane;GO:0019866//organelle inner membrane;GO:0031090//organelle membrane;GO:0031224//intrinsic component of membrane;GO:0031966//mitochondrial…	-	GO:0000302//response to reactive oxygen species;GO:0006950//response to stress;GO:0006979//response to oxidative stress;GO:0008150//biological_process;GO:0009987//cellular process;GO:0030154//cell differentiation;GO:0032502//developmental process;GO:0033554//cellular response to stress;GO:0034599//cellular response to oxidative stress;GO:0034614//cellular response to reactive oxygen species;GO:00…
MSTRG.11694	409	326	281	146	145	125	20.22	17.68	17.9	4.26	3.97	4.07	18.6	4.1	-2.18161	4.84283e-17	2.18498e-15	--	F-box domain containing protein [Trema orientale]	-	-	-	-	-	-	-
Bni12G016619	6947	6978	6105	15733	24009	15433	535.48	628.32	607.32	1272.5	1837.51	1345.16	590.373	1485.06	1.33082	5.76386e-17	2.58727e-15	RPL6C	PON63091.1 60S Ribosomal protein [Parasponia andersonii]	Genetic Information Processing	Translation	ko03010//Ribosome	K02934	GO:0005840//ribosome	GO:0003735//structural constituent of ribosome	GO:0006412//translation
MSTRG.12358	1371	853	1105	3365	3080	4132	113.37	81.54	118.78	283.44	248.54	377.27	104.563	303.083	1.53534	5.99553e-17	2.68008e-15	--	-	-	-	-	-	-	-	-
Bni04G006221	1234	1475	933	418	532	377	52.87	73.09	51.96	18.29	22.31	17.88	59.3067	19.4933	-1.60521	6.00109e-17	2.68008e-15	At5g15350	XP_002324082.1 lamin-like protein [Populus trichocarpa]	-	-	-	-	GO:0005575//cellular_component;GO:0005622//intracellular;GO:0005623//cell;GO:0005737//cytoplasm;GO:0005773//vacuole;GO:0005886//plasma membrane;GO:0016020//membrane;GO:0031224//intrinsic component of membrane;GO:0031225//anchored component of membrane;GO:0031226//intrinsic component of plasma membrane;GO:0043226//organelle;GO:0043227//membrane-bounded organelle;GO:0043229//intracellular organelle…	GO:0003674//molecular_function;GO:0003824//catalytic activity;GO:0009055//electron carrier activity;GO:0016491//oxidoreductase activity	GO:0006091//generation of precursor metabolites and energy;GO:0008150//biological_process;GO:0008152//metabolic process;GO:0009987//cellular process;GO:0022900//electron transport chain;GO:0044237//cellular metabolic process;GO:0055114//oxidation-reduction process
Bni04G005436	348	302	226	67	99	90	5.27	5.46	4.41	1.06	1.49	1.5	5.04667	1.35	-1.90237	6.32476e-17	2.81748e-15	EDM2	XP_024032078.1 protein ENHANCED DOWNY MILDEW 2 isoform X1 [Morus notabilis]	-	-	-	-	-	GO:0008168//methyltransferase activity	GO:0008299//isoprenoid biosynthetic process;GO:0009234//menaquinone biosynthetic process
Bni13G017615	426	583	285	98	56	46	12.13	20.06	9.18	4.1	2.2	2.44	13.79	2.91333	-2.24288	6.74203e-17	2.98823e-15	Os07g0190000	PON98001.1 Deoxyxylulose-5-phosphate synthase [Trema orientale]	Metabolism;Metabolism;Metabolism;Metabolism	Global and overview maps;Global and overview maps;Metabolism of terpenoids and polyketides;Metabolism of cofactors and vitamins	ko01100//Metabolic pathways;ko01110//Biosynthesis of secondary metabolites;ko00900//Terpenoid backbone biosynthesis;ko00730//Thiamine metabolism	K01662;K01662;K01662;K01662	GO:0005737//cytoplasm;GO:0045250//cytosolic pyruvate dehydrogenase complex	GO:0003824//catalytic activity;GO:0004739//pyruvate dehydrogenase (acetyl-transferring) activity;GO:0004802//transketolase activity;GO:0008661//1-deoxy-D-xylulose-5-phosphate synthase activity;GO:0016624//oxidoreductase activity, acting on the aldehyde or oxo group of donors, disulfide as acceptor;GO:0030976//thiamine pyrophosphate binding	GO:0006086//acetyl-CoA biosynthetic process from pyruvate;GO:0006098//pentose-phosphate shunt;GO:0008615//pyridoxine biosynthetic process;GO:0009228//thiamine biosynthetic process;GO:0009240//isopentenyl diphosphate biosynthetic process;GO:0016114//terpenoid biosynthetic process
Bni12G016395	946	641	669	304	361	318	26.8	21	24.63	8.79	10.01	9.97	24.1433	9.59	-1.33202	6.79084e-17	3.0023e-15	DTX24	XP_024031184.1 protein DETOXIFICATION 24 isoform X2 [Morus notabilis]	-	-	-	-	GO:0016020//membrane	GO:0003674//molecular_function;GO:0015238//drug transmembrane transporter activity;GO:0015297//antiporter activity;GO:0042910//xenobiotic transporter activity	GO:0006855//drug transmembrane transport;GO:0030436//asexual sporulation;GO:0042493//response to drug;GO:0055085//transmembrane transport
Bni04G005766	0	0	0	164	227	315	0	0	0	5.02	6.63	10.42	0.001	7.35667	12.8448	7.39163e-17	3.24347e-15	MAX2A	XP_010104395.1 F-box/LRR-repeat MAX2 homolog A [Morus notabilis]	-	-	-	-	-	GO:0005515//protein binding	-
Bni10G015106	573	601	484	265	267	256	30.77	37.4	33.87	15.39	14.95	16.09	34.0133	15.4767	-1.13601	8.19116e-17	3.58536e-15	--	XP_030493194.1 uncharacterized protein LOC115709273 [Cannabis sativa]	-	-	-	-	-	GO:0001671//ATPase activator activity;GO:0051087//chaperone binding	-
Bni12G016829	427	396	227	83	62	91	18.64	19.99	12.88	3.7	2.65	4.4	17.17	3.58333	-2.26052	8.79437e-17	3.83984e-15	PGIP1	XP_021624061.1 polygalacturonase inhibitor-like [Manihot esculenta]	-	-	-	-	-	GO:0005515//protein binding	-
Bni08G012385	906	683	655	386	352	374	53.23	46.42	49.97	23.15	20.25	24.33	49.8733	22.5767	-1.14344	1.07444e-16	4.66811e-15	SDR1	XP_030487556.1 uncharacterized protein LOC115704491 [Cannabis sativa]	Metabolism;Metabolism	Global and overview maps;Metabolism of terpenoids and polyketides	ko01110//Biosynthesis of secondary metabolites;ko00902//Monoterpenoid biosynthesis	K15095;K15095	-	GO:0003824//catalytic activity;GO:0004316//3-oxoacyl-[acyl-carrier-protein] reductase (NADPH) activity;GO:0004757//sepiapterin reductase activity;GO:0008667//2,3-dihydro-2,3-dihydroxybenzoate dehydrogenase activity;GO:0008678//2-deoxy-D-gluconate 3-dehydrogenase activity;GO:0016491//oxidoreductase activity;GO:0016630//protochlorophyllide reductase activity;GO:0050662//coenzyme binding;GO:0051287/…	GO:0000272//polysaccharide catabolic process;GO:0006633//fatty acid biosynthetic process;GO:0006729//tetrahydrobiopterin biosynthetic process;GO:0015995//chlorophyll biosynthetic process;GO:0055114//oxidation-reduction process
Bni04G005675	231	328	151	35	23	38	6	9.84	5.09	0.93	0.58	1.09	6.97667	0.866667	-3.00899	1.12823e-16	4.86578e-15	RVE1	XP_010101053.1 protein REVEILLE 1 [Morus notabilis]	-	-	-	-	GO:0005575//cellular_component;GO:0005622//intracellular;GO:0005623//cell;GO:0005634//nucleus;GO:0043226//organelle;GO:0043227//membrane-bounded organelle;GO:0043229//intracellular organelle;GO:0043231//intracellular membrane-bounded organelle;GO:0044424//intracellular part;GO:0044464//cell part	GO:0003674//molecular_function;GO:0003676//nucleic acid binding;GO:0003677//DNA binding;GO:0005488//binding;GO:0097159//organic cyclic compound binding;GO:1901363//heterocyclic compound binding	GO:0006139//nucleobase-containing compound metabolic process;GO:0006351//transcription, DNA-templated;GO:0006355//regulation of transcription, DNA-templated;GO:0006725//cellular aromatic compound metabolic process;GO:0006807//nitrogen compound metabolic process;GO:0008150//biological_process;GO:0008152//metabolic process;GO:0009058//biosynthetic process;GO:0009059//macromolecule biosynthetic proc…
Bni12G016834	26	33	21	186	148	137	0.84	1.23	0.88	6.12	4.67	4.89	0.983333	5.22667	2.41014	1.13777e-16	4.89491e-15	PGIP	RXH76620.1 hypothetical protein DVH24_019508 [Malus domestica]	-	-	-	-	-	GO:0005515//protein binding	-
MSTRG.3448	0	0	0	174	215	201	0	0	0	13.61	16.12	17.04	0.001	15.59	13.9283	1.16443e-16	4.99741e-15	--	-	-	-	-	-	-	-	-
Bni03G003883	2673	2770	2653	1253	1497	1353	171.75	215.93	211.4	82.57	94.11	94.47	199.693	90.3833	-1.14366	1.35767e-16	5.79842e-15	DHAR2	KAF3433780.1 hypothetical protein FNV43_RR24883 [Rhamnella rubrinervis]	Metabolism;Metabolism;Metabolism	Global and overview maps;Metabolism of other amino acids;Carbohydrate metabolism	ko01100//Metabolic pathways;ko00480//Glutathione metabolism;ko00053//Ascorbate and aldarate metabolism	K21888;K21888;K21888	GO:0005575//cellular_component;GO:0005622//intracellular;GO:0005623//cell;GO:0005737//cytoplasm;GO:0005829//cytosol;GO:0005886//plasma membrane;GO:0016020//membrane;GO:0044424//intracellular part;GO:0044444//cytoplasmic part;GO:0044464//cell part;GO:0071944//cell periphery	GO:0003674//molecular_function;GO:0003824//catalytic activity;GO:0004364//glutathione transferase activity;GO:0005488//binding;GO:0005515//protein binding;GO:0015035//protein disulfide oxidoreductase activity;GO:0015036//disulfide oxidoreductase activity;GO:0015037//peptide disulfide oxidoreductase activity;GO:0015038//glutathione disulfide oxidoreductase activity;GO:0016034//maleylacetoacetate i…	GO:0005975//carbohydrate metabolic process;GO:0005996//monosaccharide metabolic process;GO:0006082//organic acid metabolic process;GO:0006464//cellular protein modification process;GO:0006518//peptide metabolic process;GO:0006559//L-phenylalanine catabolic process;GO:0006572//tyrosine catabolic process;GO:0006575//cellular modified amino acid metabolic process;GO:0006732//coenzyme metabolic proce…
Bni11G015807	1615	1098	1365	607	617	471	30.39	23.9	33.39	11.66	11.36	9.81	29.2267	10.9433	-1.41723	1.37841e-16	5.87277e-15	AKR1	THG07862.1 hypothetical protein TEA_007760 [Camellia sinensis var. sinensis] [Camellia sinensis]	-	-	-	-	GO:0005576//extracellular region	GO:0003674//molecular_function;GO:0003824//catalytic activity;GO:0016491//oxidoreductase activity;GO:0047834//D-threo-aldose 1-dehydrogenase activity	GO:0008150//biological_process;GO:0008152//metabolic process;GO:0055114//oxidation-reduction process
Bni06G009363	523	289	452	1511	1591	1246	21.67	13.93	24.38	64.09	64.5	57.13	19.9933	61.9067	1.63058	1.5243e-16	6.47864e-15	OsI_27296	XP_024027731.1 probable E3 ubiquitin-protein ligase BAH1-like 1 [Morus notabilis]	-	-	-	-	GO:0000109//nucleotide-excision repair complex;GO:0005575//cellular_component;GO:0005622//intracellular;GO:0005623//cell;GO:0005634//nucleus;GO:0005654//nucleoplasm;GO:0005886//plasma membrane;GO:0016020//membrane;GO:0016604//nuclear body;GO:0016607//nuclear speck;GO:0031974//membrane-enclosed lumen;GO:0031981//nuclear lumen;GO:0043226//organelle;GO:0043227//membrane-bounded organelle;GO:0043229/…	GO:0003674//molecular_function;GO:0003824//catalytic activity;GO:0004842//ubiquitin-protein transferase activity;GO:0005488//binding;GO:0016740//transferase activity;GO:0019787//ubiquitin-like protein transferase activity;GO:0043167//ion binding;GO:0043169//cation binding;GO:0046872//metal ion binding;GO:0061630//ubiquitin protein ligase activity;GO:0061659//ubiquitin-like protein ligase activity	GO:0001101//response to acid chemical;GO:0002376//immune system process;GO:0006082//organic acid metabolic process;GO:0006281//DNA repair;GO:0006289//nucleotide-excision repair;GO:0006310//DNA recombination;GO:0006464//cellular protein modification process;GO:0006508//proteolysis;GO:0006511//ubiquitin-dependent protein catabolic process;GO:0006725//cellular aromatic compound metabolic process;GO:…
Bni11G015799	1842	663	1233	6051	7355	5241	53.32	22.2	46.38	178.83	208.36	167.91	40.6333	185.033	2.18705	1.68755e-16	7.13801e-15	APS1	XP_024028828.1 ATP sulfurylase 1, chloroplastic [Morus notabilis]	Metabolism;Metabolism;Metabolism;Metabolism;Metabolism;Metabolism	Global and overview maps;Global and overview maps;Nucleotide metabolism;Energy metabolism;Metabolism of other amino acids;Biosynthesis of other secondary metabolites	ko01100//Metabolic pathways;ko01110//Biosynthesis of secondary metabolites;ko00230//Purine metabolism;ko00920//Sulfur metabolism;ko00450//Selenocompound metabolism;ko00261//Monobactam biosynthesis	K13811;K13811;K13811;K13811;K13811;K13811	GO:0005575//cellular_component;GO:0005622//intracellular;GO:0005623//cell;GO:0005737//cytoplasm;GO:0005886//plasma membrane;GO:0009507//chloroplast;GO:0009532//plastid stroma;GO:0009536//plastid;GO:0009570//chloroplast stroma;GO:0016020//membrane;GO:0043226//organelle;GO:0043227//membrane-bounded organelle;GO:0043229//intracellular organelle;GO:0043231//intracellular membrane-bounded organelle;GO…	GO:0000166//nucleotide binding;GO:0000287//magnesium ion binding;GO:0003674//molecular_function;GO:0003824//catalytic activity;GO:0004020//adenylylsulfate kinase activity;GO:0004427//inorganic diphosphatase activity;GO:0004779//sulfate adenylyltransferase activity;GO:0004781//sulfate adenylyltransferase (ATP) activity;GO:0005488//binding;GO:0005524//ATP binding;GO:0008144//drug binding;GO:0016301…	GO:0000103//sulfate assimilation;GO:0001887//selenium compound metabolic process;GO:0006790//sulfur compound metabolic process;GO:0006793//phosphorus metabolic process;GO:0006796//phosphate-containing compound metabolic process;GO:0008150//biological_process;GO:0008152//metabolic process;GO:0009058//biosynthetic process;GO:0009403//toxin biosynthetic process;GO:0009404//toxin metabolic process;GO…
MSTRG.20316	474	504	427	184	178	206	13	16.01	15.24	5.15	4.79	6.26	14.75	5.4	-1.44968	1.69635e-16	7.15801e-15	--	-	-	-	-	-	-	-	-
Bni11G015352	12	11	7	203	123	91	0.67	0.71	0.51	11.64	6.76	5.66	0.63	8.02	3.67018	1.85122e-16	7.79282e-15	VEP1	TXG71627.1 hypothetical protein EZV62_000206 [Acer yangbiense]	-	-	-	-	-	GO:0003824//catalytic activity	-
Bni01G001054	532	458	596	1433	1691	1804	19.87	20.06	28.93	55.98	62.1	75.89	22.9533	64.6567	1.4941	1.90262e-16	7.99011e-15	ATHB-6	XP_024022887.1 homeobox-leucine zipper protein ATHB-6 isoform X1 [Morus notabilis]	-	-	-	-	GO:0005737//cytoplasm;GO:0030173//integral component of Golgi membrane	GO:0003677//DNA binding;GO:0043565//sequence-specific DNA binding	GO:0006355//regulation of transcription, DNA-templated;GO:0006891//intra-Golgi vesicle-mediated transport;GO:0043093//FtsZ-dependent cytokinesis;GO:0090529//cell septum assembly
Bni09G013129	195	184	132	46	47	43	3.91	4.28	3.46	0.95	0.91	0.96	3.88333	0.94	-2.04656	1.95475e-16	8.18948e-15	INRPK1	EXC28851.1 Receptor-like protein kinase [Morus notabilis]	-	-	-	-	-	GO:0004672//protein kinase activity;GO:0005515//protein binding;GO:0005524//ATP binding	GO:0006468//protein phosphorylation
Bni04G005454	507	477	457	218	233	228	13.62	14.83	15.96	5.98	6.13	6.78	14.8033	6.29667	-1.23326	2.06184e-16	8.6176e-15	LPXB	XP_010110234.2 probable lipid-A-disaccharide synthase, mitochondrial isoform X1 [Morus notabilis]	Metabolism	Global and overview maps	ko01100//Metabolic pathways	K00748	GO:0005575//cellular_component;GO:0005622//intracellular;GO:0005623//cell;GO:0005737//cytoplasm;GO:0005739//mitochondrion;GO:0005829//cytosol;GO:0043226//organelle;GO:0043227//membrane-bounded organelle;GO:0043229//intracellular organelle;GO:0043231//intracellular membrane-bounded organelle;GO:0044424//intracellular part;GO:0044444//cytoplasmic part;GO:0044464//cell part	GO:0003674//molecular_function;GO:0003824//catalytic activity;GO:0005488//binding;GO:0005543//phospholipid binding;GO:0008194//UDP-glycosyltransferase activity;GO:0008289//lipid binding;GO:0008915//lipid-A-disaccharide synthase activity;GO:0016740//transferase activity;GO:0016757//transferase activity, transferring glycosyl groups;GO:0016758//transferase activity, transferring hexosyl groups;GO:0…	GO:0005975//carbohydrate metabolic process;GO:0006040//amino sugar metabolic process;GO:0006629//lipid metabolic process;GO:0006643//membrane lipid metabolic process;GO:0006644//phospholipid metabolic process;GO:0006664//glycolipid metabolic process;GO:0006793//phosphorus metabolic process;GO:0006796//phosphate-containing compound metabolic process;GO:0008150//biological_process;GO:0008152//metab…
Bni12G016646	360	280	283	131	113	116	4.69	4.22	4.79	1.74	1.44	1.67	4.56667	1.61667	-1.49812	2.25919e-16	9.39781e-15	Ncapd2	XP_024017781.1 condensin complex subunit 1 [Morus notabilis]	-	-	-	-	GO:0000228//nuclear chromosome;GO:0000775//chromosome, centromeric region;GO:0000776//kinetochore;GO:0000777//condensed chromosome kinetochore;GO:0000778//condensed nuclear chromosome kinetochore;GO:0000779//condensed chromosome, centromeric region;GO:0000780//condensed nuclear chromosome, centromeric region;GO:0000785//chromatin;GO:0000793//condensed chromosome;GO:0000794//condensed nuclear chro…	GO:0000287//magnesium ion binding;GO:0003674//molecular_function;GO:0003682//chromatin binding;GO:0004743//pyruvate kinase activity;GO:0005488//binding;GO:0005515//protein binding;GO:0030955//potassium ion binding;GO:0042393//histone binding	GO:0000003//reproduction;GO:0000070//mitotic sister chromatid segregation;GO:0000278//mitotic cell cycle;GO:0000280//nuclear division;GO:0000819//sister chromatid segregation;GO:0006096//glycolytic process;GO:0006139//nucleobase-containing compound metabolic process;GO:0006259//DNA metabolic process;GO:0006323//DNA packaging;GO:0006325//chromatin organization;GO:0006342//chromatin silencing;GO:00…
Bni10G014989	156	132	91	25	20	20	3.15	3.08	2.39	0.52	0.4	0.45	2.87333	0.456667	-2.65351	2.28562e-16	9.48533e-15	At3g14460	XP_024024915.1 putative disease resistance RPP13-like protein 1 [Morus notabilis]	-	-	-	-	-	GO:0005515//protein binding;GO:0043531//ADP binding	-
Bni06G009603	2	1	0	141	189	140	0.07	0.04	0	5.19	6.66	5.58	0.0366667	5.81	7.30793	2.57517e-16	1.06618e-14	--	XP_024021312.1 uncharacterized protein LOC112091554 [Morus notabilis]	-	-	-	-	GO:0009279//cell outer membrane	GO:0015288//porin activity	GO:0006810//transport
Bni10G014245	1716	1565	1619	943	950	871	53.49	57.05	66.32	28.36	26.83	27.68	58.9533	27.6233	-1.09369	2.61389e-16	1.07967e-14	CCR4-5	XP_024020261.1 carbon catabolite repressor protein 4 homolog 5 isoform X1 [Morus notabilis]	-	-	-	-	GO:0005575//cellular_component;GO:0005622//intracellular;GO:0005623//cell;GO:0005634//nucleus;GO:0005737//cytoplasm;GO:0043226//organelle;GO:0043227//membrane-bounded organelle;GO:0043229//intracellular organelle;GO:0043231//intracellular membrane-bounded organelle;GO:0044424//intracellular part;GO:0044464//cell part	GO:0000175//3'-5'-exoribonuclease activity;GO:0003674//molecular_function;GO:0003676//nucleic acid binding;GO:0003723//RNA binding;GO:0003824//catalytic activity;GO:0004518//nuclease activity;GO:0004527//exonuclease activity;GO:0004532//exoribonuclease activity;GO:0004535//poly(A)-specific ribonuclease activity;GO:0004540//ribonuclease activity;GO:0005488//binding;GO:0008408//3'-5' exonuclease ac…	GO:0006139//nucleobase-containing compound metabolic process;GO:0006281//DNA repair;GO:0006351//transcription, DNA-templated;GO:0006355//regulation of transcription, DNA-templated;GO:0006725//cellular aromatic compound metabolic process;GO:0006807//nitrogen compound metabolic process;GO:0008150//biological_process;GO:0008152//metabolic process;GO:0009058//biosynthetic process;GO:0009059//macromol…
Bni01G001288	7	0	0	132	100	125	0.17	0	0	3.15	2.28	3.24	0.0566667	2.89	5.67243	3.07528e-16	1.26431e-14	CYP711A1	PON56385.1 Cytochrome P450 [Parasponia andersonii]	-	-	-	-	GO:0005575//cellular_component;GO:0005622//intracellular;GO:0005623//cell;GO:0005737//cytoplasm;GO:0005783//endoplasmic reticulum;GO:0005789//endoplasmic reticulum membrane;GO:0012505//endomembrane system;GO:0016020//membrane;GO:0016021//integral component of membrane;GO:0031224//intrinsic component of membrane;GO:0031984//organelle subcompartment;GO:0042175//nuclear outer membrane-endoplasmic re…	GO:0003674//molecular_function;GO:0003824//catalytic activity;GO:0004497//monooxygenase activity;GO:0004796//thromboxane-A synthase activity;GO:0005488//binding;GO:0005506//iron ion binding;GO:0016491//oxidoreductase activity;GO:0016705//oxidoreductase activity, acting on paired donors, with incorporation or reduction of molecular oxygen;GO:0016853//isomerase activity;GO:0016860//intramolecular o…	GO:0001516//prostaglandin biosynthetic process;GO:0001763//morphogenesis of a branching structure;GO:0006082//organic acid metabolic process;GO:0006629//lipid metabolic process;GO:0006631//fatty acid metabolic process;GO:0006633//fatty acid biosynthetic process;GO:0006636//unsaturated fatty acid biosynthetic process;GO:0006690//icosanoid metabolic process;GO:0006692//prostanoid metabolic process;…
Bni13G017456	644	562	446	234	289	244	13.39	13.52	12.06	4.97	5.88	5.62	12.99	5.49	-1.24252	3.52042e-16	1.44395e-14	OFUT20	POO00081.1 O-fucosyltransferase [Trema orientale]	-	-	-	-	-	-	-
Bni11G015192	407	315	314	751	1008	794	11.36	10.17	11.39	21.39	27.52	24.52	10.9733	24.4767	1.15741	3.65661e-16	1.49632e-14	--	PON91232.1 P-loop containing nucleoside triphosphate hydrolase [Trema orientale]	-	-	-	-	-	GO:0003678//DNA helicase activity;GO:0004386//helicase activity	GO:0006281//DNA repair
BniUnG019304	0	0	0	181	171	167	0	0	0	19.84	17.96	19.77	0.001	19.19	14.2281	4.01598e-16	1.63956e-14	ARF1	XP_010048687.1 PREDICTED: ADP-ribosylation factor 1 [Eucalyptus grandis]	-	-	-	-	GO:0005575//cellular_component;GO:0005622//intracellular;GO:0005623//cell;GO:0005737//cytoplasm;GO:0005794//Golgi apparatus;GO:0005795//Golgi stack;GO:0005886//plasma membrane;GO:0012505//endomembrane system;GO:0016020//membrane;GO:0031984//organelle subcompartment;GO:0043226//organelle;GO:0043227//membrane-bounded organelle;GO:0043229//intracellular organelle;GO:0043231//intracellular membrane-b…	GO:0000166//nucleotide binding;GO:0001882//nucleoside binding;GO:0001883//purine nucleoside binding;GO:0003674//molecular_function;GO:0003924//GTPase activity;GO:0005488//binding;GO:0005525//GTP binding;GO:0017076//purine nucleotide binding;GO:0019001//guanyl nucleotide binding;GO:0031683//G-protein beta/gamma-subunit complex binding;GO:0032549//ribonucleoside binding;GO:0032550//purine ribonucle…	GO:0006810//transport;GO:0007186//G-protein coupled receptor signaling pathway;GO:0008104//protein localization;GO:0008150//biological_process;GO:0010035//response to inorganic substance;GO:0010038//response to metal ion;GO:0015031//protein transport;GO:0015833//peptide transport;GO:0016192//vesicle-mediated transport;GO:0033036//macromolecule localization;GO:0042221//response to chemical;GO:0042…
Bni05G007926	3311	4676	3128	10869	13543	9407	262.95	429.4	322.83	881.19	1052.39	826.68	338.393	920.087	1.44307	4.42162e-16	1.80099e-14	CAB3	XP_010097596.1 chlorophyll a-b binding protein of LHCII type 1 [Morus notabilis]	Metabolism;Metabolism	Global and overview maps;Energy metabolism	ko01100//Metabolic pathways;ko00196//Photosynthesis - antenna proteins	K08912;K08912	-	-	-
MSTRG.9669	167	150	141	0	0	0	8.97	9.32	9.84	0	0	0	9.37667	0.001	-13.1949	5.52331e-16	2.22909e-14	--	-	-	-	-	-	-	-	-
Bni07G010160	872	676	697	357	302	361	16.28	14.54	16.69	7	5.65	7.77	15.8367	6.80667	-1.21825	5.68955e-16	2.29092e-14	IMK2	PON42485.1 Tyrosine-protein kinase [Parasponia andersonii]	-	-	-	-	GO:0005575//cellular_component;GO:0005618//cell wall;GO:0005623//cell;GO:0005886//plasma membrane;GO:0005911//cell-cell junction;GO:0009505//plant-type cell wall;GO:0009506//plasmodesma;GO:0016020//membrane;GO:0016021//integral component of membrane;GO:0030054//cell junction;GO:0030312//external encapsulating structure;GO:0031224//intrinsic component of membrane;GO:0044425//membrane part;GO:00444…	GO:0000166//nucleotide binding;GO:0003674//molecular_function;GO:0003824//catalytic activity;GO:0004672//protein kinase activity;GO:0005488//binding;GO:0005515//protein binding;GO:0005524//ATP binding;GO:0008144//drug binding;GO:0016301//kinase activity;GO:0016740//transferase activity;GO:0016772//transferase activity, transferring phosphorus-containing groups;GO:0016773//phosphotransferase activ…	GO:0006464//cellular protein modification process;GO:0006468//protein phosphorylation;GO:0006793//phosphorus metabolic process;GO:0006796//phosphate-containing compound metabolic process;GO:0006807//nitrogen compound metabolic process;GO:0008150//biological_process;GO:0008152//metabolic process;GO:0009987//cellular process;GO:0016310//phosphorylation;GO:0019538//protein metabolic process;GO:00362…
Bni09G013142	440	303	197	1	0	0	5.46	4.35	3.18	0.01	0	0	4.33	0.00333333	-10.3432	5.85853e-16	2.35358e-14	RE1	CAN76196.1 hypothetical protein VITISV_041073 [Vitis vinifera]	-	-	-	-	-	-	GO:0015074//DNA integration
Bni11G015443	539	422	440	221	205	216	7.54	6.83	8	3.16	2.81	3.34	7.45667	3.10333	-1.26471	6.00101e-16	2.40533e-14	KIN12B	PON95537.1 Kinesin-like protein [Trema orientale]	-	-	-	-	GO:0005575//cellular_component;GO:0005622//intracellular;GO:0005623//cell;GO:0005737//cytoplasm;GO:0005819//spindle;GO:0005856//cytoskeleton;GO:0005871//kinesin complex;GO:0005874//microtubule;GO:0005875//microtubule associated complex;GO:0015630//microtubule cytoskeleton;GO:0022625//cytosolic large ribosomal subunit;GO:0032991//macromolecular complex;GO:0043226//organelle;GO:0043228//non-membran…	GO:0000166//nucleotide binding;GO:0003674//molecular_function;GO:0003735//structural constituent of ribosome;GO:0003774//motor activity;GO:0003777//microtubule motor activity;GO:0003824//catalytic activity;GO:0005488//binding;GO:0005515//protein binding;GO:0005524//ATP binding;GO:0008017//microtubule binding;GO:0008092//cytoskeletal protein binding;GO:0008144//drug binding;GO:0015631//tubulin bin…	GO:0006412//translation;GO:0006928//movement of cell or subcellular component;GO:0007017//microtubule-based process;GO:0007018//microtubule-based movement;GO:0007059//chromosome segregation;GO:0008150//biological_process;GO:0009987//cellular process;GO:0030261//chromosome condensation
Bni10G014040	385	397	415	136	143	153	9.87	11.77	13.83	3.56	3.59	4.34	11.8233	3.83	-1.62622	6.09596e-16	2.4323e-14	SPL6	PON83007.1 SBP-box transcription factor [Trema orientale]	-	-	-	-	-	GO:0003677//DNA binding	-
Bni07G010205	1828	1027	1209	544	556	483	48.81	31.72	41.96	14.83	14.53	14.27	40.83	14.5433	-1.48927	6.35834e-16	2.53125e-14	PDC2	XP_010092799.1 pyruvate decarboxylase 1 [Morus notabilis]	Metabolism;Metabolism;Metabolism	Global and overview maps;Global and overview maps;Carbohydrate metabolism	ko01100//Metabolic pathways;ko01110//Biosynthesis of secondary metabolites;ko00010//Glycolysis / Gluconeogenesis	K01568;K01568;K01568	GO:0005948//acetolactate synthase complex	GO:0000287//magnesium ion binding;GO:0003674//molecular_function;GO:0003824//catalytic activity;GO:0003984//acetolactate synthase activity;GO:0004737//pyruvate decarboxylase activity;GO:0005488//binding;GO:0008949//oxalyl-CoA decarboxylase activity;GO:0009028//tartronate-semialdehyde synthase activity;GO:0016823//hydrolase activity, acting on acid carbon-carbon bonds, in ketonic substances;GO:001…	GO:0006113//fermentation;GO:0009097//isoleucine biosynthetic process;GO:0009099//valine biosynthetic process;GO:0009234//menaquinone biosynthetic process;GO:0009444//pyruvate oxidation;GO:0009636//response to toxic substance;GO:0009684//indoleacetic acid biosynthetic process;GO:0017000//antibiotic biosynthetic process;GO:0019310//inositol catabolic process;GO:0019529//taurine catabolic process;GO…
Bni12G016582	99	111	88	322	313	264	6.89	8.93	8.01	22.91	21.33	20.35	7.94333	21.53	1.43853	7.23966e-16	2.86912e-14	IPK2b	XP_010091222.1 inositol polyphosphate multikinase beta [Morus notabilis]	Metabolism;Metabolism;Environmental Information Processing	Global and overview maps;Carbohydrate metabolism;Signal transduction	ko01100//Metabolic pathways;ko00562//Inositol phosphate metabolism;ko04070//Phosphatidylinositol signaling system	K00915;K00915;K00915	GO:0005575//cellular_component;GO:0005622//intracellular;GO:0005623//cell;GO:0005634//nucleus;GO:0042995//cell projection;GO:0043226//organelle;GO:0043227//membrane-bounded organelle;GO:0043229//intracellular organelle;GO:0043231//intracellular membrane-bounded organelle;GO:0044424//intracellular part;GO:0044464//cell part;GO:0090406//pollen tube	GO:0000166//nucleotide binding;GO:0000823//inositol-1,4,5-trisphosphate 6-kinase activity;GO:0000824//inositol tetrakisphosphate 3-kinase activity;GO:0003674//molecular_function;GO:0003824//catalytic activity;GO:0005488//binding;GO:0005524//ATP binding;GO:0008144//drug binding;GO:0016301//kinase activity;GO:0016740//transferase activity;GO:0016772//transferase activity, transferring phosphorus-co…	GO:0000003//reproduction;GO:0003006//developmental process involved in reproduction;GO:0006066//alcohol metabolic process;GO:0006355//regulation of transcription, DNA-templated;GO:0006793//phosphorus metabolic process;GO:0006796//phosphate-containing compound metabolic process;GO:0006935//chemotaxis;GO:0007275//multicellular organism development;GO:0008150//biological_process;GO:0008152//metaboli…
Bni14G018927	795	631	768	232	302	293	75.3	69.12	94.55	22.44	27.99	30.71	79.6567	27.0467	-1.55834	7.34749e-16	2.90531e-14	CML41	XP_010099347.1 probable calcium-binding protein CML41 [Morus notabilis]	Organismal Systems	Environmental adaptation	ko04626//Plant-pathogen interaction	K13448	-	GO:0003674//molecular_function;GO:0005488//binding;GO:0005509//calcium ion binding;GO:0005515//protein binding;GO:0043167//ion binding;GO:0043169//cation binding;GO:0046872//metal ion binding	-
MSTRG.6270	6	4	4	96	71	109	0.12	0.09	0.1	1.92	1.37	2.37	0.103333	1.88667	4.19046	7.72175e-16	3.04645e-14	9DC1	LRR domain containing protein, partial [Parasponia andersonii]	-	-	-	-	-	-	-
Bni04G005683	571	459	422	2012	1315	1208	19.97	18.56	19.18	71.84	45	46.75	19.2367	54.53	1.50319	8.41372e-16	3.30464e-14	HSR201	XP_015899457.1 benzyl alcohol O-benzoyltransferase-like [Ziziphus jujuba]	-	-	-	-	-	GO:0016747//transferase activity, transferring acyl groups other than amino-acyl groups	-
Bni11G015189	392	385	369	130	175	122	17.75	20.18	21.72	6.06	7.78	6.25	19.8833	6.69667	-1.57004	9.34944e-16	3.66398e-14	WDR83	PRQ49247.1 putative transcription factor WD40-like family [Rosa chinensis]	-	-	-	-	GO:0005575//cellular_component;GO:0005622//intracellular;GO:0005623//cell;GO:0005634//nucleus;GO:0005681//spliceosomal complex;GO:0005737//cytoplasm;GO:0005768//endosome;GO:0010008//endosome membrane;GO:0012505//endomembrane system;GO:0016020//membrane;GO:0031090//organelle membrane;GO:0031410//cytoplasmic vesicle;GO:0031982//vesicle;GO:0032991//macromolecular complex;GO:0043226//organelle;GO:004…	GO:0003674//molecular_function;GO:0005198//structural molecule activity;GO:0005488//binding;GO:0005515//protein binding;GO:0032947//protein complex scaffold	GO:0000165//MAPK cascade;GO:0000375//RNA splicing, via transesterification reactions;GO:0000377//RNA splicing, via transesterification reactions with bulged adenosine as nucleophile;GO:0000398//mRNA splicing, via spliceosome;GO:0006139//nucleobase-containing compound metabolic process;GO:0006396//RNA processing;GO:0006397//mRNA processing;GO:0006464//cellular protein modification process;GO:00064…
Bni14G018880	295	402	297	1045	1356	892	23.25	36.64	30.43	84.09	104.58	77.81	30.1067	88.8267	1.56091	9.69751e-16	3.79194e-14	SABP2	XP_007202442.1 salicylic acid-binding protein 2 [Prunus persica]	-	-	-	-	-	GO:0003674//molecular_function;GO:0003824//catalytic activity;GO:0008236//serine-type peptidase activity;GO:0016787//hydrolase activity;GO:0016788//hydrolase activity, acting on ester bonds;GO:0047570//3-oxoadipate enol-lactonase activity;GO:0070205//2-succinyl-6-hydroxy-2,4-cyclohexadiene-1-carboxylate synthase activity	GO:0006508//proteolysis;GO:0009102//biotin biosynthetic process;GO:0009234//menaquinone biosynthetic process;GO:0015979//photosynthesis;GO:0042952//beta-ketoadipate pathway
Bni14G018669	384	262	248	77	113	76	13.05	10.3	10.96	2.67	3.76	2.86	11.4367	3.09667	-1.88488	1.07397e-15	4.1809e-14	BHLH93	PON97112.1 Basic helix-loop-helix transcription factor [Trema orientale]	-	-	-	-	-	GO:0008773//[protein-PII] uridylyltransferase activity;GO:0046983//protein dimerization activity	GO:0018177//protein uridylylation
Bni06G009567	679	611	611	309	293	323	4.56	4.75	5.34	2.12	1.93	2.4	4.88333	2.15	-1.18353	1.09273e-15	4.24453e-14	KIN12D	POO03052.1 hypothetical protein TorRG33x02_011130, partial [Trema orientale]	-	-	-	-	GO:0005575//cellular_component;GO:0005622//intracellular;GO:0005623//cell;GO:0005737//cytoplasm;GO:0005819//spindle;GO:0005856//cytoskeleton;GO:0005871//kinesin complex;GO:0005874//microtubule;GO:0005875//microtubule associated complex;GO:0009524//phragmoplast;GO:0015630//microtubule cytoskeleton;GO:0032991//macromolecular complex;GO:0043226//organelle;GO:0043228//non-membrane-bounded organelle;G…	GO:0000166//nucleotide binding;GO:0003674//molecular_function;GO:0003774//motor activity;GO:0003777//microtubule motor activity;GO:0003824//catalytic activity;GO:0005488//binding;GO:0005515//protein binding;GO:0005524//ATP binding;GO:0008017//microtubule binding;GO:0008092//cytoskeletal protein binding;GO:0008144//drug binding;GO:0015631//tubulin binding;GO:0016462//pyrophosphatase activity;GO:00…	GO:0000278//mitotic cell cycle;GO:0000281//mitotic cytokinesis;GO:0000910//cytokinesis;GO:0000911//cytokinesis by cell plate formation;GO:0006928//movement of cell or subcellular component;GO:0007017//microtubule-based process;GO:0007018//microtubule-based movement;GO:0007049//cell cycle;GO:0007059//chromosome segregation;GO:0008150//biological_process;GO:0009987//cellular process;GO:0022402//cel…
Bni11G015337	99	115	78	15	11	9	2.23	3.01	2.3	0.35	0.25	0.22	2.51333	0.273333	-3.20087	1.18597e-15	4.58643e-14	PCMP-E86	XP_010103616.1 pentatricopeptide repeat-containing protein At3g09040, mitochondrial [Morus notabilis]	-	-	-	-	-	-	-
Bni10G013932	158	143	126	0	0	0	2.29	2.24	2.42	0	0	0	2.31667	0.001	-11.1778	1.20988e-15	4.66865e-14	--	-	-	-	-	-	-	-	-
Bni09G012896	1005	907	592	285	273	346	26.9	26.88	19.06	7.11	6.03	9.17	24.28	7.43667	-1.70704	1.22398e-15	4.71272e-14	ALMT9	PON94441.1 Aluminum-activated malate transporter [Trema orientale]	-	-	-	-	GO:0005886//plasma membrane	GO:0022857//transmembrane transporter activity	GO:0015743//malate transport;GO:0055085//transmembrane transport
Bni10G014499	527	461	425	1079	1261	878	18.73	18.95	19.63	39.15	43.86	34.53	19.1033	39.18	1.03629	1.34818e-15	5.17961e-14	Mrpl47	XP_024977362.1 39S ribosomal protein L47, mitochondrial [Cynara cardunculus var. scolymus] [Cynara cardunculus]	-	-	-	-	GO:0000313//organellar ribosome;GO:0000315//organellar large ribosomal subunit;GO:0005575//cellular_component;GO:0005622//intracellular;GO:0005623//cell;GO:0005737//cytoplasm;GO:0005739//mitochondrion;GO:0005740//mitochondrial envelope;GO:0005743//mitochondrial inner membrane;GO:0005759//mitochondrial matrix;GO:0005761//mitochondrial ribosome;GO:0005762//mitochondrial large ribosomal subunit;GO:0…	GO:0003674//molecular_function;GO:0003735//structural constituent of ribosome;GO:0005198//structural molecule activity	GO:0006412//translation;GO:0006414//translational elongation;GO:0006415//translational termination;GO:0006518//peptide metabolic process;GO:0006807//nitrogen compound metabolic process;GO:0008150//biological_process;GO:0008152//metabolic process;GO:0009058//biosynthetic process;GO:0009059//macromolecule biosynthetic process;GO:0009987//cellular process;GO:0010467//gene expression;GO:0016043//cell…
Bni05G007530	255	240	228	774	580	586	15.77	17.46	18.41	49.53	36.04	40.68	17.2133	42.0833	1.28972	1.40369e-15	5.38113e-14	--	PKI74266.1 hypothetical protein CRG98_005323 [Punica granatum]	-	-	-	-	GO:0045263//proton-transporting ATP synthase complex, coupling factor F(o)	GO:0008803//bis(5'-nucleosyl)-tetraphosphatase (symmetrical) activity;GO:0015078//hydrogen ion transmembrane transporter activity	GO:0006139//nucleobase-containing compound metabolic process;GO:0015986//ATP synthesis coupled proton transport
Bni07G010592	270	310	204	66	67	84	14.05	18.65	13.8	3.51	3.41	4.84	15.5	3.92	-1.98334	1.45769e-15	5.56387e-14	BLT	XP_010100210.1 uncharacterized protein LOC21398458 [Morus notabilis]	-	-	-	-	GO:0043190//ATP-binding cassette (ABC) transporter complex	GO:0042626//ATPase activity, coupled to transmembrane movement of substances	GO:0006810//transport
Bni14G018865	644	414	472	1227	1317	1074	14.03	10.44	13.36	27.21	27.95	25.85	12.61	27.0033	1.09857	1.51024e-15	5.73127e-14	MAPKKK5	XP_010109901.1 mitogen-activated protein kinase kinase kinase 5 [Morus notabilis]	-	-	-	-	GO:0005575//cellular_component;GO:0005622//intracellular;GO:0005623//cell;GO:0005737//cytoplasm;GO:0005829//cytosol;GO:0005886//plasma membrane;GO:0016020//membrane;GO:0044424//intracellular part;GO:0044444//cytoplasmic part;GO:0044464//cell part;GO:0071944//cell periphery	GO:0000166//nucleotide binding;GO:0003674//molecular_function;GO:0003824//catalytic activity;GO:0004402//histone acetyltransferase activity;GO:0004672//protein kinase activity;GO:0004674//protein serine/threonine kinase activity;GO:0004709//MAP kinase kinase kinase activity;GO:0005488//binding;GO:0005524//ATP binding;GO:0008144//drug binding;GO:0016301//kinase activity;GO:0016740//transferase act…	GO:0000165//MAPK cascade;GO:0000186//activation of MAPKK activity;GO:0000187//activation of MAPK activity;GO:0001932//regulation of protein phosphorylation;GO:0001934//positive regulation of protein phosphorylation;GO:0002682//regulation of immune system process;GO:0002831//regulation of response to biotic stimulus;GO:0006355//regulation of transcription, DNA-templated;GO:0006464//cellular protei…
Bni04G005489	486	357	482	1156	1233	1101	14.52	12.34	18.72	35.26	36.05	36.4	15.1933	35.9033	1.24068	1.51131e-15	5.73127e-14	MT1988	KAF3444159.1 hypothetical protein FNV43_RR13849 [Rhamnella rubrinervis]	-	-	-	-	-	GO:0003674//molecular_function;GO:0004414//homoserine O-acetyltransferase activity;GO:0016788//hydrolase activity, acting on ester bonds;GO:0047570//3-oxoadipate enol-lactonase activity;GO:0070205//2-succinyl-6-hydroxy-2,4-cyclohexadiene-1-carboxylate synthase activity	GO:0006112//energy reserve metabolic process;GO:0009086//methionine biosynthetic process;GO:0009234//menaquinone biosynthetic process;GO:0015979//photosynthesis;GO:0030163//protein catabolic process;GO:0042952//beta-ketoadipate pathway
MSTRG.2964	987	1200	1063	482	479	465	27.53	38.68	38.51	13.73	13.06	14.34	34.9067	13.71	-1.34827	1.54162e-15	5.83363e-14	--	-	-	-	-	-	-	-	-
Bni05G006794	8358	6849	7507	14726	20315	16794	393.2	372.44	458.35	707.91	936.08	875	407.997	839.663	1.04125	1.79729e-15	6.74308e-14	DI19-1	XP_015890777.1 protein DEHYDRATION-INDUCED 19-like isoform X2 [Ziziphus jujuba]	-	-	-	-	-	-	-
Bni03G003754	351	148	236	2	0	0	1.94	0.94	1.69	0.01	0	0	1.52333	0.00333333	-8.83605	1.92413e-15	7.20361e-14	--	XP_030505319.1 uncharacterized protein LOC115720306 [Cannabis sativa]	-	-	-	-	-	-	-
Bni14G018952	183	137	119	604	401	455	2.29	2	1.94	7.73	4.91	6.3	2.07667	6.31333	1.60413	2.21126e-15	8.26099e-14	PLT6	PSR88036.1 Polyol transporter like [Actinidia chinensis var. chinensis] [Actinidia chinensis]	-	-	-	-	GO:0005887//integral component of plasma membrane;GO:0016021//integral component of membrane	GO:0008028//monocarboxylic acid transmembrane transporter activity;GO:0015114//phosphate ion transmembrane transporter activity;GO:0015238//drug transmembrane transporter activity;GO:0015295//solute:proton symporter activity;GO:0015307//drug:proton antiporter activity;GO:0022857//transmembrane transporter activity;GO:0042910//xenobiotic transporter activity;GO:0051119//sugar transmembrane transpo…	GO:0006810//transport;GO:0006817//phosphate ion transport;GO:0006855//drug transmembrane transport;GO:0008643//carbohydrate transport;GO:0015718//monocarboxylic acid transport;GO:0015893//drug transport;GO:0042493//response to drug;GO:0042908//xenobiotic transport;GO:0055085//transmembrane transport
Bni11G015164	46	59	27	209	221	197	1.84	2.7	1.42	8.28	8.36	8.45	1.98667	8.36333	2.07373	2.26928e-15	8.44192e-14	Wdr83	PRQ49247.1 putative transcription factor WD40-like family [Rosa chinensis]	-	-	-	-	GO:0005575//cellular_component;GO:0005622//intracellular;GO:0005623//cell;GO:0005634//nucleus;GO:0005681//spliceosomal complex;GO:0005737//cytoplasm;GO:0005768//endosome;GO:0010008//endosome membrane;GO:0012505//endomembrane system;GO:0016020//membrane;GO:0031090//organelle membrane;GO:0031410//cytoplasmic vesicle;GO:0031982//vesicle;GO:0032991//macromolecular complex;GO:0043226//organelle;GO:004…	GO:0003674//molecular_function;GO:0005198//structural molecule activity;GO:0005488//binding;GO:0005515//protein binding;GO:0032947//protein complex scaffold	GO:0000165//MAPK cascade;GO:0000375//RNA splicing, via transesterification reactions;GO:0000377//RNA splicing, via transesterification reactions with bulged adenosine as nucleophile;GO:0000398//mRNA splicing, via spliceosome;GO:0006139//nucleobase-containing compound metabolic process;GO:0006396//RNA processing;GO:0006397//mRNA processing;GO:0006464//cellular protein modification process;GO:00064…
Bni08G012337	11605	12732	9718	6937	6198	5606	530.58	673.23	577.5	323.82	277.3	283.66	593.77	294.927	-1.00955	2.33479e-15	8.66729e-14	PIP1.4	EOY24771.1 Plasma membrane intrinsic protein 1,4 isoform 3, partial [Theobroma cacao]	-	-	-	-	GO:0005575//cellular_component;GO:0005623//cell;GO:0005886//plasma membrane;GO:0005887//integral component of plasma membrane;GO:0016020//membrane;GO:0016021//integral component of membrane;GO:0031224//intrinsic component of membrane;GO:0031226//intrinsic component of plasma membrane;GO:0044425//membrane part;GO:0044459//plasma membrane part;GO:0044464//cell part;GO:0071944//cell periphery	GO:0003674//molecular_function;GO:0005215//transporter activity;GO:0005372//water transmembrane transporter activity;GO:0015250//water channel activity;GO:0015267//channel activity;GO:0015318//inorganic solute uptake transmembrane transporter activity;GO:0022803//passive transmembrane transporter activity;GO:0022838//substrate-specific channel activity;GO:0022857//transmembrane transporter activi…	GO:0001101//response to acid chemical;GO:0006810//transport;GO:0006811//ion transport;GO:0006833//water transport;GO:0006950//response to stress;GO:0008150//biological_process;GO:0009414//response to water deprivation;GO:0009415//response to water;GO:0009628//response to abiotic stimulus;GO:0010035//response to inorganic substance;GO:0034220//ion transmembrane transport;GO:0042044//fluid transpor…
Bni07G010412	107	110	94	20	13	17	3.86	4.59	4.4	0.74	0.46	0.68	4.28333	0.626667	-2.77296	2.49429e-15	9.22048e-14	ATL33	XP_021622391.1 RING-H2 finger protein ATL33-like [Manihot esculenta]	-	-	-	-	GO:0000109//nucleotide-excision repair complex;GO:0005575//cellular_component;GO:0005680//anaphase-promoting complex;GO:0016020//membrane;GO:0016021//integral component of membrane;GO:0031224//intrinsic component of membrane;GO:0044425//membrane part	GO:0003674//molecular_function;GO:0003824//catalytic activity;GO:0004842//ubiquitin-protein transferase activity;GO:0005488//binding;GO:0008270//zinc ion binding;GO:0016740//transferase activity;GO:0019787//ubiquitin-like protein transferase activity;GO:0043167//ion binding;GO:0043169//cation binding;GO:0046872//metal ion binding;GO:0061630//ubiquitin protein ligase activity;GO:0061659//ubiquitin…	GO:0006289//nucleotide-excision repair;GO:0006464//cellular protein modification process;GO:0006508//proteolysis;GO:0006511//ubiquitin-dependent protein catabolic process;GO:0006807//nitrogen compound metabolic process;GO:0008150//biological_process;GO:0008152//metabolic process;GO:0009056//catabolic process;GO:0009057//macromolecule catabolic process;GO:0009987//cellular process;GO:0010498//prot…
MSTRG.14866	267	204	240	626	586	683	6.31	5.57	7.37	15.1	13.54	17.85	6.41667	15.4967	1.27206	2.51379e-15	9.2731e-14	--	hypothetical protein FNV43_RR05767 [Rhamnella rubrinervis]	-	-	-	-	-	-	-
Bni02G002374	359	269	347	922	851	768	17.59	15.25	22.1	46.13	40.81	41.66	18.3133	42.8667	1.22696	2.68269e-15	9.87543e-14	At2g26850	XP_030504142.1 F-box protein At2g26850-like [Cannabis sativa]	-	-	-	-	-	GO:0005515//protein binding	-
Bni12G016398	423	377	361	174	183	185	23.63	26.32	25.14	8.99	9.31	11.45	25.03	9.91667	-1.33573	2.9442e-15	1.08155e-13	--	XP_024031212.1 uncharacterized protein LOC21410600 [Morus notabilis]	-	-	-	-	-	-	-
Bni08G012547	961	1031	712	2287	2747	1828	35.43	43.96	34.12	86.08	99.09	74.58	37.8367	86.5833	1.1943	3.06365e-15	1.12075e-13	At1g78860	XP_010108235.1 EP1-like glycoprotein 3 [Morus notabilis]	-	-	-	-	-	-	GO:0048544//recognition of pollen
Bni07G010951	430	385	414	183	179	175	17.82	18.45	22.3	7.74	7.26	8.03	19.5233	7.67667	-1.34665	3.14081e-15	1.14659e-13	CDC2C	XP_010113039.1 cell division control protein 2 homolog C [Morus notabilis]	-	-	-	-	GO:0000307//cyclin-dependent protein kinase holoenzyme complex;GO:0005575//cellular_component;GO:0005622//intracellular;GO:0005623//cell;GO:0005634//nucleus;GO:0005737//cytoplasm;GO:0032991//macromolecular complex;GO:0043226//organelle;GO:0043227//membrane-bounded organelle;GO:0043229//intracellular organelle;GO:0043231//intracellular membrane-bounded organelle;GO:0044424//intracellular part;GO:0…	GO:0000166//nucleotide binding;GO:0003674//molecular_function;GO:0003824//catalytic activity;GO:0004672//protein kinase activity;GO:0004674//protein serine/threonine kinase activity;GO:0004693//cyclin-dependent protein serine/threonine kinase activity;GO:0005488//binding;GO:0005515//protein binding;GO:0005524//ATP binding;GO:0008144//drug binding;GO:0008353//RNA polymerase II carboxy-terminal dom…	GO:0000082//G1/S transition of mitotic cell cycle;GO:0000278//mitotic cell cycle;GO:0006275//regulation of DNA replication;GO:0006464//cellular protein modification process;GO:0006468//protein phosphorylation;GO:0006793//phosphorus metabolic process;GO:0006796//phosphate-containing compound metabolic process;GO:0006807//nitrogen compound metabolic process;GO:0007049//cell cycle;GO:0007154//cell c…
Bni07G010114	0	0	0	139	146	145	0	0	0	9	9.06	10.18	0.001	9.41333	13.2005	3.29483e-15	1.20033e-13	--	XP_030505124.1 uncharacterized protein LOC115720101 [Cannabis sativa]	-	-	-	-	-	GO:0003677//DNA binding;GO:0004803//transposase activity	GO:0006313//transposition, DNA-mediated
Bni08G011510	0	0	0	142	131	178	0	0	0	22.34	19.83	30.33	0.001	24.1667	14.5607	3.39506e-15	1.23429e-13	--	-	-	-	-	-	-	-	-
Bni01G000934	418	211	285	74	63	78	9.13	5.33	8.09	1.65	1.35	1.89	7.51667	1.63	-2.20522	3.47362e-15	1.26024e-13	BOR7	XP_010102816.1 probable boron transporter 7 [Morus notabilis]	-	-	-	-	GO:0005575//cellular_component;GO:0005623//cell;GO:0005886//plasma membrane;GO:0005887//integral component of plasma membrane;GO:0016020//membrane;GO:0016021//integral component of membrane;GO:0031224//intrinsic component of membrane;GO:0031226//intrinsic component of plasma membrane;GO:0044425//membrane part;GO:0044459//plasma membrane part;GO:0044464//cell part;GO:0071944//cell periphery	GO:0003674//molecular_function;GO:0005215//transporter activity;GO:0005452//inorganic anion exchanger activity;GO:0008509//anion transmembrane transporter activity;GO:0015075//ion transmembrane transporter activity;GO:0015103//inorganic anion transmembrane transporter activity;GO:0015238//drug transmembrane transporter activity;GO:0015291//secondary active transmembrane transporter activity;GO:00…	GO:0006810//transport;GO:0006811//ion transport;GO:0006820//anion transport;GO:0006855//drug transmembrane transport;GO:0006873//cellular ion homeostasis;GO:0006885//regulation of pH;GO:0007154//cell communication;GO:0008150//biological_process;GO:0009605//response to external stimulus;GO:0009987//cellular process;GO:0009991//response to extracellular stimulus;GO:0010036//response to boron-contai…
Bni12G017087	331	254	172	59	80	52	4.53	6.21	4.74	1.2	1.66	1.22	5.16	1.36	-1.92376	3.74043e-15	1.35425e-13	--	XP_024030696.1 uncharacterized protein LOC21384809 isoform X1 [Morus notabilis]	-	-	-	-	GO:0005575//cellular_component;GO:0005622//intracellular;GO:0005623//cell;GO:0005634//nucleus;GO:0031514//motile cilium;GO:0043226//organelle;GO:0043227//membrane-bounded organelle;GO:0043229//intracellular organelle;GO:0043231//intracellular membrane-bounded organelle;GO:0044424//intracellular part;GO:0044464//cell part	GO:0003674//molecular_function;GO:0003676//nucleic acid binding;GO:0003677//DNA binding;GO:0003700//transcription factor activity, sequence-specific DNA binding;GO:0005488//binding;GO:0097159//organic cyclic compound binding;GO:1901363//heterocyclic compound binding	GO:0006139//nucleobase-containing compound metabolic process;GO:0006260//DNA replication;GO:0006351//transcription, DNA-templated;GO:0006355//regulation of transcription, DNA-templated;GO:0006725//cellular aromatic compound metabolic process;GO:0006807//nitrogen compound metabolic process;GO:0008150//biological_process;GO:0008152//metabolic process;GO:0009058//biosynthetic process;GO:0009059//mac…
MSTRG.2117	284	317	189	54	84	61	10.34	13.35	8.95	2.01	2.99	2.46	10.88	2.48667	-2.12939	3.76749e-15	1.36125e-13	--	-	-	-	-	-	-	-	-
Bni03G004284	436	315	213	1001	860	950	6.3	5.26	4	14.76	12.16	15.18	5.18667	14.0333	1.43598	3.85356e-15	1.38949e-13	RPV1	PON47918.1 TIR-NBS-LRR-like protein [Parasponia andersonii]	-	-	-	-	-	GO:0005515//protein binding;GO:0043531//ADP binding	GO:0007165//signal transduction
MSTRG.16542	2281	3454	1732	577	849	467	126.9	222.24	125.25	32.77	46.22	28.75	158.13	35.9133	-2.13852	3.88478e-15	1.39789e-13	--	arabinogalactan peptide 13 [Populus trichocarpa]	-	-	-	-	GO:0031224//intrinsic component of membrane	GO:0005488//binding	GO:0048588//developmental cell growth
Bni02G002017	418	389	324	189	182	173	17.58	18.76	17.69	7.68	7.34	8	18.01	7.67333	-1.23087	4.19126e-15	1.50509e-13	--	KAA0033384.1 Histidine-containing phosphotransfer protein 1 [Cucumis melo var. makuwa] [Cucumis melo]	-	-	-	-	-	-	-
Bni11G015163	1029	981	882	461	583	433	42.53	46.9	47.39	19.46	23.58	19.81	45.6067	20.95	-1.12229	4.24737e-15	1.52213e-13	murF	PON52712.1 UDP-N-acetylmuramoyl-tripeptide--D-alanyl-D-alanine ligase [Trema orientale]	-	-	-	-	GO:0005575//cellular_component;GO:0005622//intracellular;GO:0005623//cell;GO:0005737//cytoplasm;GO:0044424//intracellular part;GO:0044464//cell part	GO:0000166//nucleotide binding;GO:0003674//molecular_function;GO:0003824//catalytic activity;GO:0005488//binding;GO:0005524//ATP binding;GO:0008144//drug binding;GO:0008763//UDP-N-acetylmuramate-L-alanine ligase activity;GO:0008764//UDP-N-acetylmuramoylalanine-D-glutamate ligase activity;GO:0016874//ligase activity;GO:0016879//ligase activity, forming carbon-nitrogen bonds;GO:0016881//acid-amino …	GO:0000270//peptidoglycan metabolic process;GO:0006022//aminoglycan metabolic process;GO:0006023//aminoglycan biosynthetic process;GO:0006024//glycosaminoglycan biosynthetic process;GO:0006807//nitrogen compound metabolic process;GO:0007049//cell cycle;GO:0008150//biological_process;GO:0008152//metabolic process;GO:0008360//regulation of cell shape;GO:0009058//biosynthetic process;GO:0009059//mac…
Bni04G005655	243	141	138	481	637	584	4.54	3.04	3.42	9.13	11.61	12.01	3.66667	10.9167	1.57399	4.74698e-15	1.69772e-13	SKOR	XP_010108959.1 potassium channel SKOR [Morus notabilis]	-	-	-	-	GO:0005575//cellular_component;GO:0005623//cell;GO:0005886//plasma membrane;GO:0005887//integral component of plasma membrane;GO:0016020//membrane;GO:0016021//integral component of membrane;GO:0031224//intrinsic component of membrane;GO:0031226//intrinsic component of plasma membrane;GO:0044425//membrane part;GO:0044459//plasma membrane part;GO:0044464//cell part;GO:0071944//cell periphery	GO:0003674//molecular_function;GO:0005215//transporter activity;GO:0005216//ion channel activity;GO:0005244//voltage-gated ion channel activity;GO:0005249//voltage-gated potassium channel activity;GO:0005261//cation channel activity;GO:0005267//potassium channel activity;GO:0005515//protein binding;GO:0008324//cation transmembrane transporter activity;GO:0015075//ion transmembrane transporter act…	GO:0006810//transport;GO:0006811//ion transport;GO:0006812//cation transport;GO:0006813//potassium ion transport;GO:0008150//biological_process;GO:0009987//cellular process;GO:0015672//monovalent inorganic cation transport;GO:0030001//metal ion transport;GO:0032879//regulation of localization;GO:0034220//ion transmembrane transport;GO:0034762//regulation of transmembrane transport;GO:0034765//reg…
Bni14G018756	3543	1882	2937	8561	8962	7810	142.37	87.46	153.4	351.22	352.4	347.32	127.743	350.313	1.4554	4.77694e-15	1.70497e-13	PER51	XP_030498920.1 peroxidase 35-like [Cannabis sativa]	Metabolism;Metabolism;Metabolism	Global and overview maps;Global and overview maps;Biosynthesis of other secondary metabolites	ko01100//Metabolic pathways;ko01110//Biosynthesis of secondary metabolites;ko00940//Phenylpropanoid biosynthesis	K00430;K00430;K00430	GO:0005575//cellular_component;GO:0005576//extracellular region	GO:0003674//molecular_function;GO:0003824//catalytic activity;GO:0004096//catalase activity;GO:0004601//peroxidase activity;GO:0005488//binding;GO:0016209//antioxidant activity;GO:0016491//oxidoreductase activity;GO:0016684//oxidoreductase activity, acting on peroxide as acceptor;GO:0020037//heme binding;GO:0043167//ion binding;GO:0043169//cation binding;GO:0046872//metal ion binding;GO:0046906//…	GO:0006950//response to stress;GO:0006970//response to osmotic stress;GO:0006979//response to oxidative stress;GO:0008150//biological_process;GO:0008152//metabolic process;GO:0009056//catabolic process;GO:0009372//quorum sensing;GO:0009628//response to abiotic stimulus;GO:0009636//response to toxic substance;GO:0009651//response to salt stress;GO:0009987//cellular process;GO:0016999//antibiotic m…
Bni11G015288	821	836	685	357	416	276	168.37	198.28	182.59	74.75	83.48	62.64	183.08	73.6233	-1.31424	5.06926e-15	1.80207e-13	--	XP_024022131.1 putative lipid-transfer protein DIR1 [Morus notabilis]	-	-	-	-	-	-	-
Bni12G017339	56	30	40	213	173	220	2.96	1.83	2.75	11.48	8.94	12.86	2.51333	11.0933	2.14202	5.30548e-15	1.88216e-13	At5g54820	POO02428.1 F-box domain containing protein [Trema orientale]	-	-	-	-	GO:1990904//ribonucleoprotein complex	GO:0005515//protein binding	GO:0000372//Group I intron splicing
BniUnG019291	39	27	27	155	239	139	4.88	3.88	4.41	19.72	29.02	19.16	4.39	22.6333	2.36616	5.83238e-15	2.06077e-13	GDU3	XP_010102980.1 protein GLUTAMINE DUMPER 3 [Morus notabilis]	-	-	-	-	-	-	-
Bni04G005509	1148	976	710	385	419	460	18.37	18.07	14.77	6.29	6.56	8.15	17.07	7	-1.28604	5.92509e-15	2.08934e-13	--	XP_010108855.1 uncharacterized protein LOC21409676 [Morus notabilis]	-	-	-	-	-	-	-
BniUnG019436	160	117	100	0	0	0	2.93	2.48	2.39	0	0	0	2.6	0.001	-11.3443	6.71456e-15	2.35357e-13	--	RVX18397.1 hypothetical protein CK203_006331 [Vitis vinifera]	-	-	-	-	-	-	-
Bni13G018285	321	360	336	129	136	125	8.26	10.61	11.2	3.54	3.55	3.72	10.0233	3.60333	-1.47596	7.11647e-15	2.48949e-13	SRT1	XP_010088444.1 NAD-dependent protein deacetylase SRT1 isoform X1 [Morus notabilis]	Metabolism;Metabolism	Global and overview maps;Metabolism of cofactors and vitamins	ko01100//Metabolic pathways;ko00760//Nicotinate and nicotinamide metabolism	K11416;K11416	GO:0000228//nuclear chromosome;GO:0000781//chromosome, telomeric region;GO:0000784//nuclear chromosome, telomeric region;GO:0000785//chromatin;GO:0000790//nuclear chromatin;GO:0000792//heterochromatin;GO:0005575//cellular_component;GO:0005622//intracellular;GO:0005623//cell;GO:0005634//nucleus;GO:0005635//nuclear envelope;GO:0005643//nuclear pore;GO:0005654//nucleoplasm;GO:0005694//chromosome;GO:…	GO:0000166//nucleotide binding;GO:0000287//magnesium ion binding;GO:0003674//molecular_function;GO:0003682//chromatin binding;GO:0003712//transcription cofactor activity;GO:0003714//transcription corepressor activity;GO:0003824//catalytic activity;GO:0003950//NAD+ ADP-ribosyltransferase activity;GO:0003956//NAD(P)+-protein-arginine ADP-ribosyltransferase activity;GO:0004407//histone deacetylase a…	GO:0000003//reproduction;GO:0000018//regulation of DNA recombination;GO:0000578//embryonic axis specification;GO:0001672//regulation of chromatin assembly or disassembly;GO:0001936//regulation of endothelial cell proliferation;GO:0001938//positive regulation of endothelial cell proliferation;GO:0003002//regionalization;GO:0003006//developmental process involved in reproduction;GO:0003007//heart m…
Bni06G008411	232	145	188	607	520	655	5.49	3.97	5.79	14.68	12.05	17.17	5.08333	14.6333	1.52541	7.62096e-15	2.66068e-13	WRKY23	PON45000.1 LOW QUALITY PROTEIN: WRKY domain containing protein [Trema orientale]	-	-	-	-	GO:0016020//membrane	GO:0003700//transcription factor activity, sequence-specific DNA binding;GO:0043565//sequence-specific DNA binding;GO:0046873//metal ion transmembrane transporter activity	GO:0006270//DNA replication initiation;GO:0006355//regulation of transcription, DNA-templated;GO:0030001//metal ion transport;GO:0055085//transmembrane transport
Bni01G001455	680	692	514	242	325	266	13.94	16.41	13.7	5.07	6.52	6.04	14.6833	5.87667	-1.32111	8.06692e-15	2.8108e-13	At5g67200	XP_024020179.1 probable inactive receptor kinase At5g67200 [Morus notabilis]	-	-	-	-	GO:0005575//cellular_component;GO:0005623//cell;GO:0005886//plasma membrane;GO:0016020//membrane;GO:0016021//integral component of membrane;GO:0016469//proton-transporting two-sector ATPase complex;GO:0016471//vacuolar proton-transporting V-type ATPase complex;GO:0031224//intrinsic component of membrane;GO:0044425//membrane part;GO:0044464//cell part;GO:0071944//cell periphery	GO:0000166//nucleotide binding;GO:0003674//molecular_function;GO:0003824//catalytic activity;GO:0004672//protein kinase activity;GO:0005488//binding;GO:0005515//protein binding;GO:0005524//ATP binding;GO:0008144//drug binding;GO:0008553//hydrogen-exporting ATPase activity, phosphorylative mechanism;GO:0016301//kinase activity;GO:0016740//transferase activity;GO:0016772//transferase activity, tran…	GO:0006464//cellular protein modification process;GO:0006468//protein phosphorylation;GO:0006793//phosphorus metabolic process;GO:0006796//phosphate-containing compound metabolic process;GO:0006807//nitrogen compound metabolic process;GO:0008150//biological_process;GO:0008152//metabolic process;GO:0009987//cellular process;GO:0015986//ATP synthesis coupled proton transport;GO:0015991//ATP hydroly…
Bni12G016572	744	524	639	263	236	275	25.88	21.09	29.12	9.42	8.16	10.66	25.3633	9.41333	-1.42997	8.25199e-15	2.8696e-13	CYCB1-2	XP_010093535.1 G2/mitotic-specific cyclin S13-7 [Morus notabilis]	-	-	-	-	GO:0005575//cellular_component;GO:0005622//intracellular;GO:0005623//cell;GO:0005634//nucleus;GO:0043226//organelle;GO:0043227//membrane-bounded organelle;GO:0043229//intracellular organelle;GO:0043231//intracellular membrane-bounded organelle;GO:0044424//intracellular part;GO:0044464//cell part	-	GO:0007049//cell cycle;GO:0008150//biological_process;GO:0009987//cellular process;GO:0051301//cell division
Bni11G015334	192	184	144	402	519	415	3.1	3.35	2.84	6.09	7.36	6.99	3.09667	6.81333	1.13764	8.55197e-15	2.96806e-13	PCMP-E13	PON63979.1 Tetratricopeptide-like helical domain containing protein [Parasponia andersonii]	-	-	-	-	GO:0005575//cellular_component;GO:0005622//intracellular;GO:0005623//cell;GO:0005737//cytoplasm;GO:0005739//mitochondrion;GO:0043226//organelle;GO:0043227//membrane-bounded organelle;GO:0043229//intracellular organelle;GO:0043231//intracellular membrane-bounded organelle;GO:0044424//intracellular part;GO:0044444//cytoplasmic part;GO:0044464//cell part	GO:0003674//molecular_function;GO:0003676//nucleic acid binding;GO:0003723//RNA binding;GO:0003824//catalytic activity;GO:0004518//nuclease activity;GO:0004519//endonuclease activity;GO:0005488//binding;GO:0008270//zinc ion binding;GO:0009982//pseudouridine synthase activity;GO:0016787//hydrolase activity;GO:0016788//hydrolase activity, acting on ester bonds;GO:0097159//organic cyclic compound bi…	GO:0000959//mitochondrial RNA metabolic process;GO:0001522//pseudouridine synthesis;GO:0006139//nucleobase-containing compound metabolic process;GO:0006725//cellular aromatic compound metabolic process;GO:0006807//nitrogen compound metabolic process;GO:0008150//biological_process;GO:0008152//metabolic process;GO:0009451//RNA modification;GO:0009987//cellular process;GO:0016070//RNA metabolic proc…
Bni07G010583	92	190	124	4	8	14	2.7	6.46	4.73	0.12	0.23	0.46	4.63	0.27	-4.09998	9.72287e-15	3.36779e-13	GLOX1	XP_010100201.1 aldehyde oxidase GLOX1 [Morus notabilis]	-	-	-	-	-	GO:0005515//protein binding	-
Bni05G007678	1610	992	1192	3117	2936	3418	36.96	26.35	35.58	73.07	65.98	86.86	32.9633	75.3033	1.19185	1.0148e-14	3.50815e-13	RPP13L4	XP_010091010.1 disease resistance RPP13-like protein 4 [Morus notabilis]	-	-	-	-	GO:0005575//cellular_component;GO:0005623//cell;GO:0005886//plasma membrane;GO:0016020//membrane;GO:0044464//cell part;GO:0071944//cell periphery	GO:0000166//nucleotide binding;GO:0003674//molecular_function;GO:0004674//protein serine/threonine kinase activity;GO:0005488//binding;GO:0005515//protein binding;GO:0005524//ATP binding;GO:0008144//drug binding;GO:0017076//purine nucleotide binding;GO:0017111//nucleoside-triphosphatase activity;GO:0030554//adenyl nucleotide binding;GO:0032553//ribonucleotide binding;GO:0032555//purine ribonucleo…	GO:0006950//response to stress;GO:0006952//defense response;GO:0007154//cell communication;GO:0007165//signal transduction;GO:0008150//biological_process;GO:0009605//response to external stimulus;GO:0009607//response to biotic stimulus;GO:0009617//response to bacterium;GO:0009987//cellular process;GO:0023052//signaling;GO:0042742//defense response to bacterium;GO:0043207//response to external bio…
Bni11G015375	2018	1899	1348	920	1044	841	39.55	43.16	34.1	18.38	19.98	18.31	38.9367	18.89	-1.04351	1.01984e-14	3.51864e-13	At5g23430	XP_024027095.1 katanin p80 WD40 repeat-containing subunit B1 homolog [Morus notabilis]	-	-	-	-	GO:0000151//ubiquitin ligase complex;GO:0005575//cellular_component;GO:0005622//intracellular;GO:0005623//cell;GO:0005737//cytoplasm;GO:0005815//microtubule organizing center;GO:0005856//cytoskeleton;GO:0005874//microtubule;GO:0005875//microtubule associated complex;GO:0008352//katanin complex;GO:0015630//microtubule cytoskeleton;GO:0031461//cullin-RING ubiquitin ligase complex;GO:0032991//macrom…	GO:0003674//molecular_function;GO:0005488//binding;GO:0005515//protein binding;GO:0008017//microtubule binding;GO:0008092//cytoskeletal protein binding;GO:0015631//tubulin binding	GO:0000226//microtubule cytoskeleton organization;GO:0006996//organelle organization;GO:0007010//cytoskeleton organization;GO:0007017//microtubule-based process;GO:0008150//biological_process;GO:0009987//cellular process;GO:0016043//cellular component organization;GO:0051013//microtubule severing;GO:0071840//cellular component organization or biogenesis
Bni13G018306	246	234	165	0	1	0	11.85	13.04	10.33	0	0.05	0	11.74	0.0166667	-9.46025	1.1066e-14	3.80345e-13	--	-	-	-	-	-	-	GO:0004869//cysteine-type endopeptidase inhibitor activity	-
Bni03G003807	666	460	445	248	240	234	57.89	46.24	50.28	22.01	20.41	22.51	51.47	21.6433	-1.24981	1.10671e-14	3.80345e-13	--	XP_030490807.1 uncharacterized protein LOC115707100 [Cannabis sativa]	-	-	-	-	-	-	-
Bni04G006552	607	584	544	247	321	246	10.72	11.95	12.55	4.48	5.57	4.83	11.74	4.96	-1.24302	1.2989e-14	4.43795e-13	TSO2	RXH89250.1 hypothetical protein DVH24_031607 [Malus domestica]	Metabolism;Metabolism;Metabolism;Metabolism	Global and overview maps;Nucleotide metabolism;Metabolism of other amino acids;Nucleotide metabolism	ko01100//Metabolic pathways;ko00230//Purine metabolism;ko00480//Glutathione metabolism;ko00240//Pyrimidine metabolism	K10808;K10808;K10808;K10808	GO:0005575//cellular_component;GO:0005622//intracellular;GO:0005623//cell;GO:0005634//nucleus;GO:0005737//cytoplasm;GO:0005971//ribonucleoside-diphosphate reductase complex;GO:0043226//organelle;GO:0043227//membrane-bounded organelle;GO:0043229//intracellular organelle;GO:0043231//intracellular membrane-bounded organelle;GO:0044424//intracellular part;GO:0044464//cell part	GO:0003674//molecular_function;GO:0003824//catalytic activity;GO:0004748//ribonucleoside-diphosphate reductase activity, thioredoxin disulfide as acceptor;GO:0005488//binding;GO:0005506//iron ion binding;GO:0016491//oxidoreductase activity;GO:0016705//oxidoreductase activity, acting on paired donors, with incorporation or reduction of molecular oxygen;GO:0016725//oxidoreductase activity, acting o…	GO:0006139//nucleobase-containing compound metabolic process;GO:0006259//DNA metabolic process;GO:0006260//DNA replication;GO:0006281//DNA repair;GO:0006725//cellular aromatic compound metabolic process;GO:0006753//nucleoside phosphate metabolic process;GO:0006793//phosphorus metabolic process;GO:0006796//phosphate-containing compound metabolic process;GO:0006807//nitrogen compound metabolic proc…
Bni01G001391	73	48	57	246	198	210	4.01	3.05	4.06	13.78	10.63	12.75	3.70667	12.3867	1.74059	1.36939e-14	4.66973e-13	At5g43190	XP_015900492.1 F-box/kelch-repeat protein At5g43190 [Ziziphus jujuba]	-	-	-	-	-	GO:0003674//molecular_function;GO:0003824//catalytic activity;GO:0004842//ubiquitin-protein transferase activity;GO:0005515//protein binding;GO:0016740//transferase activity;GO:0019787//ubiquitin-like protein transferase activity	GO:0006464//cellular protein modification process;GO:0006508//proteolysis;GO:0006511//ubiquitin-dependent protein catabolic process;GO:0006807//nitrogen compound metabolic process;GO:0008150//biological_process;GO:0008152//metabolic process;GO:0009056//catabolic process;GO:0009057//macromolecule catabolic process;GO:0009987//cellular process;GO:0010498//proteasomal protein catabolic process;GO:00…
Bni11G016132	587	466	625	1491	1470	1671	10.66	9.78	14.75	27.63	26.11	33.57	11.73	29.1033	1.31098	1.41192e-14	4.80543e-13	HGN1	OAY82022.1 Glucan endo-1,3-beta-glucosidase, acidic isoform [Ananas comosus]	-	-	-	-	-	GO:0003676//nucleic acid binding;GO:0003700//transcription factor activity, sequence-specific DNA binding;GO:0003994//aconitate hydratase activity;GO:0004553//hydrolase activity, hydrolyzing O-glycosyl compounds;GO:0008270//zinc ion binding	GO:0005975//carbohydrate metabolic process;GO:0006099//tricarboxylic acid cycle;GO:0006351//transcription, DNA-templated
Bni01G000884	148	110	92	1	6	13	11.09	9.53	8.96	0.09	0.46	1.04	9.86	0.53	-4.21752	1.45942e-14	4.95753e-13	ZHD1	KAE8022333.1 hypothetical protein FH972_008140 [Carpinus fangiana]	-	-	-	-	-	-	-
MSTRG.3571	0	3	0	121	146	101	0	0.07	0	2.8	3.33	2.54	0.0233333	2.89	6.95253	1.6012e-14	5.41823e-13	--	-	-	-	-	-	-	-	-
Bni11G016096	270	338	335	995	867	893	12.11	17.53	19.57	45.57	38.09	44.36	16.4033	42.6733	1.37935	1.60692e-14	5.42712e-13	STH-2	RXH80193.1 hypothetical protein DVH24_041340 [Malus domestica]	-	-	-	-	-	-	GO:0006952//defense response
Bni03G004863	402	411	278	79	128	118	13.74	18.23	15.47	2.96	6.58	5.17	15.8133	4.90333	-1.68931	1.66492e-14	5.61223e-13	ABCG8	XP_010105723.1 ABC transporter G family member 8 [Morus notabilis]	-	-	-	-	GO:0005575//cellular_component;GO:0005623//cell;GO:0005886//plasma membrane;GO:0005887//integral component of plasma membrane;GO:0009380//excinuclease repair complex;GO:0009898//cytoplasmic side of plasma membrane;GO:0016020//membrane;GO:0016021//integral component of membrane;GO:0031224//intrinsic component of membrane;GO:0043190//ATP-binding cassette (ABC) transporter complex;GO:0044425//membra…	GO:0000166//nucleotide binding;GO:0003674//molecular_function;GO:0003824//catalytic activity;GO:0003924//GTPase activity;GO:0004127//cytidylate kinase activity;GO:0004527//exonuclease activity;GO:0005215//transporter activity;GO:0005260//channel-conductance-controlling ATPase activity;GO:0005319//lipid transporter activity;GO:0005488//binding;GO:0005524//ATP binding;GO:0005525//GTP binding;GO:000…	GO:0000910//cytokinesis;GO:0006260//DNA replication;GO:0006289//nucleotide-excision repair;GO:0006310//DNA recombination;GO:0006810//transport;GO:0006817//phosphate ion transport;GO:0006824//cobalt ion transport;GO:0006855//drug transmembrane transport;GO:0006869//lipid transport;GO:0007601//visual perception;GO:0008150//biological_process;GO:0008272//sulfate transport;GO:0015675//nickel cation t…
Bni05G008065	95	99	90	7	14	15	2.04	2.46	2.52	0.15	0.29	0.36	2.34	0.266667	-3.1334	1.81655e-14	6.10001e-13	ASI1	XP_024026112.1 protein ANTI-SILENCING 1 [Morus notabilis]	-	-	-	-	-	GO:0003676//nucleic acid binding;GO:0003682//chromatin binding	-
Bni01G001919	528	416	513	207	209	196	23.36	21.56	29.37	9.6	9.15	9.65	24.7633	9.46667	-1.38728	1.95611e-14	6.55615e-13	CDC2D	XP_010094501.1 cyclin-dependent kinase B2-2 [Morus notabilis]	-	-	-	-	GO:0000307//cyclin-dependent protein kinase holoenzyme complex;GO:0005575//cellular_component;GO:0005622//intracellular;GO:0005623//cell;GO:0005634//nucleus;GO:0005737//cytoplasm;GO:0005819//spindle;GO:0005856//cytoskeleton;GO:0009524//phragmoplast;GO:0015630//microtubule cytoskeleton;GO:0032991//macromolecular complex;GO:0043226//organelle;GO:0043227//membrane-bounded organelle;GO:0043228//non-m…	GO:0000166//nucleotide binding;GO:0003674//molecular_function;GO:0003824//catalytic activity;GO:0004672//protein kinase activity;GO:0004674//protein serine/threonine kinase activity;GO:0004693//cyclin-dependent protein serine/threonine kinase activity;GO:0005488//binding;GO:0005515//protein binding;GO:0005524//ATP binding;GO:0008144//drug binding;GO:0008353//RNA polymerase II carboxy-terminal dom…	GO:0000082//G1/S transition of mitotic cell cycle;GO:0000278//mitotic cell cycle;GO:0006464//cellular protein modification process;GO:0006468//protein phosphorylation;GO:0006793//phosphorus metabolic process;GO:0006796//phosphate-containing compound metabolic process;GO:0006807//nitrogen compound metabolic process;GO:0007049//cell cycle;GO:0007154//cell communication;GO:0007165//signal transducti…
Bni04G006424	199	205	157	66	46	49	3.09	3.67	3.16	1.04	0.69	0.84	3.30667	0.856667	-1.94857	2.16277e-14	7.22126e-13	DTL	PON84253.1 Guanine nucleotide-binding protein, beta subunit [Trema orientale]	-	-	-	-	GO:0000151//ubiquitin ligase complex;GO:0005575//cellular_component;GO:0005622//intracellular;GO:0005623//cell;GO:0005634//nucleus;GO:0005694//chromosome;GO:0005730//nucleolus;GO:0005737//cytoplasm;GO:0005813//centrosome;GO:0005815//microtubule organizing center;GO:0005829//cytosol;GO:0005856//cytoskeleton;GO:0015630//microtubule cytoskeleton;GO:0030288//outer membrane-bounded periplasmic space;G…	GO:0003674//molecular_function;GO:0003824//catalytic activity;GO:0004842//ubiquitin-protein transferase activity;GO:0005215//transporter activity;GO:0005515//protein binding;GO:0016740//transferase activity;GO:0019787//ubiquitin-like protein transferase activity	GO:0000075//cell cycle checkpoint;GO:0000077//DNA damage checkpoint;GO:0000209//protein polyubiquitination;GO:0000731//DNA synthesis involved in DNA repair;GO:0006139//nucleobase-containing compound metabolic process;GO:0006259//DNA metabolic process;GO:0006260//DNA replication;GO:0006281//DNA repair;GO:0006301//postreplication repair;GO:0006464//cellular protein modification process;GO:0006508//…
Bni05G007230	64	48	68	215	235	247	1.47	1.27	2.02	5.03	5.27	6.26	1.58667	5.52	1.79867	2.35333e-14	7.82783e-13	EIX2	PON84313.1 LRR domain containing protein [Trema orientale]	-	-	-	-	GO:0005575//cellular_component;GO:0005618//cell wall;GO:0005623//cell;GO:0005886//plasma membrane;GO:0009505//plant-type cell wall;GO:0009531//secondary cell wall;GO:0016020//membrane;GO:0016021//integral component of membrane;GO:0030312//external encapsulating structure;GO:0031224//intrinsic component of membrane;GO:0044425//membrane part;GO:0044426//cell wall part;GO:0044462//external encapsula…	GO:0000166//nucleotide binding;GO:0003674//molecular_function;GO:0003824//catalytic activity;GO:0004672//protein kinase activity;GO:0004674//protein serine/threonine kinase activity;GO:0005488//binding;GO:0005515//protein binding;GO:0005524//ATP binding;GO:0008144//drug binding;GO:0016301//kinase activity;GO:0016740//transferase activity;GO:0016772//transferase activity, transferring phosphorus-c…	GO:0000003//reproduction;GO:0003006//developmental process involved in reproduction;GO:0006464//cellular protein modification process;GO:0006468//protein phosphorylation;GO:0006793//phosphorus metabolic process;GO:0006796//phosphate-containing compound metabolic process;GO:0006807//nitrogen compound metabolic process;GO:0007275//multicellular organism development;GO:0007389//pattern specification…
Bni08G012156	510	423	444	202	158	202	8.65	8.3	9.79	3.5	2.62	3.79	8.91333	3.30333	-1.43204	2.64715e-14	8.73906e-13	MYB3R4	POO00914.1 Octamer-binding transcription factor [Trema orientale]	-	-	-	-	GO:0005575//cellular_component;GO:0005622//intracellular;GO:0005623//cell;GO:0005634//nucleus;GO:0043226//organelle;GO:0043227//membrane-bounded organelle;GO:0043229//intracellular organelle;GO:0043231//intracellular membrane-bounded organelle;GO:0044424//intracellular part;GO:0044464//cell part	GO:0000981//RNA polymerase II transcription factor activity, sequence-specific DNA binding;GO:0000988//transcription factor activity, protein binding;GO:0000989//transcription factor activity, transcription factor binding;GO:0001067//regulatory region nucleic acid binding;GO:0001076//transcription factor activity, RNA polymerase II transcription factor binding;GO:0001134//transcription factor act…	GO:0006139//nucleobase-containing compound metabolic process;GO:0006338//chromatin remodeling;GO:0006351//transcription, DNA-templated;GO:0006355//regulation of transcription, DNA-templated;GO:0006357//regulation of transcription from RNA polymerase II promoter;GO:0006725//cellular aromatic compound metabolic process;GO:0006807//nitrogen compound metabolic process;GO:0008150//biological_process;G…
Bni03G004205	206	179	144	59	59	58	7.34	7.37	6.67	2.16	2.06	2.29	7.12667	2.17	-1.71553	2.86283e-14	9.43341e-13	At1g65750	KAB1219217.1 hypothetical protein CJ030_MR3G001300 [Morella rubra]	-	-	-	-	-	GO:0003676//nucleic acid binding;GO:0004523//RNA-DNA hybrid ribonuclease activity	-
Bni11G015280	17	24	18	109	121	117	0.79	1.28	1.08	5.14	5.82	7	1.05	5.98667	2.51136	2.90183e-14	9.54404e-13	--	-	-	-	-	-	-	-	-
Bni03G004691	675	503	532	284	308	279	14.94	13.01	15.39	6.47	6.73	6.94	14.4467	6.71333	-1.10564	3.17217e-14	1.03366e-12	MAP65-3	PON59969.1 Microtubule-associated protein, MAP65/Ase1/PRC [Trema orientale]	-	-	-	-	GO:0005575//cellular_component;GO:0005622//intracellular;GO:0005623//cell;GO:0005634//nucleus;GO:0005737//cytoplasm;GO:0005856//cytoskeleton;GO:0005874//microtubule;GO:0005881//cytoplasmic microtubule;GO:0005938//cell cortex;GO:0009524//phragmoplast;GO:0009574//preprophase band;GO:0015630//microtubule cytoskeleton;GO:0030863//cortical cytoskeleton;GO:0030981//cortical microtubule cytoskeleton;GO:…	GO:0003674//molecular_function;GO:0005488//binding;GO:0005515//protein binding;GO:0005524//ATP binding;GO:0008017//microtubule binding;GO:0008092//cytoskeletal protein binding;GO:0015631//tubulin binding	GO:0000226//microtubule cytoskeleton organization;GO:0000278//mitotic cell cycle;GO:0000280//nuclear division;GO:0000281//mitotic cytokinesis;GO:0000910//cytokinesis;GO:0000911//cytokinesis by cell plate formation;GO:0006996//organelle organization;GO:0007010//cytoskeleton organization;GO:0007017//microtubule-based process;GO:0007049//cell cycle;GO:0007059//chromosome segregation;GO:0008150//biol…
Bni01G000877	13	23	19	112	138	121	0.37	0.75	0.7	3.22	3.8	3.77	0.606667	3.59667	2.56768	3.29251e-14	1.06963e-12	--	EXB73272.1 hypothetical protein L484_009350 [Morus notabilis]	-	-	-	-	-	-	-
Bni02G002011	0	0	1	227	226	179	0	0	0.16	23.31	22.24	19.93	0.0533333	21.8267	8.67684	3.29474e-14	1.06963e-12	--	KAA0033384.1 Histidine-containing phosphotransfer protein 1 [Cucumis melo var. makuwa] [Cucumis melo]	-	-	-	-	-	-	-
Bni08G012129	966	810	670	470	381	343	37.96	36.81	34.25	18.87	14.65	14.91	36.34	16.1433	-1.17062	3.37262e-14	1.0929e-12	At1g67280	XP_030490485.1 probable lactoylglutathione lyase, chloroplastic [Cannabis sativa]	Metabolism;Metabolism	Global and overview maps;Carbohydrate metabolism	ko01100//Metabolic pathways;ko00620//Pyruvate metabolism	K01759;K01759	GO:0005575//cellular_component;GO:0005622//intracellular;GO:0005623//cell;GO:0005737//cytoplasm;GO:0009507//chloroplast;GO:0009526//plastid envelope;GO:0009532//plastid stroma;GO:0009536//plastid;GO:0009570//chloroplast stroma;GO:0009579//thylakoid;GO:0010319//stromule;GO:0031967//organelle envelope;GO:0031975//envelope;GO:0031977//thylakoid lumen;GO:0043226//organelle;GO:0043227//membrane-bounde…	GO:0003674//molecular_function;GO:0003824//catalytic activity;GO:0003868//4-hydroxyphenylpyruvate dioxygenase activity;GO:0004462//lactoylglutathione lyase activity;GO:0005488//binding;GO:0008687//3,4-dihydroxyphenylacetate 2,3-dioxygenase activity;GO:0016829//lyase activity;GO:0016846//carbon-sulfur lyase activity;GO:0018577//catechol 2,3-dioxygenase activity;GO:0043167//ion binding;GO:0043169//…	GO:0005975//carbohydrate metabolic process;GO:0006081//cellular aldehyde metabolic process;GO:0006082//organic acid metabolic process;GO:0006089//lactate metabolic process;GO:0006559//L-phenylalanine catabolic process;GO:0006572//tyrosine catabolic process;GO:0006950//response to stress;GO:0008150//biological_process;GO:0008152//metabolic process;GO:0009056//catabolic process;GO:0009266//response…
Bni13G017360	128	104	87	0	0	0	6.14	4.26	4.61	0	0	0	5.00333	0.001	-12.2887	3.45907e-14	1.1168e-12	FKBP17-1	XP_024023665.1 peptidyl-prolyl cis-trans isomerase FKBP17-1, chloroplastic [Morus notabilis]	-	-	-	-	GO:0005575//cellular_component;GO:0005622//intracellular;GO:0005623//cell;GO:0005737//cytoplasm;GO:0005854//nascent polypeptide-associated complex;GO:0009507//chloroplast;GO:0009534//chloroplast thylakoid;GO:0009536//plastid;GO:0009543//chloroplast thylakoid lumen;GO:0009579//thylakoid;GO:0031976//plastid thylakoid;GO:0031977//thylakoid lumen;GO:0031978//plastid thylakoid lumen;GO:0031984//organe…	GO:0003674//molecular_function;GO:0003755//peptidyl-prolyl cis-trans isomerase activity;GO:0003824//catalytic activity;GO:0005488//binding;GO:0005527//macrolide binding;GO:0005528//FK506 binding;GO:0008144//drug binding;GO:0016853//isomerase activity;GO:0016859//cis-trans isomerase activity;GO:0051082//unfolded protein binding;GO:0097159//organic cyclic compound binding;GO:1901363//heterocyclic c…	GO:0000413//protein peptidyl-prolyl isomerization;GO:0006457//protein folding;GO:0006464//cellular protein modification process;GO:0006807//nitrogen compound metabolic process;GO:0008150//biological_process;GO:0008152//metabolic process;GO:0009987//cellular process;GO:0018193//peptidyl-amino acid modification;GO:0018208//peptidyl-proline modification;GO:0019538//protein metabolic process;GO:00362…
Bni05G006747	174	190	158	59	51	50	10.55	13.32	12.45	3.65	3.03	3.36	12.1067	3.34667	-1.855	3.49231e-14	1.12547e-12	HTR12	PON67256.1 histone H3/CENP-A [Parasponia andersonii]	-	-	-	-	GO:0000228//nuclear chromosome;GO:0000775//chromosome, centromeric region;GO:0000776//kinetochore;GO:0000777//condensed chromosome kinetochore;GO:0000779//condensed chromosome, centromeric region;GO:0000780//condensed nuclear chromosome, centromeric region;GO:0000785//chromatin;GO:0000786//nucleosome;GO:0000793//condensed chromosome;GO:0000794//condensed nuclear chromosome;GO:0005575//cellular_co…	GO:0003674//molecular_function;GO:0003676//nucleic acid binding;GO:0003677//DNA binding;GO:0003682//chromatin binding;GO:0003690//double-stranded DNA binding;GO:0005488//binding;GO:0005515//protein binding;GO:0019237//centromeric DNA binding;GO:0031490//chromatin DNA binding;GO:0031491//nucleosome binding;GO:0031492//nucleosomal DNA binding;GO:0043565//sequence-specific DNA binding;GO:0044877//ma…	GO:0000003//reproduction;GO:0000070//mitotic sister chromatid segregation;GO:0000278//mitotic cell cycle;GO:0000280//nuclear division;GO:0000819//sister chromatid segregation;GO:0006276//plasmid maintenance;GO:0006323//DNA packaging;GO:0006325//chromatin organization;GO:0006333//chromatin assembly or disassembly;GO:0006334//nucleosome assembly;GO:0006352//DNA-templated transcription, initiation;G…
Bni04G005527	230	213	274	968	664	850	53.74	52.71	77.18	218.24	150.11	200.71	61.21	189.687	1.63178	3.63023e-14	1.16778e-12	LTP-2	PON77511.1 Bifunctional inhibitor/plant lipid transfer protein/seed storage helical domain containing protein [Parasponia andersonii]	-	-	-	-	-	-	GO:0006464//cellular protein modification process
Bni02G002215	347	296	311	138	148	111	9.69	9.55	11.32	3.99	4.1	3.48	10.1867	3.85667	-1.40126	3.79122e-14	1.21513e-12	P39	XP_010101996.1 outer envelope protein 80, chloroplastic [Morus notabilis]	-	-	-	-	GO:0005575//cellular_component;GO:0005622//intracellular;GO:0005623//cell;GO:0005737//cytoplasm;GO:0005739//mitochondrion;GO:0009279//cell outer membrane;GO:0009507//chloroplast;GO:0009526//plastid envelope;GO:0009527//plastid outer membrane;GO:0009536//plastid;GO:0009707//chloroplast outer membrane;GO:0009941//chloroplast envelope;GO:0016020//membrane;GO:0019867//outer membrane;GO:0031090//organ…	-	GO:0006996//organelle organization;GO:0008150//biological_process;GO:0009657//plastid organization;GO:0009658//chloroplast organization;GO:0009987//cellular process;GO:0016043//cellular component organization;GO:0071840//cellular component organization or biogenesis
Bni08G012068	1174	1124	806	573	600	519	12.1	13.4	10.8	6.03	6.05	5.92	12.1	6	-1.01197	3.87332e-14	1.23918e-12	--	XP_024017273.1 LOW QUALITY PROTEIN: uncharacterized protein LOC21388955 [Morus notabilis]	-	-	-	-	-	-	-
Bni08G011973	692	748	512	319	315	293	30.2	37.76	29.07	14.21	13.43	14.17	32.3433	13.9367	-1.21458	4.12454e-14	1.31477e-12	UGT91C1	XP_024017234.1 UDP-glycosyltransferase 91C1-like [Morus notabilis]	-	-	-	-	-	GO:0008194//UDP-glycosyltransferase activity;GO:0016758//transferase activity, transferring hexosyl groups	GO:0005975//carbohydrate metabolic process;GO:0030259//lipid glycosylation
Bni11G015831	1169	746	862	2277	2547	1835	10.83	8	10.38	21.54	23.09	18.82	9.73667	21.15	1.11916	4.35542e-14	1.38586e-12	PCMP-H56	RDY10649.1 Pentatricopeptide repeat-containing protein, partial [Mucuna pruriens]	-	-	-	-	GO:0005575//cellular_component;GO:0005622//intracellular;GO:0005623//cell;GO:0043226//organelle;GO:0043227//membrane-bounded organelle;GO:0043229//intracellular organelle;GO:0043231//intracellular membrane-bounded organelle;GO:0044424//intracellular part;GO:0044464//cell part	GO:0003674//molecular_function;GO:0003676//nucleic acid binding;GO:0003723//RNA binding;GO:0003824//catalytic activity;GO:0004518//nuclease activity;GO:0004519//endonuclease activity;GO:0004672//protein kinase activity;GO:0005488//binding;GO:0005524//ATP binding;GO:0008270//zinc ion binding;GO:0008705//methionine synthase activity;GO:0016787//hydrolase activity;GO:0016788//hydrolase activity, act…	GO:0006139//nucleobase-containing compound metabolic process;GO:0006417//regulation of translation;GO:0006468//protein phosphorylation;GO:0006725//cellular aromatic compound metabolic process;GO:0006807//nitrogen compound metabolic process;GO:0008150//biological_process;GO:0008152//metabolic process;GO:0009086//methionine biosynthetic process;GO:0009451//RNA modification;GO:0009987//cellular proc…
Bni10G013931	183	146	141	2	0	0	3.82	3.5	3.81	0.04	0	0	3.71	0.0133333	-8.12024	4.37857e-14	1.3882e-12	--	XP_024198063.1 uncharacterized protein LOC112201416 [Rosa chinensis]	-	-	-	-	-	GO:0008234//cysteine-type peptidase activity	GO:0006508//proteolysis
Bni01G001629	7	1	6	94	88	68	0.62	0.1	0.7	8.55	7.67	6.71	0.473333	7.64333	4.01327	4.58945e-14	1.45245e-12	--	-	-	-	-	-	-	GO:0003677//DNA binding	-
Bni08G012258	6114	4343	4034	2475	3007	2284	187.14	154.37	160.99	79.37	92.41	79.39	167.5	83.7233	-1.00046	4.59835e-14	1.45265e-12	--	XP_010099012.1 uncharacterized protein LOC21408358 [Morus notabilis]	-	-	-	-	-	-	-
Bni14G019098	337	223	291	712	747	675	16.64	12.74	18.68	35.9	36.1	36.9	16.02	36.3	1.1801	4.73952e-14	1.49456e-12	APX3	PON89362.1 Ascorbate peroxidase [Trema orientale]	Metabolism;Metabolism;Metabolism	Global and overview maps;Metabolism of other amino acids;Carbohydrate metabolism	ko01100//Metabolic pathways;ko00480//Glutathione metabolism;ko00053//Ascorbate and aldarate metabolism	K00434;K00434;K00434	GO:0005575//cellular_component;GO:0005622//intracellular;GO:0005623//cell;GO:0005737//cytoplasm;GO:0005739//mitochondrion;GO:0005773//vacuole;GO:0005774//vacuolar membrane;GO:0005777//peroxisome;GO:0005778//peroxisomal membrane;GO:0005911//cell-cell junction;GO:0009506//plasmodesma;GO:0009507//chloroplast;GO:0009514//glyoxysome;GO:0009526//plastid envelope;GO:0009536//plastid;GO:0009941//chloropl…	GO:0003674//molecular_function;GO:0003824//catalytic activity;GO:0004096//catalase activity;GO:0004130//cytochrome-c peroxidase activity;GO:0004601//peroxidase activity;GO:0005488//binding;GO:0016209//antioxidant activity;GO:0016491//oxidoreductase activity;GO:0016684//oxidoreductase activity, acting on peroxide as acceptor;GO:0016688//L-ascorbate peroxidase activity;GO:0020037//heme binding;GO:0…	GO:0000302//response to reactive oxygen species;GO:0006950//response to stress;GO:0006979//response to oxidative stress;GO:0008150//biological_process;GO:0008152//metabolic process;GO:0009056//catabolic process;GO:0009636//response to toxic substance;GO:0009719//response to endogenous stimulus;GO:0009725//response to hormone;GO:0009735//response to cytokinin;GO:0009987//cellular process;GO:001003…
Bni03G003751	102	132	90	10	19	17	5.13	7.68	5.88	0.51	0.94	0.95	6.23	0.8	-2.96116	5.22257e-14	1.64101e-12	--	XP_010108371.1 store-operated calcium entry-associated regulatory factor [Morus notabilis]	-	-	-	-	-	-	-
MSTRG.15777	479	602	371	187	181	136	12.97	18.85	13.06	5.17	4.8	4.08	14.96	4.68333	-1.6755	5.63976e-14	1.76579e-12	--	-	-	-	-	-	-	-	-
Bni05G007601	611	517	491	243	301	275	39.86	39.01	41.58	16.19	19.2	19.82	40.15	18.4033	-1.12543	5.88696e-14	1.83991e-12	PHL7	PON57687.1 Octamer-binding transcription factor [Parasponia andersonii]	-	-	-	-	GO:0005575//cellular_component;GO:0005622//intracellular;GO:0005623//cell;GO:0005634//nucleus;GO:0043226//organelle;GO:0043227//membrane-bounded organelle;GO:0043229//intracellular organelle;GO:0043231//intracellular membrane-bounded organelle;GO:0044424//intracellular part;GO:0044464//cell part	GO:0003674//molecular_function;GO:0003676//nucleic acid binding;GO:0003677//DNA binding;GO:0003700//transcription factor activity, sequence-specific DNA binding;GO:0005488//binding;GO:0097159//organic cyclic compound binding;GO:1901363//heterocyclic compound binding	GO:0000003//reproduction;GO:0003006//developmental process involved in reproduction;GO:0006139//nucleobase-containing compound metabolic process;GO:0006351//transcription, DNA-templated;GO:0006355//regulation of transcription, DNA-templated;GO:0006725//cellular aromatic compound metabolic process;GO:0006807//nitrogen compound metabolic process;GO:0007275//multicellular organism development;GO:000…
Bni12G017011	1	2	0	97	120	107	0.05	0.11	0	4.81	5.7	5.75	0.0533333	5.42	6.66711	6.35637e-14	1.9831e-12	ILL3	PON43721.1 Amidohydrolase [Parasponia andersonii]	-	-	-	-	-	GO:0003674//molecular_function;GO:0003824//catalytic activity;GO:0004180//carboxypeptidase activity;GO:0004222//metalloendopeptidase activity;GO:0008777//acetylornithine deacetylase activity;GO:0009014//succinyl-diaminopimelate desuccinylase activity;GO:0016787//hydrolase activity	GO:0006508//proteolysis;GO:0006592//ornithine biosynthetic process;GO:0008150//biological_process;GO:0008152//metabolic process;GO:0009089//lysine biosynthetic process via diaminopimelate
Bni12G016741	64	124	74	6	2	2	1.64	3.67	2.46	0.16	0.05	0.06	2.59	0.09	-4.84688	6.82094e-14	2.12427e-12	ABCG15	PON86891.1 ABC transporter-like [Trema orientale]	-	-	-	-	GO:0005575//cellular_component;GO:0005887//integral component of plasma membrane;GO:0009288//bacterial-type flagellum;GO:0009380//excinuclease repair complex;GO:0009898//cytoplasmic side of plasma membrane;GO:0016020//membrane;GO:0016021//integral component of membrane;GO:0043190//ATP-binding cassette (ABC) transporter complex;GO:0055051//ATP-binding cassette (ABC) transporter complex, integrated…	GO:0003674//molecular_function;GO:0003924//GTPase activity;GO:0004127//cytidylate kinase activity;GO:0004527//exonuclease activity;GO:0005260//channel-conductance-controlling ATPase activity;GO:0005319//lipid transporter activity;GO:0005524//ATP binding;GO:0005525//GTP binding;GO:0008565//protein transporter activity;GO:0009381//excinuclease ABC activity;GO:0015220//choline transmembrane transpor…	GO:0000910//cytokinesis;GO:0001539//cilium or flagellum-dependent cell motility;GO:0006139//nucleobase-containing compound metabolic process;GO:0006260//DNA replication;GO:0006289//nucleotide-excision repair;GO:0006310//DNA recombination;GO:0006412//translation;GO:0006810//transport;GO:0006817//phosphate ion transport;GO:0006824//cobalt ion transport;GO:0006855//drug transmembrane transport;GO:00…
Bni11G015994	255	201	224	59	81	41	7.54	6.88	8.61	1.78	2.34	1.34	7.67667	1.82	-2.07654	7.22043e-14	2.24471e-12	ACR4	XP_010098337.1 proline-rich receptor-like protein kinase PERK15 [Morus notabilis]	-	-	-	-	GO:0005575//cellular_component;GO:0005623//cell;GO:0005886//plasma membrane;GO:0016020//membrane;GO:0016021//integral component of membrane;GO:0031224//intrinsic component of membrane;GO:0044425//membrane part;GO:0044464//cell part;GO:0071944//cell periphery	GO:0000166//nucleotide binding;GO:0003674//molecular_function;GO:0003824//catalytic activity;GO:0004672//protein kinase activity;GO:0004674//protein serine/threonine kinase activity;GO:0004675//transmembrane receptor protein serine/threonine kinase activity;GO:0004888//transmembrane signaling receptor activity;GO:0005488//binding;GO:0005524//ATP binding;GO:0008144//drug binding;GO:0016301//kinase…	GO:0006464//cellular protein modification process;GO:0006468//protein phosphorylation;GO:0006793//phosphorus metabolic process;GO:0006796//phosphate-containing compound metabolic process;GO:0006807//nitrogen compound metabolic process;GO:0007154//cell communication;GO:0007165//signal transduction;GO:0007166//cell surface receptor signaling pathway;GO:0007167//enzyme linked receptor protein signal…
Bni10G014548	970	691	723	386	456	367	70.1	62.04	59.15	30.07	30.29	23.06	63.7633	27.8067	-1.1973	7.90819e-14	2.45419e-12	TOR1L3	PON86101.1 Coatomer beta subunit [Trema orientale]	-	-	-	-	GO:0005575//cellular_component;GO:0005615//extracellular space;GO:0005622//intracellular;GO:0005623//cell;GO:0005856//cytoskeleton;GO:0005874//microtubule;GO:0015630//microtubule cytoskeleton;GO:0043226//organelle;GO:0043228//non-membrane-bounded organelle;GO:0043229//intracellular organelle;GO:0043232//intracellular non-membrane-bounded organelle;GO:0044422//organelle part;GO:0044424//intracellu…	GO:0003674//molecular_function;GO:0004674//protein serine/threonine kinase activity;GO:0005488//binding;GO:0005515//protein binding;GO:0008017//microtubule binding;GO:0008092//cytoskeletal protein binding;GO:0015631//tubulin binding	GO:0010506//regulation of autophagy
MSTRG.12908	318	272	231	601	727	529	30.49	30.16	28.78	58.82	68.2	56.13	29.81	61.05	1.03419	8.23796e-14	2.55203e-12	--	PREDICTED: cysteine-rich and transmembrane domain-containing protein A-like [Juglans regia]	-	-	-	-	-	-	-
Bni03G004681	1006	825	769	269	324	413	22.58	21.42	22.44	6.16	7.12	10.26	22.1467	7.84667	-1.49694	8.29999e-14	2.56672e-12	SERK2	XP_010101735.1 LRR receptor-like serine/threonine-protein kinase GSO1 [Morus notabilis]	-	-	-	-	GO:0009512//cytochrome b6f complex	GO:0004672//protein kinase activity;GO:0005515//protein binding;GO:0005524//ATP binding	GO:0006468//protein phosphorylation
Bni08G012551	72	54	71	220	232	206	1.88	1.63	2.41	5.88	5.95	5.97	1.97333	5.93333	1.58821	8.52204e-14	2.63077e-12	--	-	-	-	-	-	-	-	-
Bni01G001348	418	393	266	157	144	141	9.22	10.03	7.63	3.95	3.13	3.44	8.96	3.50667	-1.3534	8.88842e-14	2.73907e-12	SQE1	AOV62783.1 squalene epoxidase [Morus alba]	Metabolism;Metabolism;Metabolism;Metabolism	Global and overview maps;Global and overview maps;Metabolism of terpenoids and polyketides;Lipid metabolism	ko01100//Metabolic pathways;ko01110//Biosynthesis of secondary metabolites;ko00909//Sesquiterpenoid and triterpenoid biosynthesis;ko00100//Steroid biosynthesis	K00511;K00511;K00511;K00511	GO:0005575//cellular_component;GO:0005622//intracellular;GO:0005623//cell;GO:0005737//cytoplasm;GO:0005783//endoplasmic reticulum;GO:0009342//glutamate synthase complex (NADPH);GO:0012505//endomembrane system;GO:0016020//membrane;GO:0016021//integral component of membrane;GO:0031224//intrinsic component of membrane;GO:0043226//organelle;GO:0043227//membrane-bounded organelle;GO:0043229//intracell…	GO:0000166//nucleotide binding;GO:0003674//molecular_function;GO:0003824//catalytic activity;GO:0004355//glutamate synthase (NADPH) activity;GO:0004497//monooxygenase activity;GO:0004506//squalene monooxygenase activity;GO:0004764//shikimate 3-dehydrogenase (NADP+) activity;GO:0005488//binding;GO:0008734//L-aspartate oxidase activity;GO:0008767//UDP-galactopyranose mutase activity;GO:0016166//phy…	GO:0001101//response to acid chemical;GO:0006400//tRNA modification;GO:0006537//glutamate biosynthetic process;GO:0006629//lipid metabolic process;GO:0006694//steroid biosynthetic process;GO:0006744//ubiquinone biosynthetic process;GO:0006805//xenobiotic metabolic process;GO:0006813//potassium ion transport;GO:0006950//response to stress;GO:0008150//biological_process;GO:0008152//metabolic proces…
Bni03G005076	1829	1300	1415	789	724	820	48.37	39.76	48.64	21.3	18.74	24	45.59	21.3467	-1.09471	8.97111e-14	2.75971e-12	CDC20-1	XP_024021063.1 cell division cycle 20.2, cofactor of APC complex-like [Morus notabilis]	Genetic Information Processing	Folding, sorting and degradation	ko04120//Ubiquitin mediated proteolysis	K03363	-	GO:0005515//protein binding	-
Bni14G018830	461	489	416	220	234	178	6.39	8.8	8.79	3.24	3.42	2.92	7.99333	3.19333	-1.32373	9.41438e-14	2.89102e-12	Os01g0868300	XP_024019597.1 DNA polymerase alpha catalytic subunit [Morus notabilis]	Genetic Information Processing	Replication and repair	ko03030//DNA replication	K02320	GO:0000228//nuclear chromosome;GO:0000428//DNA-directed RNA polymerase complex;GO:0005575//cellular_component;GO:0005622//intracellular;GO:0005623//cell;GO:0005634//nucleus;GO:0005657//replication fork;GO:0005658//alpha DNA polymerase:primase complex;GO:0005694//chromosome;GO:0030880//RNA polymerase complex;GO:0030894//replisome;GO:0031974//membrane-enclosed lumen;GO:0031981//nuclear lumen;GO:003…	GO:0000166//nucleotide binding;GO:0001882//nucleoside binding;GO:0003674//molecular_function;GO:0003676//nucleic acid binding;GO:0003677//DNA binding;GO:0003824//catalytic activity;GO:0003887//DNA-directed DNA polymerase activity;GO:0003896//DNA primase activity;GO:0003899//DNA-directed RNA polymerase activity;GO:0005488//binding;GO:0008270//zinc ion binding;GO:0016740//transferase activity;GO:00…	GO:0000726//non-recombinational repair;GO:0000731//DNA synthesis involved in DNA repair;GO:0006139//nucleobase-containing compound metabolic process;GO:0006259//DNA metabolic process;GO:0006260//DNA replication;GO:0006261//DNA-dependent DNA replication;GO:0006269//DNA replication, synthesis of RNA primer;GO:0006270//DNA replication initiation;GO:0006271//DNA strand elongation involved in DNA repl…
Bni01G000989	1856	1043	1337	3319	3908	3531	45.55	29.62	43.46	83.73	98.2	96.13	39.5433	92.6867	1.22893	9.49323e-14	2.91015e-12	ST3	XP_010105877.1 low affinity sulfate transporter 3 [Morus notabilis]	-	-	-	-	GO:0005575//cellular_component;GO:0005623//cell;GO:0005886//plasma membrane;GO:0005887//integral component of plasma membrane;GO:0016020//membrane;GO:0016021//integral component of membrane;GO:0031224//intrinsic component of membrane;GO:0031226//intrinsic component of plasma membrane;GO:0044425//membrane part;GO:0044459//plasma membrane part;GO:0044464//cell part;GO:0071944//cell periphery	GO:0003674//molecular_function;GO:0005215//transporter activity;GO:0008271//secondary active sulfate transmembrane transporter activity;GO:0008509//anion transmembrane transporter activity;GO:0015075//ion transmembrane transporter activity;GO:0015103//inorganic anion transmembrane transporter activity;GO:0015116//sulfate transmembrane transporter activity;GO:0015291//secondary active transmembran…	GO:0006355//regulation of transcription, DNA-templated;GO:0006810//transport;GO:0006811//ion transport;GO:0006820//anion transport;GO:0008150//biological_process;GO:0008272//sulfate transport;GO:0015698//inorganic anion transport;GO:0034220//ion transmembrane transport;GO:0051179//localization;GO:0051234//establishment of localization;GO:0055085//transmembrane transport;GO:0072348//sulfur compoun…
Bni06G009701	2653	3437	1972	1079	1231	1026	43.54	65.24	42.07	18.08	19.77	18.64	50.2833	18.83	-1.41705	9.75568e-14	2.98541e-12	BGAL3	XP_010107841.1 beta-galactosidase 3 [Morus notabilis]	-	-	-	-	GO:0005575//cellular_component;GO:0005576//extracellular region;GO:0005618//cell wall;GO:0005622//intracellular;GO:0005623//cell;GO:0005737//cytoplasm;GO:0005773//vacuole;GO:0009341//beta-galactosidase complex;GO:0009505//plant-type cell wall;GO:0030312//external encapsulating structure;GO:0043226//organelle;GO:0043227//membrane-bounded organelle;GO:0043229//intracellular organelle;GO:0043231//in…	GO:0003674//molecular_function;GO:0003824//catalytic activity;GO:0004553//hydrolase activity, hydrolyzing O-glycosyl compounds;GO:0004565//beta-galactosidase activity;GO:0005488//binding;GO:0015925//galactosidase activity;GO:0016787//hydrolase activity;GO:0016798//hydrolase activity, acting on glycosyl bonds;GO:0030246//carbohydrate binding	GO:0005975//carbohydrate metabolic process;GO:0008150//biological_process;GO:0008152//metabolic process;GO:0044238//primary metabolic process;GO:0071704//organic substance metabolic process
Bni03G004764	722	680	479	143	204	246	11.79	12.84	10.17	2.38	3.26	4.45	11.6	3.36333	-1.78616	1.0699e-13	3.26274e-12	EMS1	EXC15957.1 Leucine-rich repeat receptor protein kinase EXS [Morus notabilis]	-	-	-	-	GO:0005575//cellular_component;GO:0005623//cell;GO:0005886//plasma membrane;GO:0016020//membrane;GO:0016021//integral component of membrane;GO:0031224//intrinsic component of membrane;GO:0044425//membrane part;GO:0044464//cell part;GO:0071944//cell periphery	GO:0000166//nucleotide binding;GO:0003674//molecular_function;GO:0003824//catalytic activity;GO:0004672//protein kinase activity;GO:0004674//protein serine/threonine kinase activity;GO:0004888//transmembrane signaling receptor activity;GO:0005488//binding;GO:0005515//protein binding;GO:0005524//ATP binding;GO:0008144//drug binding;GO:0016301//kinase activity;GO:0016740//transferase activity;GO:00…	GO:0000003//reproduction;GO:0001708//cell fate specification;GO:0003006//developmental process involved in reproduction;GO:0006464//cellular protein modification process;GO:0006468//protein phosphorylation;GO:0006793//phosphorus metabolic process;GO:0006796//phosphate-containing compound metabolic process;GO:0006807//nitrogen compound metabolic process;GO:0007049//cell cycle;GO:0007154//cell comm…
Bni05G007090	901	663	711	314	293	377	33.8	28.77	34.67	12.03	10.76	15.65	32.4133	12.8133	-1.33894	1.13014e-13	3.43453e-12	PATL4	PON87230.1 Cellular retinaldehyde binding/alpha-tocopherol transport [Trema orientale]	-	-	-	-	GO:0005575//cellular_component;GO:0005622//intracellular;GO:0005623//cell;GO:0005634//nucleus;GO:0005737//cytoplasm;GO:0005829//cytosol;GO:0005886//plasma membrane;GO:0016020//membrane;GO:0043226//organelle;GO:0043227//membrane-bounded organelle;GO:0043229//intracellular organelle;GO:0043231//intracellular membrane-bounded organelle;GO:0044424//intracellular part;GO:0044444//cytoplasmic part;GO:0…	GO:0003674//molecular_function;GO:0005488//binding;GO:0008289//lipid binding	GO:0007049//cell cycle;GO:0008150//biological_process;GO:0009987//cellular process;GO:0051301//cell division
Bni06G008862	824	516	560	264	300	215	38.39	27.81	33.91	12.56	13.68	11.09	33.37	12.4433	-1.42318	1.15692e-13	3.50381e-12	--	RDY14376.1 putative lipid-transfer protein DIR1, partial [Mucuna pruriens]	-	-	-	-	-	GO:0004356//glutamate-ammonia ligase activity	GO:0006542//glutamine biosynthetic process
Bni14G018858	309	369	258	80	117	105	6.19	8.56	6.72	1.65	2.3	2.44	7.15667	2.13	-1.74843	1.18671e-13	3.58787e-12	--	XP_024026062.1 uncharacterized protein LOC21394998 [Morus notabilis]	-	-	-	-	GO:0005886//plasma membrane	GO:0003674//molecular_function	GO:0008150//biological_process
Bni11G015502	456	381	276	856	782	861	19.98	19.31	15.72	38.3	33.54	41.76	18.3367	37.8667	1.0462	1.20442e-13	3.62892e-12	ATJ20	PON31232.1 Terminal organelle assembly protein [Parasponia andersonii]	-	-	-	-	GO:0005575//cellular_component;GO:0005622//intracellular;GO:0005623//cell;GO:0005634//nucleus;GO:0005737//cytoplasm;GO:0009507//chloroplast;GO:0009536//plastid;GO:0043226//organelle;GO:0043227//membrane-bounded organelle;GO:0043229//intracellular organelle;GO:0043231//intracellular membrane-bounded organelle;GO:0044424//intracellular part;GO:0044444//cytoplasmic part;GO:0044464//cell part	GO:0005515//protein binding	GO:0006109//regulation of carbohydrate metabolic process;GO:0006457//protein folding;GO:0008150//biological_process;GO:0009408//response to heat;GO:0009889//regulation of biosynthetic process;GO:0009987//cellular process;GO:0010322//regulation of isopentenyl diphosphate biosynthetic process, methylerythritol 4-phosphate pathway;GO:0010565//regulation of cellular ketone metabolic process;GO:001067…
Bni06G009601	287	270	319	104	83	100	17.12	18.63	24.74	6.34	4.85	6.6	20.1633	5.93	-1.76563	1.34785e-13	4.04722e-12	GLB1	XP_024021257.1 non-symbiotic hemoglobin [Morus notabilis]	-	-	-	-	-	GO:0003674//molecular_function;GO:0005488//binding;GO:0008144//drug binding;GO:0019825//oxygen binding;GO:0020037//heme binding;GO:0036094//small molecule binding;GO:0043167//ion binding;GO:0043169//cation binding;GO:0046872//metal ion binding;GO:0046906//tetrapyrrole binding;GO:0048037//cofactor binding;GO:0097159//organic cyclic compound binding;GO:1901363//heterocyclic compound binding	-
Bni06G008379	129	151	111	9	25	22	6.17	8.37	6.9	0.42	1.16	1.16	7.14667	0.913333	-2.96806	1.35064e-13	4.0487e-12	--	XP_024031030.1 uncharacterized protein LOC21394043 [Morus notabilis]	-	-	-	-	-	-	-
Bni04G005233	198	202	291	1693	1499	704	11.38	13.42	21.68	95.74	81.33	43.28	15.4933	73.45	2.24511	1.35748e-13	4.06229e-12	--	PON74874.1 hypothetical protein TorRG33x02_246480 [Trema orientale]	-	-	-	-	-	GO:0051920//peroxiredoxin activity	GO:0055114//oxidation-reduction process
MSTRG.16738	0	0	0	88	132	99	0	0	0	7.36	10.62	9.01	0.001	8.99667	13.1352	1.40229e-13	4.18215e-12	--	-	-	-	-	-	-	-	-
Bni06G008464	517	687	450	212	206	214	5.84	8.84	6.37	2.36	2.23	2.75	7.01667	2.44667	-1.51997	1.70304e-13	5.06193e-12	CKI1	PON71807.1 Signal transduction histidine kinase, TMAO sensor TorS [Parasponia andersonii]	-	-	-	-	GO:0005575//cellular_component;GO:0005622//intracellular;GO:0005623//cell;GO:0005886//plasma membrane;GO:0005911//cell-cell junction;GO:0009506//plasmodesma;GO:0016020//membrane;GO:0016021//integral component of membrane;GO:0030054//cell junction;GO:0031224//intrinsic component of membrane;GO:0044425//membrane part;GO:0044464//cell part;GO:0055044//symplast;GO:0071944//cell periphery	GO:0000155//phosphorelay sensor kinase activity;GO:0000156//phosphorelay response regulator activity;GO:0003674//molecular_function;GO:0003677//DNA binding;GO:0003700//transcription factor activity, sequence-specific DNA binding;GO:0003824//catalytic activity;GO:0004672//protein kinase activity;GO:0004673//protein histidine kinase activity;GO:0005488//binding;GO:0005515//protein binding;GO:000552…	GO:0000160//phosphorelay signal transduction system;GO:0006139//nucleobase-containing compound metabolic process;GO:0006355//regulation of transcription, DNA-templated;GO:0006464//cellular protein modification process;GO:0006468//protein phosphorylation;GO:0006725//cellular aromatic compound metabolic process;GO:0006793//phosphorus metabolic process;GO:0006796//phosphate-containing compound metab…
Bni13G017941	162	126	131	2	0	0	3.84	3.46	4.04	0.05	0	0	3.78	0.0166667	-7.82528	1.82633e-13	5.41924e-12	RPM1	PON78355.1 NB-ARC domain, LRR domain containing protein [Parasponia andersonii]	Organismal Systems	Environmental adaptation	ko04626//Plant-pathogen interaction	K13457	-	GO:0005515//protein binding;GO:0005524//ATP binding;GO:0016887//ATPase activity;GO:0043531//ADP binding	-
Bni04G005209	396	312	299	139	117	151	9.72	9.04	10.36	3.5	3.11	4.15	9.70667	3.58667	-1.43633	1.85636e-13	5.49908e-12	TPX2	PON74846.1 TPX [Trema orientale]	-	-	-	-	GO:0000922//spindle pole;GO:0005575//cellular_component;GO:0005576//extracellular region;GO:0005622//intracellular;GO:0005623//cell;GO:0005634//nucleus;GO:0005654//nucleoplasm;GO:0005737//cytoplasm;GO:0005815//microtubule organizing center;GO:0005818//aster;GO:0005819//spindle;GO:0005829//cytosol;GO:0005856//cytoskeleton;GO:0005874//microtubule;GO:0015630//microtubule cytoskeleton;GO:0030424//axo…	GO:0000166//nucleotide binding;GO:0001882//nucleoside binding;GO:0001883//purine nucleoside binding;GO:0003674//molecular_function;GO:0005488//binding;GO:0005515//protein binding;GO:0005524//ATP binding;GO:0005525//GTP binding;GO:0008144//drug binding;GO:0017076//purine nucleotide binding;GO:0019001//guanyl nucleotide binding;GO:0019899//enzyme binding;GO:0019900//kinase binding;GO:0019901//prote…	GO:0000226//microtubule cytoskeleton organization;GO:0000278//mitotic cell cycle;GO:0000280//nuclear division;GO:0001932//regulation of protein phosphorylation;GO:0001934//positive regulation of protein phosphorylation;GO:0006915//apoptotic process;GO:0006996//organelle organization;GO:0007010//cytoskeleton organization;GO:0007017//microtubule-based process;GO:0007049//cell cycle;GO:0007051//spin…
BniUnG019312	0	0	0	100	93	106	0	0	0	3.17	2.83	3.64	0.001	3.21333	11.6499	1.88042e-13	5.56097e-12	F3GT2	EXB94563.1 Flavonoid 3-O-glucosyltransferase [Morus notabilis]	-	-	-	-	-	GO:0003674//molecular_function;GO:0003824//catalytic activity;GO:0008194//UDP-glycosyltransferase activity;GO:0016740//transferase activity;GO:0016757//transferase activity, transferring glycosyl groups;GO:0016758//transferase activity, transferring hexosyl groups	GO:0006725//cellular aromatic compound metabolic process;GO:0008150//biological_process;GO:0008152//metabolic process;GO:0009058//biosynthetic process;GO:0009698//phenylpropanoid metabolic process;GO:0009812//flavonoid metabolic process;GO:0009813//flavonoid biosynthetic process;GO:0009987//cellular process;GO:0019748//secondary metabolic process;GO:0044237//cellular metabolic process;GO:0071704/…
Bni02G003484	111	111	80	21	17	21	8.06	9.32	7.55	1.56	1.21	1.69	8.31	1.48667	-2.48277	2.02773e-13	5.98656e-12	--	-	-	-	-	-	-	-	-
Bni14G018872	236	218	169	572	499	420	5.13	5.48	4.78	12.7	10.62	10.11	5.13	11.1433	1.11915	2.24419e-13	6.61454e-12	At5g66900	XP_010109891.1 probable disease resistance protein At5g66900 [Morus notabilis]	-	-	-	-	-	GO:0003723//RNA binding;GO:0003724//RNA helicase activity;GO:0004385//guanylate kinase activity;GO:0005524//ATP binding;GO:0005525//GTP binding;GO:0016887//ATPase activity;GO:0017111//nucleoside-triphosphatase activity;GO:0043531//ADP binding	GO:0002949//tRNA threonylcarbamoyladenosine modification;GO:0007034//vacuolar transport;GO:0009306//protein secretion;GO:0015949//nucleobase-containing small molecule interconversion
Bni01G000888	1259	870	1088	523	524	508	43.69	34.92	49.08	18.52	17.79	19.52	42.5633	18.61	-1.19353	2.33343e-13	6.84316e-12	ADH1	PON99694.1 Alcohol dehydrogenase superfamily, zinc-type [Trema orientale]	Metabolism;Metabolism;Metabolism;Metabolism;Metabolism;Metabolism	Global and overview maps;Global and overview maps;Carbohydrate metabolism;Amino acid metabolism;Lipid metabolism;Lipid metabolism	ko01100//Metabolic pathways;ko01110//Biosynthesis of secondary metabolites;ko00010//Glycolysis / Gluconeogenesis;ko00350//Tyrosine metabolism;ko00071//Fatty acid degradation;ko00592//alpha-Linolenic acid metabolism	K18857;K18857;K18857;K18857;K18857;K18857	-	GO:0004024//alcohol dehydrogenase activity, zinc-dependent;GO:0008270//zinc ion binding;GO:0008743//L-threonine 3-dehydrogenase activity;GO:0016491//oxidoreductase activity;GO:0016616//oxidoreductase activity, acting on the CH-OH group of donors, NAD or NADP as acceptor;GO:0016655//oxidoreductase activity, acting on NAD(P)H, quinone or similar compound as acceptor;GO:0018467//formaldehyde dehydro…	GO:0006113//fermentation;GO:0006567//threonine catabolic process;GO:0006813//potassium ion transport;GO:0008152//metabolic process;GO:0009404//toxin metabolic process;GO:0010127//mycothiol-dependent detoxification;GO:0019439//aromatic compound catabolic process;GO:0030494//bacteriochlorophyll biosynthetic process;GO:0046292//formaldehyde metabolic process;GO:0055114//oxidation-reduction process
Bni04G006501	752	575	628	2801	1695	1614	16.37	14.48	17.77	62.25	36.11	38.88	16.2067	45.7467	1.49708	2.35255e-13	6.88776e-12	LHT1	KAF3444493.1 hypothetical protein FNV43_RR14185 [Rhamnella rubrinervis]	-	-	-	-	GO:0005887//integral component of plasma membrane	GO:0015173//aromatic amino acid transmembrane transporter activity	GO:0003333//amino acid transmembrane transport;GO:0015801//aromatic amino acid transport
Bni03G004704	1836	1689	1314	942	864	967	22.37	23.73	20.52	10.96	9.73	12.39	22.2067	11.0267	-1.01	2.38266e-13	6.96432e-12	KEA5	PON69995.1 DNA-directed DNA polymerase [Parasponia andersonii]	-	-	-	-	GO:0005575//cellular_component;GO:0005622//intracellular;GO:0005623//cell;GO:0005634//nucleus;GO:0005737//cytoplasm;GO:0016020//membrane;GO:0016021//integral component of membrane;GO:0031224//intrinsic component of membrane;GO:0043226//organelle;GO:0043227//membrane-bounded organelle;GO:0043229//intracellular organelle;GO:0043231//intracellular membrane-bounded organelle;GO:0044424//intracellular…	GO:0003674//molecular_function;GO:0005215//transporter activity;GO:0005451//monovalent cation:proton antiporter activity;GO:0005488//binding;GO:0005515//protein binding;GO:0008270//zinc ion binding;GO:0008324//cation transmembrane transporter activity;GO:0015075//ion transmembrane transporter activity;GO:0015077//monovalent inorganic cation transmembrane transporter activity;GO:0015078//hydrogen …	GO:0002252//immune effector process;GO:0002376//immune system process;GO:0002679//respiratory burst involved in defense response;GO:0006810//transport;GO:0006811//ion transport;GO:0006812//cation transport;GO:0006813//potassium ion transport;GO:0006950//response to stress;GO:0006952//defense response;GO:0006955//immune response;GO:0008150//biological_process;GO:0008152//metabolic process;GO:00082…
Bni08G012060	449	305	292	107	129	143	17.35	12.6	14.37	4.13	4.81	6	14.7733	4.98	-1.56878	2.45521e-13	7.15263e-12	ILL1	XP_023870357.1 IAA-amino acid hydrolase ILR1-like 4 [Quercus suber]	-	-	-	-	-	GO:0004180//carboxypeptidase activity;GO:0004222//metalloendopeptidase activity;GO:0008777//acetylornithine deacetylase activity;GO:0009014//succinyl-diaminopimelate desuccinylase activity;GO:0016787//hydrolase activity	GO:0006508//proteolysis;GO:0006592//ornithine biosynthetic process;GO:0009089//lysine biosynthetic process via diaminopimelate
Bni01G001457	3697	4274	2787	1719	2002	1690	43.51	58.27	42.69	20.59	23.24	21.98	48.1567	21.9367	-1.13439	2.4899e-13	7.22974e-12	KIN4A	XP_024020172.1 kinesin-like protein KIN-4A isoform X1 [Morus notabilis]	-	-	-	-	GO:0005575//cellular_component;GO:0005576//extracellular region;GO:0005622//intracellular;GO:0005623//cell;GO:0005634//nucleus;GO:0005654//nucleoplasm;GO:0005694//chromosome;GO:0005737//cytoplasm;GO:0005819//spindle;GO:0005829//cytosol;GO:0005856//cytoskeleton;GO:0005871//kinesin complex;GO:0005874//microtubule;GO:0005875//microtubule associated complex;GO:0005876//spindle microtubule;GO:0005881/…	GO:0000166//nucleotide binding;GO:0003674//molecular_function;GO:0003676//nucleic acid binding;GO:0003677//DNA binding;GO:0003774//motor activity;GO:0003777//microtubule motor activity;GO:0003824//catalytic activity;GO:0005488//binding;GO:0005515//protein binding;GO:0005524//ATP binding;GO:0008017//microtubule binding;GO:0008092//cytoskeletal protein binding;GO:0008144//drug binding;GO:0008574//A…	GO:0000022//mitotic spindle elongation;GO:0000070//mitotic sister chromatid segregation;GO:0000226//microtubule cytoskeleton organization;GO:0000278//mitotic cell cycle;GO:0000280//nuclear division;GO:0000281//mitotic cytokinesis;GO:0000819//sister chromatid segregation;GO:0000910//cytokinesis;GO:0002376//immune system process;GO:0002478//antigen processing and presentation of exogenous peptide a…
Bni12G017139	176	127	112	0	2	0	6.28	5.66	5.05	0	0.07	0	5.66333	0.0233333	-7.92312	2.62907e-13	7.62128e-12	--	PON86939.1 F-box domain containing protein [Trema orientale]	-	-	-	-	-	GO:0005515//protein binding	-
Bni09G013065	774	872	816	412	389	390	5.61	6.94	7.62	3.19	2.82	3.12	6.72333	3.04333	-1.14352	2.64521e-13	7.65543e-12	Trank1	EXB36430.1 TPR and ankyrin repeat-containing protein 1 [Morus notabilis]	-	-	-	-	GO:0009338//exodeoxyribonuclease V complex	GO:0003678//DNA helicase activity;GO:0004003//ATP-dependent DNA helicase activity;GO:0005515//protein binding;GO:0005524//ATP binding;GO:0008854//exodeoxyribonuclease V activity;GO:0016787//hydrolase activity;GO:0016818//hydrolase activity, acting on acid anhydrides, in phosphorus-containing anhydrides	GO:0000724//double-strand break repair via homologous recombination;GO:0000910//cytokinesis;GO:0006268//DNA unwinding involved in DNA replication;GO:0006281//DNA repair;GO:0006310//DNA recombination;GO:0006810//transport;GO:0006886//intracellular protein transport;GO:0016192//vesicle-mediated transport
Bni08G011850	182	200	138	24	18	43	8.74	11.1	8.61	1.18	0.85	2.28	9.48333	1.43667	-2.72267	2.6849e-13	7.75757e-12	AOP3	PON96807.1 Oxoglutarate/iron-dependent dioxygenase [Trema orientale]	-	-	-	-	-	GO:0016491//oxidoreductase activity	GO:0055114//oxidation-reduction process
Bni10G014835	200	317	101	3	12	20	13.24	24.28	8.69	0.2	0.78	1.47	15.4033	0.816667	-4.23735	2.73311e-13	7.8839e-12	--	XP_015882332.1 uncharacterized protein LOC107418172 [Ziziphus jujuba]	-	-	-	-	-	-	-
Bni04G006197	272	215	276	88	78	87	8.24	7.53	10.87	2.72	2.31	2.92	8.88	2.65	-1.74457	2.73871e-13	7.88711e-12	--	PON40776.1 TPX [Parasponia andersonii]	-	-	-	-	-	-	-
Bni08G011674	96	119	84	16	21	16	4.46	6.39	5.07	0.76	0.95	0.82	5.30667	0.843333	-2.65363	2.76018e-13	7.93598e-12	--	EXC22519.1 hypothetical protein L484_003069 [Morus notabilis]	-	-	-	-	-	-	-
Bni04G005660	478	547	450	1034	1160	1244	9.42	12.46	11.52	20.79	22.36	27.12	11.1333	23.4233	1.07306	2.84924e-13	8.17867e-12	OMT3	GER47634.1 orcinol O-methyltransferase-like protein, partial [Striga asiatica]	Metabolism	Biosynthesis of other secondary metabolites	ko00945//Stilbenoid, diarylheptanoid and gingerol biosynthesis	K16040	GO:0005634//nucleus	GO:0003674//molecular_function;GO:0003677//DNA binding;GO:0005524//ATP binding;GO:0008168//methyltransferase activity;GO:0008171//O-methyltransferase activity;GO:0008276//protein methyltransferase activity;GO:0008757//S-adenosylmethionine-dependent methyltransferase activity;GO:0046025//precorrin-6Y C5,15-methyltransferase (decarboxylating) activity;GO:0046983//protein dimerization activity	GO:0006355//regulation of transcription, DNA-templated;GO:0006367//transcription initiation from RNA polymerase II promoter;GO:0006412//translation;GO:0006480//N-terminal protein amino acid methylation;GO:0008152//metabolic process;GO:0008299//isoprenoid biosynthetic process;GO:0009102//biotin biosynthetic process;GO:0016051//carbohydrate biosynthetic process;GO:0016226//iron-sulfur cluster assem…
Bni10G015045	721	507	558	223	196	272	9.31	7.51	9.29	2.92	2.46	3.86	8.70333	3.08	-1.49864	2.98472e-13	8.53968e-12	TOP2	XP_024022036.1 DNA topoisomerase 2 [Morus notabilis]	-	-	-	-	GO:0009330//DNA topoisomerase complex (ATP-hydrolyzing);GO:0009340//DNA topoisomerase IV complex;GO:0039679//viral occlusion body	GO:0000166//nucleotide binding;GO:0003674//molecular_function;GO:0003676//nucleic acid binding;GO:0003677//DNA binding;GO:0003824//catalytic activity;GO:0003916//DNA topoisomerase activity;GO:0003918//DNA topoisomerase type II (ATP-hydrolyzing) activity;GO:0005488//binding;GO:0005524//ATP binding;GO:0008094//DNA-dependent ATPase activity;GO:0008144//drug binding;GO:0016462//pyrophosphatase activi…	GO:0006139//nucleobase-containing compound metabolic process;GO:0006259//DNA metabolic process;GO:0006260//DNA replication;GO:0006265//DNA topological change;GO:0006725//cellular aromatic compound metabolic process;GO:0006807//nitrogen compound metabolic process;GO:0006996//organelle organization;GO:0008150//biological_process;GO:0008152//metabolic process;GO:0009987//cellular process;GO:0016043/…
Bni14G018575	174	165	131	363	400	448	7.98	8.5	6.9	14.62	14.29	19.24	7.79333	16.05	1.04226	3.2304e-13	9.21267e-12	DTX27	OVA15275.1 Multi antimicrobial extrusion protein [Macleaya cordata]	-	-	-	-	GO:0005575//cellular_component;GO:0016020//membrane;GO:0016021//integral component of membrane;GO:0031224//intrinsic component of membrane;GO:0044425//membrane part	GO:0003674//molecular_function;GO:0005215//transporter activity;GO:0015238//drug transmembrane transporter activity;GO:0015291//secondary active transmembrane transporter activity;GO:0015297//antiporter activity;GO:0022804//active transmembrane transporter activity;GO:0022857//transmembrane transporter activity;GO:0042910//xenobiotic transporter activity	GO:0006810//transport;GO:0006855//drug transmembrane transport;GO:0008150//biological_process;GO:0015893//drug transport;GO:0042221//response to chemical;GO:0042493//response to drug;GO:0050896//response to stimulus;GO:0051179//localization;GO:0051234//establishment of localization;GO:0055085//transmembrane transport
Bni09G012703	440	753	721	2212	2491	2551	9.03	17.87	19.22	46.33	50	57.92	15.3733	51.4167	1.74181	3.37466e-13	9.60851e-12	--	-	-	-	-	-	-	-	-
Bni08G012047	366	332	277	158	138	153	13.25	13.9	13.03	5.84	4.89	6.13	13.3933	5.62	-1.25287	3.47812e-13	9.88707e-12	At4g29420	PON32272.1 F-box domain containing protein [Parasponia andersonii]	-	-	-	-	GO:0005575//cellular_component;GO:0005911//cell-cell junction;GO:0009506//plasmodesma;GO:0030054//cell junction;GO:0055044//symplast	GO:0005515//protein binding	GO:0006810//transport;GO:0007154//cell communication;GO:0007165//signal transduction;GO:0008150//biological_process;GO:0009719//response to endogenous stimulus;GO:0009725//response to hormone;GO:0009735//response to cytokinin;GO:0009736//cytokinin-activated signaling pathway;GO:0009755//hormone-mediated signaling pathway;GO:0009914//hormone transport;GO:0009987//cellular process;GO:0010033//respo…
Bni05G007906	3	4	3	120	57	71	0.03	0.05	0.05	1.42	0.64	0.91	0.0433333	0.99	4.51388	3.94804e-13	1.11688e-11	WAK1	RWR78970.1 putative ATP binding protein [Cinnamomum micranthum f. kanehirae]	-	-	-	-	GO:0005742//mitochondrial outer membrane translocase complex;GO:0009360//DNA polymerase III complex;GO:0016021//integral component of membrane;GO:0042470//melanosome	GO:0003677//DNA binding;GO:0003887//DNA-directed DNA polymerase activity;GO:0004672//protein kinase activity;GO:0004674//protein serine/threonine kinase activity;GO:0005509//calcium ion binding;GO:0005524//ATP binding;GO:0008408//3'-5' exonuclease activity;GO:0030247//polysaccharide binding;GO:0047834//D-threo-aldose 1-dehydrogenase activity	GO:0006260//DNA replication;GO:0006468//protein phosphorylation;GO:0006605//protein targeting;GO:0006886//intracellular protein transport
Bni14G018455	0	0	0	83	91	112	0	0	0	5.38	5.65	7.87	0.001	6.3	12.6211	4.16679e-13	1.17687e-11	--	XP_024161399.1 uncharacterized protein LOC112168733 isoform X1 [Rosa chinensis]	-	-	-	-	-	-	-
MSTRG.18128	1	0	0	154	197	142	0.07	0	0	10.52	12.63	10.33	0.0233333	11.16	8.90173	4.58605e-13	1.28836e-11	--	-	-	-	-	-	-	-	-
Bni03G004541	161	104	126	334	364	353	15.46	11.55	15.72	32.74	34.2	37.51	14.2433	34.8167	1.28949	4.59082e-13	1.28836e-11	ATL72	PON45746.1 43kDa postsynaptic protein [Trema orientale]	-	-	-	-	GO:0000109//nucleotide-excision repair complex;GO:0005575//cellular_component;GO:0005680//anaphase-promoting complex;GO:0016020//membrane;GO:0016021//integral component of membrane;GO:0031224//intrinsic component of membrane;GO:0044425//membrane part	GO:0003674//molecular_function;GO:0003824//catalytic activity;GO:0004842//ubiquitin-protein transferase activity;GO:0005488//binding;GO:0008270//zinc ion binding;GO:0016740//transferase activity;GO:0019787//ubiquitin-like protein transferase activity;GO:0043167//ion binding;GO:0043169//cation binding;GO:0046872//metal ion binding;GO:0061630//ubiquitin protein ligase activity;GO:0061659//ubiquitin…	GO:0000003//reproduction;GO:0003006//developmental process involved in reproduction;GO:0006289//nucleotide-excision repair;GO:0006464//cellular protein modification process;GO:0006508//proteolysis;GO:0006511//ubiquitin-dependent protein catabolic process;GO:0006807//nitrogen compound metabolic process;GO:0007219//Notch signaling pathway;GO:0007275//multicellular organism development;GO:0008150//b…
Bni01G000020	340	233	280	110	106	110	3.07	2.44	3.29	1.01	0.94	1.1	2.93333	1.01667	-1.52869	4.79079e-13	1.3402e-11	--	POO00322.1 hypothetical protein TorRG33x02_041000 [Trema orientale]	-	-	-	-	-	-	-
Bni06G009635	172	219	196	498	679	580	9.33	13.74	13.82	27.59	36.05	34.82	12.2967	32.82	1.41631	4.86897e-13	1.35776e-11	BURP17	PON84900.1 BURP domain containing protein [Trema orientale]	-	-	-	-	-	GO:0005515//protein binding	-
Bni08G011765	1086	1527	527	237	244	244	30.48	49.56	19.22	6.79	6.7	7.58	33.0867	7.02333	-2.23602	4.93655e-13	1.37442e-11	CYP78A9	XP_010100687.1 cytochrome P450 78A9 [Morus notabilis]	-	-	-	-	GO:0005575//cellular_component;GO:0016020//membrane	GO:0003674//molecular_function;GO:0003824//catalytic activity;GO:0004497//monooxygenase activity;GO:0005488//binding;GO:0005506//iron ion binding;GO:0016491//oxidoreductase activity;GO:0016705//oxidoreductase activity, acting on paired donors, with incorporation or reduction of molecular oxygen;GO:0016709//oxidoreductase activity, acting on paired donors, with incorporation or reduction of molecu…	GO:0008150//biological_process;GO:0008152//metabolic process;GO:0009058//biosynthetic process;GO:0019748//secondary metabolic process;GO:0044550//secondary metabolite biosynthetic process;GO:0055114//oxidation-reduction process
Bni05G007785	26	21	15	124	97	116	0.73	0.68	0.57	3.61	2.71	3.68	0.66	3.33333	2.33643	4.96109e-13	1.37907e-11	SEC22	KAF3451993.1 hypothetical protein FNV43_RR08089 [Rhamnella rubrinervis]	Cellular Processes;Genetic Information Processing	Transport and catabolism;Folding, sorting and degradation	ko04145//Phagosome;ko04130//SNARE interactions in vesicular transport	K08517;K08517	GO:0000139//Golgi membrane;GO:0005575//cellular_component;GO:0005622//intracellular;GO:0005623//cell;GO:0005737//cytoplasm;GO:0005783//endoplasmic reticulum;GO:0005789//endoplasmic reticulum membrane;GO:0005793//endoplasmic reticulum-Golgi intermediate compartment;GO:0005794//Golgi apparatus;GO:0005798//Golgi-associated vesicle;GO:0005886//plasma membrane;GO:0012505//endomembrane system;GO:001250…	GO:0000149//SNARE binding;GO:0003674//molecular_function;GO:0005484//SNAP receptor activity;GO:0005488//binding;GO:0005515//protein binding;GO:0019905//syntaxin binding	GO:0002376//immune system process;GO:0002474//antigen processing and presentation of peptide antigen via MHC class I;GO:0002478//antigen processing and presentation of exogenous peptide antigen;GO:0002479//antigen processing and presentation of exogenous peptide antigen via MHC class I, TAP-dependent;GO:0002790//peptide secretion;GO:0006810//transport;GO:0006886//intracellular protein transport;G…
Bni05G007214	43	32	23	138	143	183	0.56	0.48	0.39	1.82	1.81	2.62	0.476667	2.08333	2.12784	5.07956e-13	1.40978e-11	--	-	-	-	-	-	-	-	-
Bni05G007551	134	129	99	33	32	32	5.32	5.92	5.11	1.34	1.24	1.41	5.45	1.33	-2.03483	5.15282e-13	1.42786e-11	Os10g0391300	PON93468.1 Zinc finger CCCH-type domain containing protein [Trema orientale]	-	-	-	-	-	GO:0003674//molecular_function;GO:0003676//nucleic acid binding;GO:0003677//DNA binding;GO:0005488//binding;GO:0043167//ion binding;GO:0043169//cation binding;GO:0046872//metal ion binding;GO:0097159//organic cyclic compound binding;GO:1901363//heterocyclic compound binding	-
Bni14G018824	416	623	269	100	106	54	3.33	5.75	2.77	0.81	0.83	0.47	3.95	0.703333	-2.48957	5.17284e-13	1.43115e-11	At3g50280	BBH07790.1 HXXXD-type acyl-transferase family protein [Prunus dulcis]	-	-	-	-	-	GO:0016747//transferase activity, transferring acyl groups other than amino-acyl groups	-
Bni02G002100	774	897	632	380	360	372	9.09	12.18	9.64	4.55	4.14	4.83	10.3033	4.50667	-1.19298	5.18924e-13	1.43344e-11	DMT1	PON37520.1 C-5 cytosine methyltransferase [Trema orientale]	Metabolism;Metabolism	Global and overview maps;Amino acid metabolism	ko01100//Metabolic pathways;ko00270//Cysteine and methionine metabolism	K00558;K00558	GO:0000775//chromosome, centromeric region;GO:0000785//chromatin;GO:0000792//heterochromatin;GO:0005575//cellular_component;GO:0005622//intracellular;GO:0005623//cell;GO:0005634//nucleus;GO:0005654//nucleoplasm;GO:0005657//replication fork;GO:0005694//chromosome;GO:0005721//pericentric heterochromatin;GO:0005737//cytoplasm;GO:0016592//mediator complex;GO:0031974//membrane-enclosed lumen;GO:003198…	GO:0000166//nucleotide binding;GO:0000981//RNA polymerase II transcription factor activity, sequence-specific DNA binding;GO:0003674//molecular_function;GO:0003676//nucleic acid binding;GO:0003677//DNA binding;GO:0003682//chromatin binding;GO:0003700//transcription factor activity, sequence-specific DNA binding;GO:0003712//transcription cofactor activity;GO:0003723//RNA binding;GO:0003824//cataly…	GO:0000003//reproduction;GO:0000122//negative regulation of transcription from RNA polymerase II promoter;GO:0000278//mitotic cell cycle;GO:0000281//mitotic cytokinesis;GO:0000910//cytokinesis;GO:0001101//response to acid chemical;GO:0002237//response to molecule of bacterial origin;GO:0003006//developmental process involved in reproduction;GO:0006139//nucleobase-containing compound metabolic pro…
Bni07G010267	0	0	0	87	95	86	0	0	0	2.81	2.94	3.01	0.001	2.92	11.5118	5.35014e-13	1.47557e-11	--	PON77605.1 Ulp1 protease family, C-terminal catalytic domain containing protein [Trema orientale]	-	-	-	-	-	GO:0008234//cysteine-type peptidase activity	GO:0006508//proteolysis
Bni05G007698	3	5	3	85	133	50	0.15	0.29	0.2	4.37	6.56	2.79	0.213333	4.57333	4.42206	5.86929e-13	1.61621e-11	--	PON34035.1 hypothetical protein PanWU01x14_347740 [Parasponia andersonii]	-	-	-	-	-	-	-
Bni13G017589	173	143	113	0	0	1	10.06	9.75	7.7	0	0	0.09	9.17	0.03	-8.25582	6.37631e-13	1.74763e-11	--	XP_030478804.1 uncharacterized protein LOC115695854 [Cannabis sativa]	-	-	-	-	-	GO:0004674//protein serine/threonine kinase activity	-
BniUnG019379	109	142	113	25	31	23	12.07	18.25	16.29	2.83	3.4	2.78	15.5367	3.00333	-2.37104	6.69294e-13	1.82871e-11	PDCD6	PON78481.1 Parvalbumin [Trema orientale]	-	-	-	-	GO:0005575//cellular_component;GO:0005622//intracellular;GO:0005623//cell;GO:0005737//cytoplasm;GO:0044424//intracellular part;GO:0044464//cell part	GO:0003674//molecular_function;GO:0005488//binding;GO:0005509//calcium ion binding;GO:0043167//ion binding;GO:0043169//cation binding;GO:0046872//metal ion binding	-
Bni04G005943	1255	913	800	508	491	538	26.93	22.66	22.31	11.13	10.31	12.78	23.9667	11.4067	-1.07115	6.73523e-13	1.83741e-11	AIR3	XP_024028611.1 subtilisin-like protease SBT5.3 [Morus notabilis]	-	-	-	-	GO:0005575//cellular_component;GO:0005576//extracellular region;GO:0005618//cell wall;GO:0005623//cell;GO:0030312//external encapsulating structure;GO:0044464//cell part;GO:0071944//cell periphery	GO:0003674//molecular_function;GO:0003824//catalytic activity;GO:0004175//endopeptidase activity;GO:0004252//serine-type endopeptidase activity;GO:0008233//peptidase activity;GO:0008236//serine-type peptidase activity;GO:0016787//hydrolase activity;GO:0017171//serine hydrolase activity;GO:0070011//peptidase activity, acting on L-amino acid peptides	GO:0006508//proteolysis;GO:0006807//nitrogen compound metabolic process;GO:0007275//multicellular organism development;GO:0008150//biological_process;GO:0008152//metabolic process;GO:0009306//protein secretion;GO:0009653//anatomical structure morphogenesis;GO:0009719//response to endogenous stimulus;GO:0009725//response to hormone;GO:0009733//response to auxin;GO:0009791//post-embryonic developme…
Bni10G015096	284	278	266	98	95	120	6.04	6.84	7.36	2.13	1.98	2.83	6.74667	2.31333	-1.5442	6.75091e-13	1.83884e-11	TOR1L2	XP_024020584.1 TORTIFOLIA1-like protein 2 [Morus notabilis]	-	-	-	-	-	GO:0004674//protein serine/threonine kinase activity;GO:0005515//protein binding	-
Bni14G018527	9628	6974	5217	3717	4006	3330	195.11	163.45	137.42	76.9	79.44	74.68	165.327	77.0067	-1.10226	6.81255e-13	1.85276e-11	At5g64030	PON81536.1 putative methyltransferase PMT [Trema orientale]	-	-	-	-	GO:0000139//Golgi membrane;GO:0005575//cellular_component;GO:0005622//intracellular;GO:0005623//cell;GO:0005737//cytoplasm;GO:0005768//endosome;GO:0005794//Golgi apparatus;GO:0005802//trans-Golgi network;GO:0012505//endomembrane system;GO:0016020//membrane;GO:0016021//integral component of membrane;GO:0031090//organelle membrane;GO:0031224//intrinsic component of membrane;GO:0031237//intrinsic co…	GO:0003674//molecular_function;GO:0003824//catalytic activity;GO:0008168//methyltransferase activity;GO:0008757//S-adenosylmethionine-dependent methyltransferase activity;GO:0015078//hydrogen ion transmembrane transporter activity;GO:0016740//transferase activity;GO:0016741//transferase activity, transferring one-carbon groups	GO:0008150//biological_process;GO:0008152//metabolic process;GO:0015992//proton transport;GO:0032259//methylation
Bni08G011647	190	201	161	470	786	506	8.2	10.03	9.03	20.7	33.18	24.16	9.08667	26.0133	1.51743	6.95646e-13	1.88898e-11	SDI1	XP_024019762.1 protein SULFUR DEFICIENCY-INDUCED 2 [Morus notabilis]	-	-	-	-	GO:0005575//cellular_component;GO:0005622//intracellular;GO:0005623//cell;GO:0005634//nucleus;GO:0016020//membrane;GO:0043226//organelle;GO:0043227//membrane-bounded organelle;GO:0043229//intracellular organelle;GO:0043231//intracellular membrane-bounded organelle;GO:0044424//intracellular part;GO:0044464//cell part	GO:0005515//protein binding	GO:0006109//regulation of carbohydrate metabolic process;GO:0006950//response to stress;GO:0006996//organelle organization;GO:0007154//cell communication;GO:0008150//biological_process;GO:0009267//cellular response to starvation;GO:0009605//response to external stimulus;GO:0009657//plastid organization;GO:0009658//chloroplast organization;GO:0009889//regulation of biosynthetic process;GO:0009987/…
Bni06G008897	1979	1880	1105	4726	3732	5113	58.85	64.66	42.71	143.48	108.6	168.27	55.4067	140.117	1.3385	7.12829e-13	1.92968e-11	CYP82G1	RXH98029.1 hypothetical protein DVH24_010354 [Malus domestica]	-	-	-	-	-	GO:0005506//iron ion binding;GO:0016705//oxidoreductase activity, acting on paired donors, with incorporation or reduction of molecular oxygen;GO:0020037//heme binding	GO:0055114//oxidation-reduction process
Bni10G014560	419	276	305	905	717	870	3.83	2.92	3.63	8.46	6.42	8.81	3.46	7.89667	1.19047	7.87573e-13	2.12548e-11	NPF2.11	OVA09087.1 Proton-dependent oligopeptide transporter family [Macleaya cordata]	-	-	-	-	GO:0005575//cellular_component;GO:0005623//cell;GO:0005886//plasma membrane;GO:0005911//cell-cell junction;GO:0009506//plasmodesma;GO:0016020//membrane;GO:0016021//integral component of membrane;GO:0030054//cell junction;GO:0031224//intrinsic component of membrane;GO:0044425//membrane part;GO:0044464//cell part;GO:0055044//symplast;GO:0071944//cell periphery	GO:0003674//molecular_function;GO:0004222//metalloendopeptidase activity;GO:0005215//transporter activity;GO:0008324//cation transmembrane transporter activity;GO:0008509//anion transmembrane transporter activity;GO:0008514//organic anion transmembrane transporter activity;GO:0015075//ion transmembrane transporter activity;GO:0015077//monovalent inorganic cation transmembrane transporter activity…	GO:0006508//proteolysis;GO:0006810//transport;GO:0006811//ion transport;GO:0006812//cation transport;GO:0006820//anion transport;GO:0008150//biological_process;GO:0009628//response to abiotic stimulus;GO:0010232//vascular transport;GO:0010233//phloem transport;GO:0015672//monovalent inorganic cation transport;GO:0015711//organic anion transport;GO:0015833//peptide transport;GO:0032501//multicellu…
BniUnG019390	645	685	446	159	197	248	24.55	30.13	22.07	6.17	7.33	10.44	25.5833	7.98	-1.68074	7.93985e-13	2.1395e-11	FAD12	XP_010087393.1 delta(12)-acyl-lipid-desaturase [Morus notabilis]	Metabolism;Metabolism;Metabolism	Global and overview maps;Global and overview maps;Lipid metabolism	ko01100//Metabolic pathways;ko01212//Fatty acid metabolism;ko01040//Biosynthesis of unsaturated fatty acids	K10256;K10256;K10256	GO:0005575//cellular_component;GO:0005622//intracellular;GO:0005623//cell;GO:0005737//cytoplasm;GO:0005783//endoplasmic reticulum;GO:0005789//endoplasmic reticulum membrane;GO:0012505//endomembrane system;GO:0016020//membrane;GO:0016021//integral component of membrane;GO:0030176//integral component of endoplasmic reticulum membrane;GO:0031090//organelle membrane;GO:0031224//intrinsic component of…	GO:0003674//molecular_function;GO:0003824//catalytic activity;GO:0004497//monooxygenase activity;GO:0016491//oxidoreductase activity;GO:0016705//oxidoreductase activity, acting on paired donors, with incorporation or reduction of molecular oxygen;GO:0016709//oxidoreductase activity, acting on paired donors, with incorporation or reduction of molecular oxygen, NAD(P)H as one donor, and incorporati…	GO:0006082//organic acid metabolic process;GO:0006629//lipid metabolic process;GO:0006631//fatty acid metabolic process;GO:0006633//fatty acid biosynthetic process;GO:0006636//unsaturated fatty acid biosynthetic process;GO:0008150//biological_process;GO:0008152//metabolic process;GO:0008610//lipid biosynthetic process;GO:0009058//biosynthetic process;GO:0009987//cellular process;GO:0016053//organ…
Bni04G006415	982	964	922	523	354	363	20.85	23.68	25.45	11.34	7.36	8.53	23.3267	9.07667	-1.36175	8.35701e-13	2.24847e-11	RFS5	XP_010108810.1 probable galactinol--sucrose galactosyltransferase 5 [Morus notabilis]	Metabolism;Metabolism	Global and overview maps;Carbohydrate metabolism	ko01100//Metabolic pathways;ko00052//Galactose metabolism	K06617;K06617	GO:0005575//cellular_component;GO:0005622//intracellular;GO:0005623//cell;GO:0005737//cytoplasm;GO:0009507//chloroplast;GO:0009536//plastid;GO:0043226//organelle;GO:0043227//membrane-bounded organelle;GO:0043229//intracellular organelle;GO:0043231//intracellular membrane-bounded organelle;GO:0044424//intracellular part;GO:0044444//cytoplasmic part;GO:0044464//cell part	GO:0003674//molecular_function;GO:0003824//catalytic activity;GO:0008378//galactosyltransferase activity;GO:0016740//transferase activity;GO:0016757//transferase activity, transferring glycosyl groups;GO:0016758//transferase activity, transferring hexosyl groups;GO:0047274//galactinol-sucrose galactosyltransferase activity	GO:0001101//response to acid chemical;GO:0005975//carbohydrate metabolic process;GO:0006950//response to stress;GO:0006979//response to oxidative stress;GO:0008150//biological_process;GO:0008152//metabolic process;GO:0009414//response to water deprivation;GO:0009415//response to water;GO:0009628//response to abiotic stimulus;GO:0009719//response to endogenous stimulus;GO:0009725//response to horm…
Bni10G014298	53	71	64	3	4	3	1.09	1.69	1.71	0.06	0.08	0.07	1.49667	0.07	-4.41825	8.60017e-13	2.31036e-11	RPM1	PON82269.1 NB-ARC domain, LRR domain containing protein [Trema orientale]	Organismal Systems	Environmental adaptation	ko04626//Plant-pathogen interaction	K13457	-	GO:0003896//DNA primase activity;GO:0005524//ATP binding;GO:0016887//ATPase activity;GO:0043531//ADP binding	GO:0006260//DNA replication;GO:0019079//viral genome replication
Bni04G005973	66	57	65	200	328	221	4.3	4.3	5.53	13.31	20.93	15.95	4.71	16.73	1.82864	9.12205e-13	2.43716e-11	NSP2	XP_024026336.1 nitrile-specifier protein 5 [Morus notabilis]	-	-	-	-	-	GO:0005515//protein binding	-
Bni01G001233	2275	2731	1716	787	781	1050	30.69	42.6	30.08	10.84	10.31	15.67	34.4567	12.2733	-1.48926	9.12758e-13	2.43716e-11	ERECTA	XP_024022681.1 LRR receptor-like serine/threonine-protein kinase ERECTA [Morus notabilis]	Environmental Information Processing	Signal transduction	ko04016//MAPK signaling pathway - plant	K20718	GO:0005575//cellular_component;GO:0005622//intracellular;GO:0005623//cell;GO:0005737//cytoplasm;GO:0005739//mitochondrion;GO:0005886//plasma membrane;GO:0016020//membrane;GO:0016021//integral component of membrane;GO:0031224//intrinsic component of membrane;GO:0043226//organelle;GO:0043227//membrane-bounded organelle;GO:0043229//intracellular organelle;GO:0043231//intracellular membrane-bounded o…	GO:0000166//nucleotide binding;GO:0003674//molecular_function;GO:0003824//catalytic activity;GO:0004672//protein kinase activity;GO:0004674//protein serine/threonine kinase activity;GO:0004888//transmembrane signaling receptor activity;GO:0005102//receptor binding;GO:0005488//binding;GO:0005515//protein binding;GO:0005524//ATP binding;GO:0008144//drug binding;GO:0016301//kinase activity;GO:001674…	GO:0000003//reproduction;GO:0001558//regulation of cell growth;GO:0003002//regionalization;GO:0003006//developmental process involved in reproduction;GO:0006464//cellular protein modification process;GO:0006468//protein phosphorylation;GO:0006793//phosphorus metabolic process;GO:0006796//phosphate-containing compound metabolic process;GO:0006807//nitrogen compound metabolic process;GO:0006810//tr…
Bni02G002355	321	280	235	135	126	126	13.48	13.58	12.83	5.79	5.19	5.87	13.2967	5.61667	-1.24328	9.474e-13	2.522e-11	--	TQD72625.1 hypothetical protein C1H46_041842 [Malus baccata]	-	-	-	-	GO:0005739//mitochondrion	-	-
Bni08G011626	913	1158	611	310	374	287	46.14	67.68	40.13	15.99	18.49	16.05	51.3167	16.8433	-1.60725	9.9652e-13	2.64476e-11	FLA10	XP_010092859.1 fasciclin-like arabinogalactan protein 8 [Morus notabilis]	-	-	-	-	-	-	-
Bni05G006991	155	147	115	21	17	37	15.48	17.05	15.02	2.19	1.67	4.05	15.85	2.63667	-2.5877	1.01284e-12	2.68401e-11	--	-	-	-	-	-	-	-	-
Bni10G014618	3309	1999	2163	1177	1254	1235	69.83	48.78	59.33	25.36	25.89	28.84	59.3133	26.6967	-1.1517	1.03289e-12	2.71927e-11	SBT5.4	XP_024024475.1 subtilisin-like protease SBT3.5 [Morus notabilis]	-	-	-	-	-	GO:0008236//serine-type peptidase activity	GO:0006508//proteolysis;GO:0009306//protein secretion
Bni09G013070	91	151	88	16	9	16	3.15	6.05	3.96	0.57	0.31	0.61	4.38667	0.496667	-3.14278	1.03387e-12	2.71927e-11	--	PON43509.1 11-S seed storage protein [Trema orientale]	-	-	-	-	-	GO:0003674//molecular_function;GO:0045735//nutrient reservoir activity	-
Bni02G002462	909	1082	572	348	324	299	35.49	48.86	29.03	13.87	12.38	12.92	37.7933	13.0567	-1.53335	1.06451e-12	2.79153e-11	HIPP32	XP_024020196.1 heavy metal-associated isoprenylated plant protein 34 isoform X2 [Morus notabilis]	-	-	-	-	GO:0005575//cellular_component;GO:0005622//intracellular;GO:0005623//cell;GO:0005737//cytoplasm;GO:0005911//cell-cell junction;GO:0009506//plasmodesma;GO:0030054//cell junction;GO:0044424//intracellular part;GO:0044464//cell part;GO:0055044//symplast	GO:0003674//molecular_function;GO:0005488//binding;GO:0005507//copper ion binding;GO:0043167//ion binding;GO:0043169//cation binding;GO:0045340//mercury ion binding;GO:0046872//metal ion binding;GO:0046914//transition metal ion binding	GO:0006810//transport;GO:0006811//ion transport;GO:0006812//cation transport;GO:0006825//copper ion transport;GO:0006873//cellular ion homeostasis;GO:0006875//cellular metal ion homeostasis;GO:0008150//biological_process;GO:0009987//cellular process;GO:0015694//mercury ion transport;GO:0019725//cellular homeostasis;GO:0030001//metal ion transport;GO:0030003//cellular cation homeostasis;GO:0042592…
Bni01G000415	10	6	5	274	256	43	0.83	0.58	0.54	23.34	20.86	3.96	0.65	16.0533	4.62629	1.073e-12	2.80959e-11	--	PON71393.1 Cupredoxin [Trema orientale]	-	-	-	-	-	GO:0009055//electron carrier activity	-
Bni14G018390	0	3	1	64	87	97	0	0.18	0.07	3.35	4.39	5.53	0.0833333	4.42333	5.7301	1.13392e-12	2.96031e-11	--	XP_030487519.1 uncharacterized protein LOC115704452 [Cannabis sativa]	-	-	-	-	-	-	-
Bni05G007825	38	15	30	141	163	154	0.95	0.43	0.96	3.58	3.97	4.24	0.78	3.93	2.33298	1.13889e-12	2.96888e-11	CRK2	EXB46019.1 Cysteine-rich receptor-like protein kinase 3 [Morus notabilis]	-	-	-	-	GO:0016021//integral component of membrane	GO:0004672//protein kinase activity;GO:0005524//ATP binding	GO:0006468//protein phosphorylation
Bni09G013462	5105	5963	2754	802	1673	1128	198.71	268.43	139.33	31.87	63.72	48.59	202.157	48.06	-2.07257	1.19154e-12	3.09694e-11	EXPA10	AHL25253.1 expansin [Boehmeria nivea]	-	-	-	-	-	-	-
Bni11G015214	314	182	209	81	72	52	8.19	5.48	7.09	2.16	1.85	1.5	6.92	1.83667	-1.91368	1.40276e-12	3.61389e-11	At3g47570	XP_024031917.1 probable LRR receptor-like serine/threonine-protein kinase At3g47570 [Morus notabilis]	-	-	-	-	-	GO:0004672//protein kinase activity;GO:0005515//protein binding;GO:0005524//ATP binding	GO:0006468//protein phosphorylation
Bni12G016539	3010	1600	1981	5656	5376	5102	91.52	56.24	78.3	175.64	159.95	171.75	75.3533	169.113	1.16625	1.44118e-12	3.70206e-11	VIT_19s0014g04930	PON90389.1 Squalene/phytoene synthase [Trema orientale]	Metabolism	Metabolism of terpenoids and polyketides	ko00909//Sesquiterpenoid and triterpenoid biosynthesis	K15803	GO:0000775//chromosome, centromeric region	GO:0000287//magnesium ion binding;GO:0010333//terpene synthase activity;GO:0016829//lyase activity	GO:0034080//CENP-A containing nucleosome assembly
Bni04G006373	169	164	141	357	399	322	5.98	6.71	6.49	12.9	13.83	12.62	6.39333	13.1167	1.03676	1.45219e-12	3.7249e-11	PSA3	PON56172.1 calcium homeostasis regulator [Trema orientale]	-	-	-	-	-	-	-
Bni10G014284	671	489	605	1205	1467	1268	27.99	23.59	32.8	51.32	59.89	58.54	28.1267	56.5833	1.00844	1.61269e-12	4.12456e-11	POPTR_0012s05040g	POO01894.1 Mandelate racemase/muconate lactonizing enzyme/methylaspartate ammonia-lyase [Trema orientale]	-	-	-	-	GO:0005575//cellular_component;GO:0005622//intracellular;GO:0005623//cell;GO:0005737//cytoplasm;GO:0005739//mitochondrion;GO:0043226//organelle;GO:0043227//membrane-bounded organelle;GO:0043229//intracellular organelle;GO:0043231//intracellular membrane-bounded organelle;GO:0044424//intracellular part;GO:0044444//cytoplasmic part;GO:0044464//cell part	GO:0000287//magnesium ion binding;GO:0003674//molecular_function;GO:0003824//catalytic activity;GO:0004634//phosphopyruvate hydratase activity;GO:0005488//binding;GO:0016829//lyase activity;GO:0016835//carbon-oxygen lyase activity;GO:0016836//hydro-lyase activity;GO:0016853//isomerase activity;GO:0016854//racemase and epimerase activity;GO:0016855//racemase and epimerase activity, acting on amino…	GO:0005975//carbohydrate metabolic process;GO:0006082//organic acid metabolic process;GO:0006096//glycolytic process;GO:0006520//cellular amino acid metabolic process;GO:0006807//nitrogen compound metabolic process;GO:0008150//biological_process;GO:0008152//metabolic process;GO:0009056//catabolic process;GO:0009063//cellular amino acid catabolic process;GO:0009234//menaquinone biosynthetic proces…
[truncated: 3,378 more rows]
