# Supplementary material for: Transcriptional and Metabolic Characterization of Feeding Ramie Growth Enhanced by a Combined Application of Gibberellin and Ethrel
Source: Int J Mol Sci. 2022 Oct 10;23(19):12025. doi: 10.3390/ijms231912025 (PMC9570313; doi:10.3390/ijms231912025)
Supplement: Supplementary file 1 [file ijms-23-12025-s001.zip › Table S10 Primer list of differentially expressed genes.xlsx]

## Sheet: Sheet1
TableS10: Primer list of differentially expressed genes
Gene ID	Gene name		Primer (5'-3')
	Actin	F	CGTTGAACCCTAAGGC
		R	ATCCAGCACGATACCAG
Bni06G009511	CCOAOMT1	F	GAGGACGGAAAGATATTGGCGATGG
		R	GCATTTGGTCAAGAGCAGGGAGAG
Bni03G004011	BAHD1	F	CTCCAATTCTGATCCCAACC
		R	CGAAGCCCTCCACAAACA
Bni03G004009	SAT	F	AATTCTGAGCCCAACCATG
		R	GAAGCCCTCCACAAATAGG
Bni07G010284	TOGT1	F	AAGTTTCGGATCTGTCGC
		R	CCCAGCCTCTTATTATTAGTC
Bni03G005084	FLS	F	ACCGAAGCATAGTGGACAGA
		R	GGATTGGTATTTAGGAGTGGC
Bni01G001658	DFR	F	GGCGAGGAGCACAGAAAG
		R	GCATGATAAATGGACCAAC
Bni09G013841	4CLL1	F	CAACCTCTGCTCGTCGCTGTTC
		R	GGTGATGCCGTAGATGTGGAAGAAG
Bni13G017528	SHT	F	GATTCACGCAGCCGAGTCCATC
		R	GTAGCCGAGAGGTTTAGACAGCAAC
Bni10G014747	HST	F	CATGTGTGGAAATGCGTGTGTAAGG
		R	AATTAGGCGGTGTTGGAGGTTGC
Bni13G017586	4CL1	F	GCTGCCGCTCTTCCACATCTAC
		R	GATCGTCACCCCGTACCTCTCC
Bni03G004011	BAHD1	F	GCATTTGGTCAAGAGCAGGGAGAG
		R	CTCCAATTCTGATCCCAACC
Bni05G007043	BGLU45	F	TTGCCTCTTCTCTCATTGCGAACC
		R	TGGGACACCGTTTCTTTCTGAACTC
