# Supplementary material for: Transcriptional and Metabolic Characterization of Feeding Ramie Growth Enhanced by a Combined Application of Gibberellin and Ethrel
Source: Int J Mol Sci. 2022 Oct 10;23(19):12025. doi: 10.3390/ijms231912025 (PMC9570313; doi:10.3390/ijms231912025)
Supplement: Supplementary file 1 [file ijms-23-12025-s001.zip › Table S2 GO enrichment analysis.xls]

Table S2 GO enrichment analysis
GO ID (level1)	GO Term (level1)	GO ID (level2)	GO Term (level2)	number_of_Ck-Y-vs-C-Y (up)	number_of_Ck-Y-vs-C-Y (down)	Genes_of_Ck-Y-vs-C-Y_up	Genes_of_Ck-Y-vs-C-Y_down
GO:0008150	Biological Process	GO:0044699	single-organism process	392	316	Bni01G000073(LECRK3),Bni01G000135(S-ACP-DES6),Bni01G000396(EGS1),Bni01G000722(HSP26-A),Bni01G000801(AGL16),Bni01G000882(FANCM),Bni01G000903(CESA1),Bni01G000908(AFG1L),Bni01G000910(At5g25400),Bni01G000914(ADH1),Bni01G000915(HY5),Bni01G000978(ALD1),Bni01G001026(--),Bni01G001047(At1g22440),Bni01G001085(PLD1),Bni01G001151(BAT1),Bni01G001171(BBR),Bni01G001311(RTE1),Bni01G001338(HAT22),Bni01G001342(RAX…	Bni01G000065(CYP707A3),Bni01G000360(GA20OX2),Bni01G000379(GASA9),Bni01G000385(RPA1B),Bni01G000609(RBL11),Bni01G000889(RPS9M),Bni01G000891(DDM1),Bni01G000892(At5g25400),Bni01G001003(TPPD),Bni01G001032(MBD8),Bni01G001124(TPR1),Bni01G001163(CYCA1-1),Bni01G001240(CKX7),Bni01G001288(CYP711A1),Bni01G001305(GATA22),Bni01G001469(sbt3),Bni01G001475(--),Bni01G001569(CYP82C2),Bni01G001582(DTX33),Bni01G00166…
GO:0008150	Biological Process	GO:0098754	detoxification	15	3	Bni01G000914(ADH1),Bni01G001047(At1g22440),Bni01G001810(PER64),Bni01G001844(At5g42250),Bni02G003190(EMB3004),Bni04G006556(PER51),Bni05G007506(NLP3),Bni06G009478(CAD1),Bni07G011028(--),Bni09G013924(RBOHD),Bni12G016876(pod),Bni12G017269(PER21),Bni13G017660(GSTU9),Bni13G018088(CXXS1),Bni14G018756(PER51)	Bni01G001907(--),Bni02G002462(HIPP32),Bni09G012756(HIPP37)
GO:0008150	Biological Process	GO:0051704	multi-organism process	62	42	Bni01G000073(LECRK3),Bni01G000903(CESA1),Bni01G000978(ALD1),Bni01G001439(PK1),Bni01G001572(AOS1),Bni02G002302(HERK1),Bni02G002445(At4g27190),Bni02G003190(EMB3004),Bni02G003265(HEL),Bni02G003352(At5g39110),Bni02G003461(TTL1),Bni03G004109(TFCE),Bni03G004180(RPS2),Bni03G004403(--),Bni03G004855(WRKY27),Bni03G005031(DMR6),Bni04G005228(At2g19130),Bni04G005833(GPAT1),Bni04G006132(BLOS2),Bni05G006832(--)…	Bni01G000891(DDM1),Bni01G001663(PDF1.4),Bni02G002526(FH11),Bni02G003336(AMT1-2),Bni02G003401(SEI1),Bni03G004111(LUG),Bni03G004764(EMS1),Bni03G004819(TIC32),Bni05G006852(LOL5),Bni05G007232(CRK25),Bni05G007414(ILL5),Bni05G007438(ABCC8),Bni06G008738(FMO1),Bni06G008822(ATG10),Bni06G009044(NPF5.2),Bni06G009684(SFH3),Bni08G011584(RAD51C),Bni08G011658(BAG6),Bni08G012143(CERBERUS),Bni08G012319(FRO2),Bni0…
GO:0008150	Biological Process	GO:0001906	cell killing	1	0	MSTRG.17780(tlp)	--
GO:0008150	Biological Process	GO:0050896	response to stimulus	190	149	Bni01G000722(HSP26-A),Bni01G000882(FANCM),Bni01G000903(CESA1),Bni01G000914(ADH1),Bni01G000915(HY5),Bni01G000978(ALD1),Bni01G001026(--),Bni01G001047(At1g22440),Bni01G001171(BBR),Bni01G001311(RTE1),Bni01G001338(HAT22),Bni01G001342(RAX3),Bni01G001572(AOS1),Bni01G001658(DFR),Bni01G001677(BZIP44),Bni01G001810(PER64),Bni01G001844(At5g42250),Bni01G001853(LOG5),Bni01G001904(PHT1-9),Bni02G002101(PDR2),Bni…	Bni01G000065(CYP707A3),Bni01G000360(GA20OX2),Bni01G000379(GASA9),Bni01G000385(RPA1B),Bni01G001032(MBD8),Bni01G001124(TPR1),Bni01G001305(GATA22),Bni01G001582(DTX33),Bni01G001663(PDF1.4),Bni01G001698(PAP),Bni01G001907(--),Bni02G002366(At4g27190),Bni02G002462(HIPP32),Bni02G002472(RPT3),Bni02G002783(ATL63),Bni02G002838(STP8),Bni02G002897(RCA1),Bni02G002934(GLC1),Bni02G003287(XI-E),Bni02G003336(AMT1-2…
GO:0008150	Biological Process	GO:0098743	cell aggregation	1	0	Bni05G007037(PME18)	--
GO:0008150	Biological Process	GO:0099531	presynaptic process involved in synaptic transmission	1	0	Bni03G003895(EXO70H1)	--
GO:0008150	Biological Process	GO:0002376	immune system process	16	12	Bni01G000978(ALD1),Bni03G004403(--),Bni04G005541(--),Bni05G007016(CRK15),Bni05G007785(SEC22),Bni05G007898(MNS3),Bni06G009478(CAD1),Bni08G011930(--),Bni08G012662(KIN14Q),Bni10G014325(PAPS1),Bni10G014953(MYB72),Bni11G015837(SDE3),Bni12G017245(UBL5),Bni14G018526(PUB26),MSTRG.8295(At2g14610),MSTRG.9646(At1g27530)	Bni05G007414(ILL5),Bni06G008738(FMO1),Bni06G008752(DSK2A),Bni08G011658(BAG6),Bni09G013437(AGO7),Bni10G014685(RPV1),Bni11G015816(--),Bni12G016681(--),Bni13G017473(SPPL1),Bni13G017889(RPV1),Bni14G018735(CYP65),Bni14G019173(RRP44A)
GO:0008150	Biological Process	GO:0008152	metabolic process	419	343	Bni01G000073(LECRK3),Bni01G000135(S-ACP-DES6),Bni01G000259(--),Bni01G000391(At1g51860),Bni01G000396(EGS1),Bni01G000722(HSP26-A),Bni01G000801(AGL16),Bni01G000811(At5g65660),Bni01G000882(FANCM),Bni01G000903(CESA1),Bni01G000909(PCMP-H51),Bni01G000914(ADH1),Bni01G000915(HY5),Bni01G000978(ALD1),Bni01G001026(--),Bni01G001047(At1g22440),Bni01G001085(PLD1),Bni01G001155(At1g11050),Bni01G001171(BBR),Bni01G…	Bni01G000053(LSM3B),Bni01G000065(CYP707A3),Bni01G000082(DOF1.2),Bni01G000360(GA20OX2),Bni01G000385(RPA1B),Bni01G000609(RBL11),Bni01G000889(RPS9M),Bni01G000891(DDM1),Bni01G001003(TPPD),Bni01G001124(TPR1),Bni01G001240(CKX7),Bni01G001288(CYP711A1),Bni01G001301(At1g68400),Bni01G001305(GATA22),Bni01G001469(sbt3),Bni01G001475(--),Bni01G001569(CYP82C2),Bni01G001665(CYP707A4),Bni01G001689(CKX5),Bni01G001…
GO:0008150	Biological Process	GO:0022610	biological adhesion	6	1	Bni02G002727(GSVIVT00023967001),Bni02G003352(At5g39110),Bni03G004134(CYP714C2),Bni05G007037(PME18),Bni05G008187(RPS12),Bni12G017066(TMN4)	Bni14G018894(VRN1)
GO:0008150	Biological Process	GO:0023052	signaling	58	48	Bni01G000915(HY5),Bni01G000978(ALD1),Bni01G001026(--),Bni01G001311(RTE1),Bni01G001338(HAT22),Bni01G001658(DFR),Bni02G002715(WNK4),Bni02G003395(RPV1),Bni02G003461(TTL1),Bni03G003895(EXO70H1),Bni03G004180(RPS2),Bni03G004284(RPV1),Bni03G004611(ERF2),Bni03G004855(WRKY27),Bni04G005200(At4g30420),Bni04G005684(NHL6),Bni04G005880(WAKL10),Bni05G007016(CRK15),Bni05G007062(--),Bni05G007117(AOP1.2),Bni05G007…	Bni01G000360(GA20OX2),Bni01G000379(GASA9),Bni01G001124(TPR1),Bni01G001305(GATA22),Bni02G002472(RPT3),Bni02G003287(XI-E),Bni02G003392(PIN5),Bni03G004720(GA20ox1D),Bni03G004764(EMS1),Bni04G006325(ABCB15),Bni05G006796(ERF4),Bni05G006852(LOL5),Bni05G006873(NUS1),Bni05G007453(HTH),Bni05G008050(LE),Bni06G008464(CKI1),Bni06G008641(--),Bni06G008738(FMO1),Bni06G008752(DSK2A),Bni06G008822(ATG10),Bni07G0105…
GO:0008150	Biological Process	GO:0000003	reproduction	51	42	Bni01G000073(LECRK3),Bni01G000801(AGL16),Bni01G000882(FANCM),Bni01G001439(PK1),Bni01G001587(LYK5),Bni02G002198(E2FB),Bni02G002286(BGAL6),Bni02G003190(EMB3004),Bni02G003278(Trpa1),Bni03G004109(TFCE),Bni03G004202(APC13),Bni04G005228(At2g19130),Bni04G005833(GPAT1),Bni05G006780(MIS12),Bni05G007016(CRK15),Bni05G007037(PME18),Bni05G008053(PDR1),Bni06G008660(AMS),Bni06G008737(DTX45),Bni06G008820(ZIP4),B…	Bni01G000360(GA20OX2),Bni01G000385(RPA1B),Bni01G001124(TPR1),Bni01G001305(GATA22),Bni02G002366(At4g27190),Bni02G003401(SEI1),Bni03G004111(LUG),Bni03G004228(At1g50180),Bni03G004701(ERL1),Bni03G004720(GA20ox1D),Bni03G004764(EMS1),Bni03G004904(SIGE),Bni04G005941(AGPS1),Bni04G006121(COL2),Bni04G006152(MADS2),Bni04G006256(FTSH6),Bni05G007601(PHL7),Bni06G008464(CKI1),Bni06G008951(PANC),Bni06G009630(BUR…
GO:0008150	Biological Process	GO:0022414	reproductive process	42	36	Bni01G000073(LECRK3),Bni01G000801(AGL16),Bni01G000882(FANCM),Bni01G001439(PK1),Bni02G002198(E2FB),Bni02G002286(BGAL6),Bni02G003190(EMB3004),Bni03G004109(TFCE),Bni03G004202(APC13),Bni04G005228(At2g19130),Bni04G005833(GPAT1),Bni05G006780(MIS12),Bni05G007037(PME18),Bni06G008660(AMS),Bni06G008820(ZIP4),Bni06G009554(--),Bni06G009632(BURP17),Bni06G009676(USPL1),Bni07G010573(YSL1),Bni07G010688(EXLB1),Bn…	Bni01G000360(GA20OX2),Bni01G000385(RPA1B),Bni01G001124(TPR1),Bni01G001305(GATA22),Bni02G003401(SEI1),Bni03G004111(LUG),Bni03G004701(ERL1),Bni03G004720(GA20ox1D),Bni03G004764(EMS1),Bni04G005941(AGPS1),Bni04G006121(COL2),Bni04G006152(MADS2),Bni05G007601(PHL7),Bni06G008951(PANC),Bni06G009630(BURP17),Bni06G009684(SFH3),Bni07G010896(PHL11),Bni08G011582(GCP1),Bni08G011584(RAD51C),Bni08G011658(BAG6),Bni…
GO:0008150	Biological Process	GO:0040011	locomotion	5	8	Bni01G000915(HY5),Bni01G001026(--),Bni04G006309(AATP1),Bni12G016457(IPK2b),Bni12G016582(IPK2b)	Bni05G006873(NUS1),Bni05G006975(--),Bni05G007438(ABCC8),Bni09G013435(dst1),Bni12G016681(--),Bni14G018735(CYP65),BniUnG019248(atpA),BniUnG019265(ATPA)
GO:0008150	Biological Process	GO:0051179	localization	115	106	Bni01G000073(LECRK3),Bni01G000908(AFG1L),Bni01G000910(At5g25400),Bni01G000914(ADH1),Bni01G000915(HY5),Bni01G001026(--),Bni01G001047(At1g22440),Bni01G001151(BAT1),Bni01G001171(BBR),Bni01G001459(--),Bni01G001706(GLE1),Bni01G001844(At5g42250),Bni01G001904(PHT1-9),Bni02G002101(PDR2),Bni02G002203(AIFM2),Bni02G002445(At4g27190),Bni02G002542(SWEET16),Bni02G002990(--),Bni02G003190(EMB3004),Bni02G003352(A…	Bni01G000385(RPA1B),Bni01G000609(RBL11),Bni01G000892(At5g25400),Bni01G001288(CYP711A1),Bni01G001469(sbt3),Bni01G001582(DTX33),Bni01G001697(Os03g0799700),Bni01G001907(--),Bni02G002349(At1g12300),Bni02G002366(At4g27190),Bni02G002462(HIPP32),Bni02G002783(ATL63),Bni02G002821(AMT1-3),Bni02G002838(STP8),Bni02G003287(XI-E),Bni02G003336(AMT1-2),Bni02G003392(PIN5),Bni02G003401(SEI1),Bni03G004111(LUG),Bni0…
GO:0008150	Biological Process	GO:0048511	rhythmic process	1	3	Bni12G017269(PER21)	Bni01G001305(GATA22),Bni09G013274(STN7),Bni14G018861(Os10g0391300)
GO:0008150	Biological Process	GO:0048518	positive regulation of biological process	33	40	Bni01G000259(--),Bni01G000801(AGL16),Bni01G001026(--),Bni01G001677(BZIP44),Bni01G001706(GLE1),Bni02G002198(E2FB),Bni03G004109(TFCE),Bni03G004177(MVD2),Bni03G004403(--),Bni03G004584(AMC1),Bni04G005684(NHL6),Bni04G005713(NAC086),Bni04G006014(MYB4),Bni05G007016(CRK15),Bni05G007785(SEC22),Bni05G007900(PFDN6),Bni06G009087(MYB4),Bni06G009119(RBE),Bni06G009688(BZIP44),Bni07G010581(HOX22),Bni08G011930(--…	Bni01G000385(RPA1B),Bni01G000891(DDM1),Bni01G001288(CYP711A1),Bni01G001305(GATA22),Bni02G003239(At5g28300),Bni03G004111(LUG),Bni03G004904(SIGE),Bni04G006152(MADS2),Bni05G006733(DOF5.7),Bni05G006852(LOL5),Bni05G006873(NUS1),Bni05G007601(PHL7),Bni05G008297(--),Bni06G008492(MYB12),Bni06G008738(FMO1),Bni06G008752(DSK2A),Bni06G008822(ATG10),Bni06G009318(MIEL1),Bni06G009784(KEA3),Bni07G010523(KELP),Bni…
GO:0008150	Biological Process	GO:0048519	negative regulation of biological process	40	27	Bni01G001026(--),Bni01G001311(RTE1),Bni01G001677(BZIP44),Bni02G002445(At4g27190),Bni03G004180(RPS2),Bni03G004199(--),Bni03G004855(WRKY27),Bni04G005279(Os06g0358800),Bni04G006309(AATP1),Bni04G006564(WRKY75),Bni05G007016(CRK15),Bni05G007785(SEC22),Bni05G007900(PFDN6),Bni05G008053(PDR1),Bni06G009100(KLCR2),Bni06G009132(PI1),Bni06G009232(MIRO2),Bni06G009398(PME7),Bni06G009454(ZAT10),Bni06G009688(BZIP…	Bni01G000053(LSM3B),Bni01G000385(RPA1B),Bni01G000891(DDM1),Bni01G001124(TPR1),Bni01G001305(GATA22),Bni02G002366(At4g27190),Bni03G004111(LUG),Bni04G006121(COL2),Bni04G006256(FTSH6),Bni05G007438(ABCC8),Bni06G008334(PME21),Bni06G008514(DI19-4),Bni06G008641(--),Bni06G008752(DSK2A),Bni08G011841(PMEI3),Bni09G013437(AGO7),Bni10G015010(BZIP24),Bni10G015028(RER4),Bni10G015062(pif1),Bni11G015184(--),Bni13G…
GO:0008150	Biological Process	GO:0040007	growth	8	12	Bni03G004928(GLT1),Bni05G008232(WAK2),Bni06G009454(ZAT10),Bni07G010637(At5g47430),Bni07G011318(GT19),Bni08G012662(KIN14Q),Bni11G015482(WEX),Bni13G017801(CYP28)	Bni01G000360(GA20OX2),Bni03G004111(LUG),Bni03G004720(GA20ox1D),Bni05G006852(LOL5),Bni06G008464(CKI1),Bni09G013375(CYP78A5),Bni10G013987(CYC),Bni12G017115(--),Bni13G017619(GT17),Bni13G017795(CYP28),Bni13G018285(SRT1),Bni14G018962(CYP90B1)
GO:0008150	Biological Process	GO:0065007	biological regulation	178	144	Bni01G000259(--),Bni01G000722(HSP26-A),Bni01G000801(AGL16),Bni01G000915(HY5),Bni01G000978(ALD1),Bni01G001026(--),Bni01G001311(RTE1),Bni01G001338(HAT22),Bni01G001342(RAX3),Bni01G001496(At5g42700),Bni01G001572(AOS1),Bni01G001658(DFR),Bni01G001677(BZIP44),Bni01G001706(GLE1),Bni02G002198(E2FB),Bni02G002203(AIFM2),Bni02G002445(At4g27190),Bni02G002715(WNK4),Bni02G003190(EMB3004),Bni02G003300(ERF.C.3),B…	Bni01G000053(LSM3B),Bni01G000065(CYP707A3),Bni01G000082(DOF1.2),Bni01G000360(GA20OX2),Bni01G000379(GASA9),Bni01G000385(RPA1B),Bni01G000891(DDM1),Bni01G001032(MBD8),Bni01G001124(TPR1),Bni01G001240(CKX7),Bni01G001288(CYP711A1),Bni01G001305(GATA22),Bni01G001665(CYP707A4),Bni01G001689(CKX5),Bni02G002366(At4g27190),Bni02G002462(HIPP32),Bni02G002472(RPT3),Bni02G002783(ATL63),Bni02G003239(At5g28300),Bni…
GO:0008150	Biological Process	GO:0032501	multicellular organismal process	61	67	Bni01G000073(LECRK3),Bni01G000801(AGL16),Bni01G001342(RAX3),Bni01G001439(PK1),Bni01G001706(GLE1),Bni02G002101(PDR2),Bni02G002286(BGAL6),Bni02G003190(EMB3004),Bni02G003461(TTL1),Bni03G004109(TFCE),Bni03G004180(RPS2),Bni03G004202(APC13),Bni03G005031(DMR6),Bni04G005228(At2g19130),Bni04G005833(GPAT1),Bni04G006564(WRKY75),Bni05G007215(--),Bni05G007961(ABCB9),Bni05G008053(PDR1),Bni05G008278(BT3),Bni06G…	Bni01G000065(CYP707A3),Bni01G000360(GA20OX2),Bni01G000889(RPS9M),Bni01G001124(TPR1),Bni01G001288(CYP711A1),Bni01G001305(GATA22),Bni01G001665(CYP707A4),Bni02G003392(PIN5),Bni02G003401(SEI1),Bni03G003853(ZAT11),Bni03G004111(LUG),Bni03G004701(ERL1),Bni03G004720(GA20ox1D),Bni03G004764(EMS1),Bni03G004863(ABCG8),Bni03G004904(SIGE),Bni04G005941(AGPS1),Bni04G006121(COL2),Bni04G006152(MADS2),Bni04G006325(…
GO:0008150	Biological Process	GO:0032502	developmental process	71	73	Bni01G000801(AGL16),Bni01G001342(RAX3),Bni01G001587(LYK5),Bni01G001706(GLE1),Bni02G002198(E2FB),Bni02G002286(BGAL6),Bni02G003190(EMB3004),Bni02G003278(Trpa1),Bni02G003461(TTL1),Bni03G003646(At3g50280),Bni03G004109(TFCE),Bni03G004180(RPS2),Bni03G004202(APC13),Bni03G004928(GLT1),Bni03G005031(DMR6),Bni04G005833(GPAT1),Bni04G005841(WRKY28),Bni04G006014(MYB4),Bni04G006334(2MMP),Bni04G006564(WRKY75),Bn…	Bni01G000065(CYP707A3),Bni01G000360(GA20OX2),Bni01G000889(RPS9M),Bni01G001124(TPR1),Bni01G001288(CYP711A1),Bni01G001305(GATA22),Bni01G001665(CYP707A4),Bni02G002366(At4g27190),Bni02G002711(EXPA8),Bni02G003287(XI-E),Bni02G003392(PIN5),Bni02G003401(SEI1),Bni03G003853(ZAT11),Bni03G004111(LUG),Bni03G004228(At1g50180),Bni03G004701(ERL1),Bni03G004720(GA20ox1D),Bni03G004764(EMS1),Bni03G004829(DCR),Bni03G…
GO:0008150	Biological Process	GO:0007610	behavior	0	1	--	Bni05G008297(--)
GO:0008150	Biological Process	GO:0050789	regulation of biological process	163	130	Bni01G000259(--),Bni01G000722(HSP26-A),Bni01G000801(AGL16),Bni01G000915(HY5),Bni01G000978(ALD1),Bni01G001026(--),Bni01G001311(RTE1),Bni01G001338(HAT22),Bni01G001342(RAX3),Bni01G001496(At5g42700),Bni01G001658(DFR),Bni01G001677(BZIP44),Bni01G001706(GLE1),Bni02G002198(E2FB),Bni02G002203(AIFM2),Bni02G002445(At4g27190),Bni02G002715(WNK4),Bni02G003190(EMB3004),Bni02G003300(ERF.C.3),Bni02G003352(At5g391…	Bni01G000053(LSM3B),Bni01G000082(DOF1.2),Bni01G000360(GA20OX2),Bni01G000379(GASA9),Bni01G000385(RPA1B),Bni01G000891(DDM1),Bni01G001032(MBD8),Bni01G001124(TPR1),Bni01G001288(CYP711A1),Bni01G001305(GATA22),Bni02G002366(At4g27190),Bni02G002472(RPT3),Bni02G002783(ATL63),Bni02G003239(At5g28300),Bni02G003287(XI-E),Bni02G003392(PIN5),Bni02G003401(SEI1),Bni03G003853(ZAT11),Bni03G003938(--),Bni03G004111(L…
GO:0008150	Biological Process	GO:0071840	cellular component organization or biogenesis	99	101	Bni01G000071(--),Bni01G000882(FANCM),Bni01G000903(CESA1),Bni01G000915(HY5),Bni01G001383(WLIM1),Bni01G001677(BZIP44),Bni01G001706(GLE1),Bni01G001810(PER64),Bni01G001904(PHT1-9),Bni02G002101(PDR2),Bni02G002198(E2FB),Bni02G002286(BGAL6),Bni02G002445(At4g27190),Bni02G002576(RECQL1),Bni02G002990(--),Bni02G003067(FLA12),Bni02G003190(EMB3004),Bni02G003479(--),Bni02G003485(--),Bni03G003646(At3g50280),Bni…	Bni01G000053(LSM3B),Bni01G000360(GA20OX2),Bni01G000385(RPA1B),Bni01G000889(RPS9M),Bni01G000891(DDM1),Bni01G001305(GATA22),Bni01G001475(--),Bni01G001697(Os03g0799700),Bni02G002366(At4g27190),Bni02G002370(mettl21a),Bni02G002623(PPD1),Bni02G002711(EXPA8),Bni02G002783(ATL63),Bni02G002819(At5g58770),Bni02G003287(XI-E),Bni02G003401(SEI1),Bni03G003786(FDM1),Bni03G004111(LUG),Bni03G004720(GA20ox1D),Bni03…
GO:0008150	Biological Process	GO:0009987	cellular process	429	347	Bni01G000071(--),Bni01G000073(LECRK3),Bni01G000135(S-ACP-DES6),Bni01G000259(--),Bni01G000391(At1g51860),Bni01G000396(EGS1),Bni01G000722(HSP26-A),Bni01G000801(AGL16),Bni01G000811(At5g65660),Bni01G000882(FANCM),Bni01G000903(CESA1),Bni01G000908(AFG1L),Bni01G000909(PCMP-H51),Bni01G000910(At5g25400),Bni01G000914(ADH1),Bni01G000915(HY5),Bni01G000978(ALD1),Bni01G001026(--),Bni01G001047(At1g22440),Bni01G…	Bni01G000053(LSM3B),Bni01G000065(CYP707A3),Bni01G000082(DOF1.2),Bni01G000360(GA20OX2),Bni01G000379(GASA9),Bni01G000385(RPA1B),Bni01G000609(RBL11),Bni01G000889(RPS9M),Bni01G000891(DDM1),Bni01G000892(At5g25400),Bni01G001003(TPPD),Bni01G001032(MBD8),Bni01G001124(TPR1),Bni01G001163(CYCA1-1),Bni01G001240(CKX7),Bni01G001288(CYP711A1),Bni01G001301(At1g68400),Bni01G001305(GATA22),Bni01G001469(sbt3),Bni01…
GO:0003674	Molecular Function	GO:0003824	catalytic activity	387	306	Bni01G000073(LECRK3),Bni01G000135(S-ACP-DES6),Bni01G000391(At1g51860),Bni01G000396(EGS1),Bni01G000722(HSP26-A),Bni01G000801(AGL16),Bni01G000882(FANCM),Bni01G000903(CESA1),Bni01G000909(PCMP-H51),Bni01G000914(ADH1),Bni01G000915(HY5),Bni01G000978(ALD1),Bni01G001026(--),Bni01G001047(At1g22440),Bni01G001085(PLD1),Bni01G001155(At1g11050),Bni01G001171(BBR),Bni01G001281(PPI1),Bni01G001311(RTE1),Bni01G001…	Bni01G000053(LSM3B),Bni01G000065(CYP707A3),Bni01G000360(GA20OX2),Bni01G000609(RBL11),Bni01G000891(DDM1),Bni01G001003(TPPD),Bni01G001032(MBD8),Bni01G001036(UGT85A23),Bni01G001067(At1g71691),Bni01G001240(CKX7),Bni01G001288(CYP711A1),Bni01G001301(At1g68400),Bni01G001469(sbt3),Bni01G001475(--),Bni01G001569(CYP82C2),Bni01G001665(CYP707A4),Bni01G001666(JMT),Bni01G001689(CKX5),Bni01G001697(Os03g0799700)…
GO:0003674	Molecular Function	GO:0045735	nutrient reservoir activity	5	0	Bni02G003352(At5g39110),Bni08G012142(mtnN),Bni10G014536(At1g18980),Bni12G016460(At5g61750),Bni12G016581(At5g61750)	--
GO:0003674	Molecular Function	GO:0009055	electron carrier activity	17	6	Bni01G000695(--),Bni01G001513(BCB),Bni01G001525(At2g25060),Bni02G003190(EMB3004),Bni04G006383(AO),Bni05G006993(At4g27270),Bni05G008108(BCB),Bni06G009454(ZAT10),Bni06G009554(--),Bni07G010355(LAC7),Bni07G010480(MWL1),Bni07G010788(FDC2),Bni09G013924(RBOHD),Bni11G015970(DMP2),Bni11G015999(GRXS4),Bni13G017888(At2g25060),Bni13G017927(--)	Bni02G002364(--),Bni04G006131(EMB2076),Bni07G010525(At5g39865),Bni11G015867(FDC1),Bni12G016649(At3g28850),BniUnG019261(COX1)
GO:0003674	Molecular Function	GO:0016209	antioxidant activity	18	6	Bni01G001810(PER64),Bni01G001853(LOG5),Bni02G002203(AIFM2),Bni02G002727(GSVIVT00023967001),Bni03G004928(GLT1),Bni04G006297(TRX2),Bni04G006556(PER51),Bni05G007194(PER54),Bni06G009904(CHX3),Bni06G009905(PNC2),Bni07G011028(--),Bni09G013924(RBOHD),Bni11G015168(FSD3),Bni11G015188(FSD3),Bni12G016876(pod),Bni12G017269(PER21),Bni13G018088(CXXS1),Bni14G018756(PER51)	Bni06G008678(--),Bni06G008738(FMO1),Bni09G013792(SCO5321),Bni13G017617(NDC1),Bni13G017757(At1g60420),Bni13G017988(AFRR)
GO:0003674	Molecular Function	GO:0016530	metallochaperone activity	3	2	Bni03G004084(At1g59620),Bni05G008053(PDR1),Bni10G014693(PDR3)	Bni05G007438(ABCC8),Bni08G012396(CPFTSY)
GO:0003674	Molecular Function	GO:0098772	molecular function regulator	22	16	Bni01G000872(--),Bni01G001658(DFR),Bni01G001706(GLE1),Bni03G004199(--),Bni03G004252(--),Bni05G007037(PME18),Bni06G008366(--),Bni06G009130(PI1),Bni06G009132(PI1),Bni06G009398(PME7),Bni07G010478(At3g09470),Bni07G010862(--),Bni07G011102(At1g64065),Bni08G012086(--),Bni08G012488(ASP),Bni08G012489(ASP),Bni10G014986(MUS81),Bni11G015393(PME35),Bni11G015908(RANGAP2),Bni11G015983(At5g18800),Bni12G016961(CD…	Bni01G001663(PDF1.4),Bni02G002366(At4g27190),Bni03G004669(--),Bni05G008297(--),Bni06G008334(PME21),Bni06G008954(--),Bni08G011841(PMEI3),Bni10G015028(RER4),Bni10G015106(--),Bni11G015407(PME45),Bni12G016767(RGA3),Bni13G018306(--),Bni13G018332(SUFE1),Bni13G018345(--),Bni14G019167(RKD5),Bni14G019173(RRP44A)
GO:0003674	Molecular Function	GO:0031386	protein tag	1	0	Bni12G017245(UBL5)	--
GO:0003674	Molecular Function	GO:0005215	transporter activity	70	54	Bni01G000908(AFG1L),Bni01G001151(BAT1),Bni01G001480(GLR2.7),Bni01G001904(PHT1-9),Bni02G002101(PDR2),Bni02G002445(At4g27190),Bni02G002542(SWEET16),Bni02G002990(--),Bni02G003352(At5g39110),Bni02G003461(TTL1),Bni03G003865(TIP1-3),Bni03G004180(RPS2),Bni03G004374(NCL2),Bni03G004554(WRKY55),Bni04G005200(At4g30420),Bni04G005387(ACA7),Bni04G005388(ACA5),Bni04G005389(ACA8),Bni04G005735(GLR2.2),Bni04G00584…	Bni01G001582(DTX33),Bni01G001697(Os03g0799700),Bni02G002821(AMT1-3),Bni02G002838(STP8),Bni02G003336(AMT1-2),Bni02G003392(PIN5),Bni03G004297(--),Bni03G004528(--),Bni03G004863(ABCG8),Bni04G005812(pif1),Bni04G005924(NIP5-1),Bni04G006049(At1g73710),Bni04G006131(EMB2076),Bni04G006298(PMA1),Bni04G006325(ABCB15),Bni04G006569(YSL6),Bni05G006918(--),Bni05G006975(--),Bni05G007289(ABCG5),Bni05G007438(ABCC8)…
GO:0003674	Molecular Function	GO:0001071	nucleic acid binding transcription factor activity	44	27	Bni01G000801(AGL16),Bni01G000915(HY5),Bni01G001338(HAT22),Bni01G001342(RAX3),Bni01G001677(BZIP44),Bni02G002198(E2FB),Bni02G003300(ERF.C.3),Bni03G004554(WRKY55),Bni03G004611(ERF2),Bni03G004855(WRKY27),Bni03G005033(COMT1),Bni04G005143(ATHB-52),Bni04G005713(NAC086),Bni04G005841(WRKY28),Bni04G005866(At1g14600),Bni04G006014(MYB4),Bni04G006564(WRKY75),Bni05G007521(MYB2),Bni05G007933(WRKY28),Bni05G00800…	Bni01G000082(DOF1.2),Bni01G001305(GATA22),Bni02G003239(At5g28300),Bni03G003853(ZAT11),Bni03G003938(--),Bni03G004904(SIGE),Bni04G006121(COL2),Bni04G006152(MADS2),Bni05G006733(DOF5.7),Bni05G006796(ERF4),Bni05G006975(--),Bni05G007601(PHL7),Bni05G007715(cwf4),Bni06G008464(CKI1),Bni06G008492(MYB12),Bni06G009179(HSFA6b),Bni07G010896(PHL11),Bni08G012611(NAC098),Bni08G012664(NAC021),Bni10G013987(CYC),Bni…
GO:0003674	Molecular Function	GO:0060089	molecular transducer activity	9	9	Bni01G001480(GLR2.7),Bni04G005735(GLR2.2),Bni04G005841(WRKY28),Bni08G012366(--),Bni10G014300(GLR1.2),Bni11G015670(NPF5.2),Bni12G017066(TMN4),Bni13G018055(SD11),BniUnG019288(GLR2.8)	Bni02G003287(XI-E),Bni03G004764(EMS1),Bni04G005966(--),Bni05G006975(--),Bni06G008464(CKI1),Bni11G015611(XI-B),Bni11G015816(--),Bni14G018861(Os10g0391300),Bni14G019093(AHK1)
GO:0003674	Molecular Function	GO:0004871	signal transducer activity	9	9	Bni01G001480(GLR2.7),Bni04G005735(GLR2.2),Bni04G005841(WRKY28),Bni08G012366(--),Bni10G014300(GLR1.2),Bni11G015670(NPF5.2),Bni12G017066(TMN4),Bni13G018055(SD11),BniUnG019288(GLR2.8)	Bni02G003287(XI-E),Bni03G004764(EMS1),Bni04G005966(--),Bni05G006975(--),Bni06G008464(CKI1),Bni11G015611(XI-B),Bni11G015816(--),Bni14G018861(Os10g0391300),Bni14G019093(AHK1)
GO:0003674	Molecular Function	GO:0000988	transcription factor activity, protein binding	10	4	Bni01G000801(AGL16),Bni01G001342(RAX3),Bni04G005456(--),Bni04G006014(MYB4),Bni05G007521(MYB2),Bni05G008278(BT3),Bni06G009087(MYB4),Bni08G011742(MYB308),Bni10G014261(MYB62),Bni10G014953(MYB72)	Bni03G004904(SIGE),Bni06G008492(MYB12),Bni07G010523(KELP),Bni13G018285(SRT1)
GO:0003674	Molecular Function	GO:0005488	binding	393	318	Bni01G000073(LECRK3),Bni01G000135(S-ACP-DES6),Bni01G000259(--),Bni01G000391(At1g51860),Bni01G000396(EGS1),Bni01G000722(HSP26-A),Bni01G000801(AGL16),Bni01G000811(At5g65660),Bni01G000882(FANCM),Bni01G000903(CESA1),Bni01G000908(AFG1L),Bni01G000909(PCMP-H51),Bni01G000914(ADH1),Bni01G000915(HY5),Bni01G000978(ALD1),Bni01G001047(At1g22440),Bni01G001155(At1g11050),Bni01G001171(BBR),Bni01G001261(--),Bni01…	Bni01G000053(LSM3B),Bni01G000065(CYP707A3),Bni01G000082(DOF1.2),Bni01G000360(GA20OX2),Bni01G000385(RPA1B),Bni01G000609(RBL11),Bni01G000889(RPS9M),Bni01G000891(DDM1),Bni01G000919(--),Bni01G001032(MBD8),Bni01G001124(TPR1),Bni01G001240(CKX7),Bni01G001288(CYP711A1),Bni01G001301(At1g68400),Bni01G001305(GATA22),Bni01G001306(KUA1),Bni01G001569(CYP82C2),Bni01G001584(At1g13570),Bni01G001665(CYP707A4),Bni0…
GO:0003674	Molecular Function	GO:0005198	structural molecule activity	15	10	Bni01G000071(--),Bni01G001727(GLOX),Bni02G003479(--),Bni02G003485(--),Bni06G008390(NIFU1),Bni06G008843(RPS10),Bni09G013175(OSCBPY),Bni11G015164(Wdr83),Bni11G015281(--),Bni11G015331(FAS2),Bni11G015826(LRX6),Bni12G016237(--),Bni12G016873(LECRKS5),Bni14G018729(rplL),Bni14G019007(At2g18193)	Bni01G000889(RPS9M),Bni02G003287(XI-E),Bni03G004111(LUG),Bni03G004297(--),Bni04G006256(FTSH6),Bni08G011590(RPS13),Bni10G015029(RPL1),Bni11G015189(WDR83),Bni13G018269(RPS10),Bni13G018355(THO3)
GO:0005575	Cellular Component	GO:0005576	extracellular region	38	28	Bni01G001810(PER64),Bni02G002286(BGAL6),Bni02G002302(HERK1),Bni02G003352(At5g39110),Bni03G004252(--),Bni04G005343(--),Bni04G005541(--),Bni04G005625(At5g37690),Bni04G006132(BLOS2),Bni04G006334(2MMP),Bni04G006556(PER51),Bni05G007117(AOP1.2),Bni06G009398(PME7),Bni07G010471(GmSGT2),Bni07G010688(EXLB1),Bni09G013154(EXO84B),Bni09G013175(OSCBPY),Bni10G014536(At1g18980),Bni10G014658(At4g15970),Bni10G0147…	Bni01G000379(GASA9),Bni01G001240(CKX7),Bni01G001663(PDF1.4),Bni01G001689(CKX5),Bni01G001698(PAP),Bni02G002711(EXPA8),Bni03G004676(EXL3),Bni04G005859(At2g42990),Bni04G005941(AGPS1),Bni05G007147(RGA3),Bni05G007453(HTH),Bni05G008076(--),Bni05G008222(At5g10770),Bni06G008400(PME53),Bni06G008764(EXL5),Bni06G008954(--),Bni08G011841(PMEI3),Bni09G013157(Os01g0652300),Bni10G014811(At3g48460),Bni10G015007(C…
GO:0005575	Cellular Component	GO:0044425	membrane part	142	103	Bni01G000811(At5g65660),Bni01G000903(CESA1),Bni01G000910(At5g25400),Bni01G000915(HY5),Bni01G001026(--),Bni01G001155(At1g11050),Bni01G001311(RTE1),Bni01G001439(PK1),Bni01G001459(--),Bni01G001525(At2g25060),Bni01G001658(DFR),Bni01G001706(GLE1),Bni01G001904(PHT1-9),Bni02G002101(PDR2),Bni02G002198(E2FB),Bni02G002241(At1g56130),Bni02G002445(At4g27190),Bni02G002542(SWEET16),Bni02G002898(LECRK16),Bni02G…	Bni01G000065(CYP707A3),Bni01G000609(RBL11),Bni01G000892(At5g25400),Bni01G001032(MBD8),Bni01G001288(CYP711A1),Bni01G001301(At1g68400),Bni01G001665(CYP707A4),Bni02G002526(FH11),Bni02G002540(SWEET17),Bni02G002623(PPD1),Bni02G002783(ATL63),Bni02G002821(AMT1-3),Bni02G002838(STP8),Bni02G003336(AMT1-2),Bni02G003392(PIN5),Bni02G003401(SEI1),Bni02G003546(FAD12),Bni03G003934(RMD1),Bni03G003978(CRPK1),Bni03…
GO:0005575	Cellular Component	GO:0016020	membrane	182	140	Bni01G000135(S-ACP-DES6),Bni01G000396(EGS1),Bni01G000811(At5g65660),Bni01G000903(CESA1),Bni01G000910(At5g25400),Bni01G000915(HY5),Bni01G001026(--),Bni01G001151(BAT1),Bni01G001155(At1g11050),Bni01G001171(BBR),Bni01G001311(RTE1),Bni01G001383(WLIM1),Bni01G001439(PK1),Bni01G001459(--),Bni01G001480(GLR2.7),Bni01G001525(At2g25060),Bni01G001572(AOS1),Bni01G001658(DFR),Bni01G001706(GLE1),Bni01G001904(PHT…	Bni01G000065(CYP707A3),Bni01G000609(RBL11),Bni01G000892(At5g25400),Bni01G001032(MBD8),Bni01G001288(CYP711A1),Bni01G001301(At1g68400),Bni01G001582(DTX33),Bni01G001665(CYP707A4),Bni02G002366(At4g27190),Bni02G002472(RPT3),Bni02G002526(FH11),Bni02G002540(SWEET17),Bni02G002623(PPD1),Bni02G002711(EXPA8),Bni02G002783(ATL63),Bni02G002821(AMT1-3),Bni02G002838(STP8),Bni02G003287(XI-E),Bni02G003336(AMT1-2),…
GO:0005575	Cellular Component	GO:0044215	other organism	2	0	Bni09G012996(LAMT),Bni12G016637(DOX1)	--
GO:0005575	Cellular Component	GO:0044217	other organism part	2	0	Bni09G012996(LAMT),Bni12G016637(DOX1)	--
GO:0005575	Cellular Component	GO:0039679	viral occlusion body	1	1	Bni14G018571(--)	Bni13G017443(--)
GO:0005575	Cellular Component	GO:0044421	extracellular region part	2	7	Bni04G006334(2MMP),Bni09G013175(OSCBPY)	Bni01G001240(CKX7),Bni01G001689(CKX5),Bni03G004676(EXL3),Bni05G007147(RGA3),Bni06G008764(EXL5),Bni10G015007(CKX6),Bni12G016412(OSCBPY)
GO:0005575	Cellular Component	GO:0031012	extracellular matrix	1	0	Bni04G006334(2MMP)	--
GO:0005575	Cellular Component	GO:0055044	symplast	11	7	Bni01G001525(At2g25060),Bni01G001810(PER64),Bni03G005033(COMT1),Bni04G006062(OMT2),Bni05G008063(CSE),Bni07G011233(HMGS),Bni08G011864(RCOM_0711420),Bni08G011869(COPT5.1),Bni11G015258(3BETAHSD/D3),Bni12G017269(PER21),Bni13G018055(SD11)	Bni02G002462(HIPP32),Bni03G004676(EXL3),Bni06G008464(CKI1),Bni08G011658(BAG6),Bni08G011792(OMT),Bni09G013549(NPF2.13),Bni13G018307(UPL1)
GO:0005575	Cellular Component	GO:0044456	synapse part	1	1	Bni03G003895(EXO70H1)	Bni14G019167(RKD5)
GO:0005575	Cellular Component	GO:0030054	cell junction	11	10	Bni01G001525(At2g25060),Bni01G001810(PER64),Bni03G005033(COMT1),Bni04G006062(OMT2),Bni05G008063(CSE),Bni07G011233(HMGS),Bni08G011864(RCOM_0711420),Bni08G011869(COPT5.1),Bni11G015258(3BETAHSD/D3),Bni12G017269(PER21),Bni13G018055(SD11)	Bni02G002462(HIPP32),Bni03G004676(EXL3),Bni06G008464(CKI1),Bni08G011584(RAD51C),Bni08G011658(BAG6),Bni08G011792(OMT),Bni09G013549(NPF2.13),Bni13G018307(UPL1),Bni14G019167(RKD5),MSTRG.12862(ZMYM1)
GO:0005575	Cellular Component	GO:0009295	nucleoid	0	1	--	Bni06G008644(HPR-A)
GO:0005575	Cellular Component	GO:0045202	synapse	1	1	Bni03G003895(EXO70H1)	Bni14G019167(RKD5)
GO:0005575	Cellular Component	GO:0044423	virion part	1	1	Bni01G000396(EGS1)	Bni02G003287(XI-E)
GO:0005575	Cellular Component	GO:0019012	virion	1	1	Bni01G000396(EGS1)	Bni02G003287(XI-E)
GO:0005575	Cellular Component	GO:0099512	supramolecular fiber	2	0	Bni07G010478(At3g09470),Bni08G012662(KIN14Q)	--
GO:0005575	Cellular Component	GO:0032991	macromolecular complex	98	82	Bni01G000259(--),Bni01G000801(AGL16),Bni01G000882(FANCM),Bni01G000915(HY5),Bni01G001026(--),Bni01G001171(BBR),Bni01G001706(GLE1),Bni02G002101(PDR2),Bni02G002198(E2FB),Bni02G002337(At1g12300),Bni02G002445(At4g27190),Bni02G002576(RECQL1),Bni02G002990(--),Bni02G003190(EMB3004),Bni02G003352(At5g39110),Bni02G003530(BGLU12),Bni03G003895(EXO70H1),Bni03G004084(At1g59620),Bni03G004180(RPS2),Bni03G004202(A…	Bni01G000053(LSM3B),Bni01G000385(RPA1B),Bni01G000889(RPS9M),Bni01G000891(DDM1),Bni01G001301(At1g68400),Bni01G001305(GATA22),Bni02G002623(PPD1),Bni02G002783(ATL63),Bni02G003287(XI-E),Bni02G003336(AMT1-2),Bni03G004111(LUG),Bni03G004450(SMXL8),Bni03G004863(ABCG8),Bni04G005812(pif1),Bni04G005941(AGPS1),Bni04G006256(FTSH6),Bni04G006298(PMA1),Bni04G006325(ABCB15),Bni04G006465(GPDH),Bni05G006873(NUS1),B…
GO:0005575	Cellular Component	GO:0031974	membrane-enclosed lumen	28	29	Bni01G000259(--),Bni01G000801(AGL16),Bni01G000882(FANCM),Bni01G000915(HY5),Bni01G001706(GLE1),Bni02G003190(EMB3004),Bni03G005024(BRH1),Bni04G006326(SEN1),Bni04G006359(--),Bni05G006780(MIS12),Bni05G007629(ALKBH2),Bni06G008339(RH10),Bni06G008744(IDH1),Bni06G008820(ZIP4),Bni07G010637(At5g47430),Bni07G010833(--),Bni08G011930(--),Bni08G012662(KIN14Q),Bni10G014325(PAPS1),Bni11G015131(MIA40),Bni11G01533…	Bni01G000053(LSM3B),Bni01G000385(RPA1B),Bni01G000889(RPS9M),Bni01G000891(DDM1),Bni04G006114(POX1),Bni05G006745(atpaf1),Bni05G007414(ILL5),Bni06G008676(REL2),Bni06G008752(DSK2A),Bni06G008753(--),Bni06G009179(HSFA6b),Bni06G009318(MIEL1),Bni06G009560(LARP6C),Bni08G011584(RAD51C),Bni10G015029(RPL1),Bni11G015816(--),Bni12G016681(--),Bni12G017228(TAF8),Bni13G017743(RH47),Bni13G017795(CYP28),Bni13G01797…
GO:0005575	Cellular Component	GO:0044422	organelle part	97	106	Bni01G000259(--),Bni01G000801(AGL16),Bni01G000882(FANCM),Bni01G000903(CESA1),Bni01G000915(HY5),Bni01G000978(ALD1),Bni01G001171(BBR),Bni01G001311(RTE1),Bni01G001459(--),Bni01G001572(AOS1),Bni01G001658(DFR),Bni01G001706(GLE1),Bni01G001904(PHT1-9),Bni02G002198(E2FB),Bni02G002990(--),Bni02G003190(EMB3004),Bni03G003732(At2g17695),Bni03G003865(TIP1-3),Bni03G004109(TFCE),Bni03G004180(RPS2),Bni03G004202(…	Bni01G000053(LSM3B),Bni01G000385(RPA1B),Bni01G000609(RBL11),Bni01G000889(RPS9M),Bni01G000891(DDM1),Bni01G001288(CYP711A1),Bni02G002623(PPD1),Bni02G002783(ATL63),Bni02G002819(At5g58770),Bni02G002897(RCA1),Bni02G003287(XI-E),Bni02G003392(PIN5),Bni02G003401(SEI1),Bni02G003546(FAD12),Bni03G003693(RCA),Bni03G004528(--),Bni03G004819(TIC32),Bni04G005364(PYRB3),Bni04G005792(--),Bni04G005941(AGPS1),Bni04G…
GO:0005575	Cellular Component	GO:0005623	cell	296	252	Bni01G000135(S-ACP-DES6),Bni01G000259(--),Bni01G000801(AGL16),Bni01G000811(At5g65660),Bni01G000882(FANCM),Bni01G000903(CESA1),Bni01G000915(HY5),Bni01G000978(ALD1),Bni01G001026(--),Bni01G001047(At1g22440),Bni01G001155(At1g11050),Bni01G001171(BBR),Bni01G001311(RTE1),Bni01G001338(HAT22),Bni01G001342(RAX3),Bni01G001383(WLIM1),Bni01G001459(--),Bni01G001496(At5g42700),Bni01G001525(At2g25060),Bni01G0015…	Bni01G000053(LSM3B),Bni01G000082(DOF1.2),Bni01G000385(RPA1B),Bni01G000609(RBL11),Bni01G000889(RPS9M),Bni01G000891(DDM1),Bni01G001032(MBD8),Bni01G001124(TPR1),Bni01G001163(CYCA1-1),Bni01G001288(CYP711A1),Bni01G001301(At1g68400),Bni01G001305(GATA22),Bni01G001697(Os03g0799700),Bni01G001698(PAP),Bni02G002349(At1g12300),Bni02G002355(--),Bni02G002366(At4g27190),Bni02G002462(HIPP32),Bni02G002472(RPT3),B…
GO:0005575	Cellular Component	GO:0044464	cell part	295	252	Bni01G000135(S-ACP-DES6),Bni01G000259(--),Bni01G000801(AGL16),Bni01G000811(At5g65660),Bni01G000882(FANCM),Bni01G000903(CESA1),Bni01G000915(HY5),Bni01G000978(ALD1),Bni01G001026(--),Bni01G001047(At1g22440),Bni01G001155(At1g11050),Bni01G001171(BBR),Bni01G001311(RTE1),Bni01G001338(HAT22),Bni01G001342(RAX3),Bni01G001383(WLIM1),Bni01G001459(--),Bni01G001496(At5g42700),Bni01G001525(At2g25060),Bni01G0015…	Bni01G000053(LSM3B),Bni01G000082(DOF1.2),Bni01G000385(RPA1B),Bni01G000609(RBL11),Bni01G000889(RPS9M),Bni01G000891(DDM1),Bni01G001032(MBD8),Bni01G001124(TPR1),Bni01G001163(CYCA1-1),Bni01G001288(CYP711A1),Bni01G001301(At1g68400),Bni01G001305(GATA22),Bni01G001697(Os03g0799700),Bni01G001698(PAP),Bni02G002349(At1g12300),Bni02G002355(--),Bni02G002366(At4g27190),Bni02G002462(HIPP32),Bni02G002472(RPT3),B…
GO:0005575	Cellular Component	GO:0043226	organelle	198	176	Bni01G000135(S-ACP-DES6),Bni01G000259(--),Bni01G000801(AGL16),Bni01G000882(FANCM),Bni01G000903(CESA1),Bni01G000915(HY5),Bni01G000978(ALD1),Bni01G001026(--),Bni01G001171(BBR),Bni01G001311(RTE1),Bni01G001338(HAT22),Bni01G001342(RAX3),Bni01G001383(WLIM1),Bni01G001459(--),Bni01G001496(At5g42700),Bni01G001572(AOS1),Bni01G001658(DFR),Bni01G001677(BZIP44),Bni01G001706(GLE1),Bni01G001904(PHT1-9),Bni02G00…	Bni01G000053(LSM3B),Bni01G000082(DOF1.2),Bni01G000385(RPA1B),Bni01G000609(RBL11),Bni01G000889(RPS9M),Bni01G000891(DDM1),Bni01G001032(MBD8),Bni01G001124(TPR1),Bni01G001163(CYCA1-1),Bni01G001288(CYP711A1),Bni01G001305(GATA22),Bni02G002349(At1g12300),Bni02G002355(--),Bni02G002623(PPD1),Bni02G002783(ATL63),Bni02G002819(At5g58770),Bni02G002897(RCA1),Bni02G003239(At5g28300),Bni02G003287(XI-E),Bni02G003…
GO ID (level1)	GO Term (level1)	GO ID (level2)	GO Term (level2)	number_of_Ck-J-vs-C-J (up)	number_of_Ck-J-vs-C-J (down)	Genes_of_Ck-J-vs-C-J_up	Genes_of_Ck-J-vs-C-J_down
GO:0008150	Biological Process	GO:0044699	single-organism process	347	787	Bni01G000227(NPC4),Bni01G000358(TT10),Bni01G000619(DAAT),Bni01G000660(--),Bni01G000712(ATL11),Bni01G000722(HSP26-A),Bni01G000801(AGL16),Bni01G000815(PCK),Bni01G000870(--),Bni01G000882(FANCM),Bni01G000883(FANCM),Bni01G000908(AFG1L),Bni01G000910(At5g25400),Bni01G000913(RPS9M),Bni01G000914(ADH1),Bni01G000915(HY5),Bni01G000989(ST3),Bni01G001026(--),Bni01G001054(ATHB-6),Bni01G001150(At1g77330),Bni01G0…	Bni01G000049(At1g43650),Bni01G000065(CYP707A3),Bni01G000124(SWEET1),Bni01G000135(S-ACP-DES6),Bni01G000150(CYCU4-1),Bni01G000193(CER1),Bni01G000201(JHS1),Bni01G000329(PS1),Bni01G000343(DTX54),Bni01G000360(GA20OX2),Bni01G000379(GASA9),Bni01G000408(PATL3),Bni01G000430(PRIM1),Bni01G000497(MOT1),Bni01G000533(RPA2A),Bni01G000544(PER50),Bni01G000553(At2g24580),Bni01G000584(BZIP9),Bni01G000600(YUC6),Bni0…
GO:0008150	Biological Process	GO:0098754	detoxification	11	17	Bni01G000914(ADH1),Bni05G007206(SRX),Bni05G007243(PER7),Bni05G007506(NLP3),Bni06G009559(PER10),Bni07G011028(--),Bni12G017296(APX2),Bni13G017909(PER25),Bni13G018088(CXXS1),Bni14G018756(PER51),Bni14G019098(APX3)	Bni01G000544(PER50),Bni01G000888(ADH1),Bni01G000985(HIPP24),Bni01G001907(--),Bni02G002462(HIPP32),Bni03G003883(DHAR2),Bni03G005040(HIPP09),Bni04G005574(HIPP21),Bni04G006343(PER63),Bni05G006746(PER19),Bni06G009917(NAKR2),Bni07G011172(HMA5),Bni09G012756(HIPP37),Bni09G013552(TRX2),Bni10G014087(RBOHF),Bni10G014703(PAP17),Bni14G018466(HIPP23)
GO:0008150	Biological Process	GO:0032502	developmental process	63	222	Bni01G000801(AGL16),Bni01G000913(RPS9M),Bni01G001288(CYP711A1),Bni01G001587(LYK5),Bni02G002102(PDR2),Bni02G002198(E2FB),Bni02G002286(BGAL6),Bni02G002554(PLDZETA1),Bni02G002987(MYB48),Bni02G003029(MPK3),Bni02G003472(PCMP-E82),Bni03G003646(At3g50280),Bni03G004180(RPS2),Bni03G004259(ERN1),Bni03G004334(N),Bni03G004431(At3g47110),Bni03G004463(MYB77),Bni03G004541(ATL72),Bni03G005031(DMR6),Bni04G006334(…	Bni01G000065(CYP707A3),Bni01G000329(PS1),Bni01G000360(GA20OX2),Bni01G000637(JGB),Bni01G000647(CCD8B),Bni01G000732(ZHD1),Bni01G000776(CER2),Bni01G000869(FTIP7),Bni01G000889(RPS9M),Bni01G000950(YUC4),Bni01G000952(AOP1.2),Bni01G000959(CYCA2-2),Bni01G001034(ARP1),Bni01G001106(AZI1),Bni01G001123(TPR1),Bni01G001233(ERECTA),Bni01G001445(CYCD3-3),Bni01G001466(SPT),Bni01G001536(--),Bni01G001540(BAT1),Bni0…
GO:0008150	Biological Process	GO:0022610	biological adhesion	8	9	Bni03G004134(CYP714C2),Bni05G007037(PME18),Bni05G008187(RPS12),Bni06G008955(SDI1),Bni06G009565(KHSRP),Bni08G012051(EIX1),Bni09G013061(PER4),Bni12G017066(TMN4)	Bni01G001233(ERECTA),Bni02G002785(CHUP1),Bni05G007103(CHUP1),Bni05G008071(TCX2),Bni08G011578(DHS),Bni09G013476(RNS1),Bni09G013509(PRE6),Bni11G015333(KIN14T),Bni14G018894(VRN1)
GO:0008150	Biological Process	GO:0023052	signaling	57	127	Bni01G000915(HY5),Bni01G001026(--),Bni01G001207(GLR2.7),Bni01G001311(RTE1),Bni01G001870(FMO1),Bni02G002554(PLDZETA1),Bni02G003029(MPK3),Bni03G004180(RPS2),Bni03G004259(ERN1),Bni03G004284(RPV1),Bni03G004334(N),Bni03G004463(MYB77),Bni03G004541(ATL72),Bni03G004611(ERF2),Bni03G004613(ERF106),Bni03G004855(WRKY27),Bni04G005200(At4g30420),Bni04G006529(LYK2),Bni05G007215(--),Bni05G007404(IOS1),Bni05G0075…	Bni01G000049(At1g43650),Bni01G000360(GA20OX2),Bni01G000379(GASA9),Bni01G000584(BZIP9),Bni01G000637(JGB),Bni01G000869(FTIP7),Bni01G000899(HY5),Bni01G000952(AOP1.2),Bni01G000954(LE),Bni01G001057(ERF020),Bni01G001233(ERECTA),Bni01G001536(--),Bni01G001721(At4g36180),Bni01G001919(CDC2D),Bni02G002100(DMT1),Bni02G002205(TMK1),Bni02G002472(RPT3),Bni02G002641(HASPIN),Bni02G002664(PHYA),Bni02G003287(XI-E),…
GO:0008150	Biological Process	GO:0032501	multicellular organismal process	58	188	Bni01G000801(AGL16),Bni01G000913(RPS9M),Bni01G001288(CYP711A1),Bni02G002101(PDR2),Bni02G002102(PDR2),Bni02G002286(BGAL6),Bni02G002554(PLDZETA1),Bni02G003029(MPK3),Bni03G004180(RPS2),Bni03G004259(ERN1),Bni03G004431(At3g47110),Bni03G004541(ATL72),Bni03G005031(DMR6),Bni04G006305(PDR3),Bni04G006564(WRKY75),Bni05G007215(--),Bni05G007230(EIX2),Bni05G007369(ABCG36),Bni05G008053(PDR1),Bni05G008278(BT3),B…	Bni01G000065(CYP707A3),Bni01G000329(PS1),Bni01G000360(GA20OX2),Bni01G000647(CCD8B),Bni01G000732(ZHD1),Bni01G000776(CER2),Bni01G000869(FTIP7),Bni01G000889(RPS9M),Bni01G000950(YUC4),Bni01G000952(AOP1.2),Bni01G000959(CYCA2-2),Bni01G001034(ARP1),Bni01G001106(AZI1),Bni01G001123(TPR1),Bni01G001233(ERECTA),Bni01G001445(CYCD3-3),Bni01G001466(SPT),Bni01G001536(--),Bni01G001589(GATL1),Bni01G001665(CYP707A4…
GO:0008150	Biological Process	GO:0001906	cell killing	0	1	--	Bni04G006527(CML38)
GO:0008150	Biological Process	GO:0071840	cellular component organization or biogenesis	96	298	Bni01G000071(--),Bni01G000882(FANCM),Bni01G000883(FANCM),Bni01G000913(RPS9M),Bni01G000915(HY5),Bni01G001054(ATHB-6),Bni01G001870(FMO1),Bni01G001904(PHT1-9),Bni02G002101(PDR2),Bni02G002102(PDR2),Bni02G002198(E2FB),Bni02G002286(BGAL6),Bni02G002445(At4g27190),Bni02G002990(--),Bni02G003160(FIT),Bni02G003238(TIM23-1),Bni03G003646(At3g50280),Bni03G003928(RPL10),Bni03G004086(--),Bni03G004180(RPS2),Bni03…	Bni01G000053(LSM3B),Bni01G000124(SWEET1),Bni01G000201(JHS1),Bni01G000360(GA20OX2),Bni01G000430(PRIM1),Bni01G000584(BZIP9),Bni01G000681(AUR1),Bni01G000751(PME20),Bni01G000769(KIN4C),Bni01G000776(CER2),Bni01G000777(VIL2),Bni01G000889(RPS9M),Bni01G000891(DDM1),Bni01G000899(HY5),Bni01G000952(AOP1.2),Bni01G001017(ZYP1B),Bni01G001034(ARP1),Bni01G001230(At3g43860),Bni01G001233(ERECTA),Bni01G001348(SQE1)…
GO:0008150	Biological Process	GO:0098743	cell aggregation	1	0	Bni05G007037(PME18)	--
GO:0008150	Biological Process	GO:0099531	presynaptic process involved in synaptic transmission	0	1	--	Bni12G016282(QKY)
GO:0008150	Biological Process	GO:0065007	biological regulation	162	389	Bni01G000032(--),Bni01G000227(NPC4),Bni01G000259(--),Bni01G000722(HSP26-A),Bni01G000801(AGL16),Bni01G000915(HY5),Bni01G000989(ST3),Bni01G001026(--),Bni01G001054(ATHB-6),Bni01G001150(At1g77330),Bni01G001207(GLR2.7),Bni01G001288(CYP711A1),Bni01G001311(RTE1),Bni01G001870(FMO1),Bni02G002102(PDR2),Bni02G002138(WIP3),Bni02G002198(E2FB),Bni02G002203(AIFM2),Bni02G002328(At1g12775),Bni02G002445(At4g27190)…	Bni01G000049(At1g43650),Bni01G000053(LSM3B),Bni01G000065(CYP707A3),Bni01G000082(DOF1.2),Bni01G000150(CYCU4-1),Bni01G000300(PAB3),Bni01G000329(PS1),Bni01G000360(GA20OX2),Bni01G000379(GASA9),Bni01G000430(PRIM1),Bni01G000533(RPA2A),Bni01G000553(At2g24580),Bni01G000584(BZIP9),Bni01G000600(YUC6),Bni01G000637(JGB),Bni01G000647(CCD8B),Bni01G000681(AUR1),Bni01G000732(ZHD1),Bni01G000751(PME20),Bni01G00075…
GO:0008150	Biological Process	GO:0002376	immune system process	13	28	Bni01G000815(PCK),Bni01G001870(FMO1),Bni02G003029(MPK3),Bni03G004403(--),Bni05G007785(SEC22),Bni05G007898(MNS3),Bni05G008156(At1g80640),Bni06G009363(OsI_27296),Bni09G013895(TIFY9),Bni10G014325(PAPS1),Bni11G015837(SDE3),Bni14G018865(MAPKKK5),MSTRG.8295(At2g14610)	Bni01G000752(AED3),Bni01G001457(KIN4A),Bni01G001536(--),Bni02G002242(KIN12E),Bni03G003919(PBL7),Bni03G004704(KEA5),Bni04G005809(RLP29),Bni05G006749(SNI1),Bni05G006953(--),Bni05G006954(--),Bni05G007246(--),Bni05G007414(ILL5),Bni06G008752(DSK2A),Bni06G009183(--),Bni08G011578(DHS),Bni08G011658(BAG6),Bni09G012821(LPP3),Bni10G014087(RBOHF),Bni10G014685(RPV1),Bni11G015277(WRNIP1),Bni11G015816(--),Bni12…
GO:0008150	Biological Process	GO:0051704	multi-organism process	47	103	Bni01G000227(NPC4),Bni01G000815(PCK),Bni01G001870(FMO1),Bni02G002445(At4g27190),Bni02G003029(MPK3),Bni02G003160(FIT),Bni03G004180(RPS2),Bni03G004403(--),Bni03G004463(MYB77),Bni03G004855(WRKY27),Bni03G005031(DMR6),Bni04G006122(GDU2),Bni05G006826(BHLH162),Bni05G007037(PME18),Bni05G007678(RPP13L4),Bni05G007770(--),Bni05G008156(At1g80640),Bni06G008339(RH10),Bni06G009363(OsI_27296),Bni06G009565(KHSRP)…	Bni01G000564(PUB35),Bni01G000694(--),Bni01G000752(AED3),Bni01G000891(DDM1),Bni01G001106(AZI1),Bni01G001233(ERECTA),Bni01G001536(--),Bni01G001779(TLP1),Bni02G002100(DMT1),Bni02G002285(SOT15),Bni02G002386(LECRK91),Bni02G002499(LOX1.5),Bni02G002526(FH11),Bni02G003336(AMT1-2),Bni02G003396(RIC4),Bni02G003442(ABCG15),Bni03G003919(PBL7),Bni03G004111(LUG),Bni03G004235(CALS5),Bni03G004691(MAP65-3),Bni03G0…
GO:0008150	Biological Process	GO:0050896	response to stimulus	174	348	Bni01G000227(NPC4),Bni01G000358(TT10),Bni01G000712(ATL11),Bni01G000722(HSP26-A),Bni01G000815(PCK),Bni01G000870(--),Bni01G000882(FANCM),Bni01G000883(FANCM),Bni01G000914(ADH1),Bni01G000915(HY5),Bni01G001026(--),Bni01G001150(At1g77330),Bni01G001168(BGAL16),Bni01G001171(BBR),Bni01G001207(GLR2.7),Bni01G001311(RTE1),Bni01G001870(FMO1),Bni01G001904(PHT1-9),Bni02G002101(PDR2),Bni02G002102(PDR2),Bni02G002…	Bni01G000049(At1g43650),Bni01G000065(CYP707A3),Bni01G000201(JHS1),Bni01G000343(DTX54),Bni01G000360(GA20OX2),Bni01G000379(GASA9),Bni01G000533(RPA2A),Bni01G000544(PER50),Bni01G000553(At2g24580),Bni01G000564(PUB35),Bni01G000584(BZIP9),Bni01G000600(YUC6),Bni01G000637(JGB),Bni01G000647(CCD8B),Bni01G000752(AED3),Bni01G000777(VIL2),Bni01G000869(FTIP7),Bni01G000878(ndhT),Bni01G000888(ADH1),Bni01G000899(H…
GO:0008150	Biological Process	GO:0022414	reproductive process	31	98	Bni01G000801(AGL16),Bni01G000882(FANCM),Bni01G000883(FANCM),Bni01G001054(ATHB-6),Bni02G002198(E2FB),Bni02G002286(BGAL6),Bni02G003029(MPK3),Bni03G004431(At3g47110),Bni03G004541(ATL72),Bni05G007037(PME18),Bni05G007230(EIX2),Bni06G009632(BURP17),Bni06G009676(USPL1),Bni07G010365(COPT4),Bni07G010573(YSL1),Bni08G012547(At1g78860),Bni09G012989(At1g34300),Bni09G013090(DIM),Bni09G013278(TEM1),Bni10G014261…	Bni01G000329(PS1),Bni01G000360(GA20OX2),Bni01G000732(ZHD1),Bni01G000950(YUC4),Bni01G000952(AOP1.2),Bni01G001106(AZI1),Bni01G001123(TPR1),Bni01G001233(ERECTA),Bni01G001445(CYCD3-3),Bni01G001466(SPT),Bni01G001536(--),Bni01G001710(AP3),Bni02G002100(DMT1),Bni02G002555(ABCG11),Bni02G002706(RF2b),Bni02G003013(WOX2),Bni02G003396(RIC4),Bni03G004082(SGO2),Bni03G004111(LUG),Bni03G004235(CALS5),Bni03G004701…
GO:0008150	Biological Process	GO:0050789	regulation of biological process	146	359	Bni01G000032(--),Bni01G000259(--),Bni01G000722(HSP26-A),Bni01G000801(AGL16),Bni01G000915(HY5),Bni01G000989(ST3),Bni01G001026(--),Bni01G001054(ATHB-6),Bni01G001207(GLR2.7),Bni01G001288(CYP711A1),Bni01G001311(RTE1),Bni01G001870(FMO1),Bni02G002102(PDR2),Bni02G002138(WIP3),Bni02G002198(E2FB),Bni02G002203(AIFM2),Bni02G002328(At1g12775),Bni02G002445(At4g27190),Bni02G002554(PLDZETA1),Bni02G002696(PTI6),…	Bni01G000049(At1g43650),Bni01G000053(LSM3B),Bni01G000082(DOF1.2),Bni01G000150(CYCU4-1),Bni01G000300(PAB3),Bni01G000329(PS1),Bni01G000360(GA20OX2),Bni01G000379(GASA9),Bni01G000533(RPA2A),Bni01G000553(At2g24580),Bni01G000584(BZIP9),Bni01G000637(JGB),Bni01G000681(AUR1),Bni01G000732(ZHD1),Bni01G000751(PME20),Bni01G000752(AED3),Bni01G000777(VIL2),Bni01G000869(FTIP7),Bni01G000891(DDM1),Bni01G000899(HY5…
GO:0008150	Biological Process	GO:0000003	reproduction	42	109	Bni01G000801(AGL16),Bni01G000882(FANCM),Bni01G000883(FANCM),Bni01G001054(ATHB-6),Bni01G001587(LYK5),Bni02G002102(PDR2),Bni02G002198(E2FB),Bni02G002286(BGAL6),Bni02G003029(MPK3),Bni02G003472(PCMP-E82),Bni03G004334(N),Bni03G004431(At3g47110),Bni03G004541(ATL72),Bni05G007037(PME18),Bni05G007060(WAK2),Bni05G007230(EIX2),Bni05G007369(ABCG36),Bni05G008053(PDR1),Bni06G009632(BURP17),Bni06G009676(USPL1),…	Bni01G000329(PS1),Bni01G000360(GA20OX2),Bni01G000732(ZHD1),Bni01G000950(YUC4),Bni01G000952(AOP1.2),Bni01G001106(AZI1),Bni01G001123(TPR1),Bni01G001233(ERECTA),Bni01G001445(CYCD3-3),Bni01G001466(SPT),Bni01G001536(--),Bni01G001589(GATL1),Bni01G001710(AP3),Bni02G002100(DMT1),Bni02G002366(At4g27190),Bni02G002555(ABCG11),Bni02G002706(RF2b),Bni02G003013(WOX2),Bni02G003396(RIC4),Bni03G004082(SGO2),Bni03G…
GO:0008150	Biological Process	GO:0040011	locomotion	7	16	Bni01G000915(HY5),Bni01G001026(--),Bni02G003029(MPK3),Bni06G009877(PABN3),Bni07G010625(PUB50),Bni12G016457(IPK2b),Bni12G016582(IPK2b)	Bni01G000899(HY5),Bni01G001511(--),Bni02G003442(ABCG15),Bni04G005574(HIPP21),Bni05G007438(ABCC8),Bni05G007580(--),Bni07G011069(AGP20),Bni09G013435(dst1),Bni11G016012(RUK),Bni12G016451(SCPL50),Bni12G016681(--),Bni12G016741(ABCG15),Bni12G017087(--),Bni13G017925(NPF6.2),Bni14G018737(AKN),BniUnG019265(ATPA)
GO:0008150	Biological Process	GO:0040007	growth	5	34	Bni08G011617(CML25),Bni09G013090(DIM),Bni09G013596(ZFP5),Bni13G017801(CYP28),Bni13G017901(EBF2)	Bni01G000360(GA20OX2),Bni01G000952(AOP1.2),Bni01G001233(ERECTA),Bni01G001540(BAT1),Bni02G003396(RIC4),Bni03G004111(LUG),Bni03G004235(CALS5),Bni03G004723(MADS3),Bni04G005428(GDI1),Bni05G006759(WOX9),Bni05G006852(LOL5),Bni05G007832(PID),Bni05G008232(WAK2),Bni06G008464(CKI1),Bni07G011014(LTP2),Bni08G012446(GA20OX1),Bni08G012450(MADS3),Bni09G012889(CUT1),Bni09G012897(CEL1),Bni09G013509(PRE6),Bni09G01…
GO:0008150	Biological Process	GO:0008152	metabolic process	382	808	Bni01G000032(--),Bni01G000227(NPC4),Bni01G000259(--),Bni01G000358(TT10),Bni01G000555(UGT73C7),Bni01G000619(DAAT),Bni01G000660(--),Bni01G000712(ATL11),Bni01G000722(HSP26-A),Bni01G000801(AGL16),Bni01G000811(At5g65660),Bni01G000815(PCK),Bni01G000870(--),Bni01G000882(FANCM),Bni01G000883(FANCM),Bni01G000909(PCMP-H51),Bni01G000913(RPS9M),Bni01G000914(ADH1),Bni01G000915(HY5),Bni01G000989(ST3),Bni01G0010…	Bni01G000053(LSM3B),Bni01G000065(CYP707A3),Bni01G000082(DOF1.2),Bni01G000135(S-ACP-DES6),Bni01G000150(CYCU4-1),Bni01G000193(CER1),Bni01G000201(JHS1),Bni01G000300(PAB3),Bni01G000329(PS1),Bni01G000335(nep1),Bni01G000360(GA20OX2),Bni01G000430(PRIM1),Bni01G000533(RPA2A),Bni01G000544(PER50),Bni01G000553(At2g24580),Bni01G000564(PUB35),Bni01G000584(BZIP9),Bni01G000600(YUC6),Bni01G000609(RBL11),Bni01G000…
GO:0008150	Biological Process	GO:0048519	negative regulation of biological process	33	77	Bni01G001026(--),Bni01G001311(RTE1),Bni02G002102(PDR2),Bni02G002445(At4g27190),Bni03G004180(RPS2),Bni03G004199(--),Bni03G004855(WRKY27),Bni04G006564(WRKY75),Bni05G007206(SRX),Bni05G007785(SEC22),Bni05G008038(At1g15670),Bni05G008053(PDR1),Bni06G008526(ERS1),Bni06G009100(KLCR2),Bni06G009232(MIRO2),Bni06G009565(KHSRP),Bni06G009877(PABN3),Bni06G009878(ABCG11),Bni08G012086(--),Bni09G013090(DIM),Bni09G…	Bni01G000053(LSM3B),Bni01G000300(PAB3),Bni01G000329(PS1),Bni01G000533(RPA2A),Bni01G000751(PME20),Bni01G000777(VIL2),Bni01G000891(DDM1),Bni01G001034(ARP1),Bni01G001466(SPT),Bni01G001536(--),Bni01G001586(CML41),Bni02G002100(DMT1),Bni02G002366(At4g27190),Bni02G002523(At5g27670),Bni02G002555(ABCG11),Bni02G002641(HASPIN),Bni02G002664(PHYA),Bni02G002706(RF2b),Bni02G003442(ABCG15),Bni03G004111(LUG),Bni0…
GO:0008150	Biological Process	GO:0007610	behavior	0	3	--	Bni03G004691(MAP65-3),Bni05G007246(--),Bni05G008297(--)
GO:0008150	Biological Process	GO:0048518	positive regulation of biological process	19	96	Bni01G000259(--),Bni01G000801(AGL16),Bni01G001026(--),Bni01G001288(CYP711A1),Bni01G001870(FMO1),Bni02G002198(E2FB),Bni02G003029(MPK3),Bni03G004403(--),Bni03G004463(MYB77),Bni05G007785(SEC22),Bni06G009119(RBE),Bni06G009565(KHSRP),Bni07G010581(HOX22),Bni10G014986(MUS81),Bni11G016085(RAP2-3),Bni13G017801(CYP28),Bni14G018865(MAPKKK5),Bni14G019158(PUMP3),BniUnG019414(PHL7)	Bni01G000777(VIL2),Bni01G000891(DDM1),Bni01G000950(YUC4),Bni01G000959(CYCA2-2),Bni01G001034(ARP1),Bni01G001708(AP3),Bni01G001709(DEFA),Bni01G001710(AP3),Bni01G001919(CDC2D),Bni02G002100(DMT1),Bni02G002386(LECRK91),Bni02G003239(At5g28300),Bni02G003284(GIF1),Bni03G003673(PCNA),Bni03G003883(DHAR2),Bni03G003919(PBL7),Bni03G004111(LUG),Bni03G004723(MADS3),Bni04G005209(TPX2),Bni04G005285(CAPH),Bni04G00…
GO:0008150	Biological Process	GO:0048511	rhythmic process	0	5	--	Bni01G001466(SPT),Bni03G004329(NANA),Bni08G012005(GATA21),Bni14G018828(SPT),Bni14G018861(Os10g0391300)
GO:0008150	Biological Process	GO:0009987	cellular process	404	870	Bni01G000032(--),Bni01G000071(--),Bni01G000227(NPC4),Bni01G000259(--),Bni01G000358(TT10),Bni01G000619(DAAT),Bni01G000660(--),Bni01G000712(ATL11),Bni01G000722(HSP26-A),Bni01G000801(AGL16),Bni01G000811(At5g65660),Bni01G000815(PCK),Bni01G000870(--),Bni01G000882(FANCM),Bni01G000883(FANCM),Bni01G000908(AFG1L),Bni01G000909(PCMP-H51),Bni01G000910(At5g25400),Bni01G000913(RPS9M),Bni01G000914(ADH1),Bni01G0…	Bni01G000049(At1g43650),Bni01G000053(LSM3B),Bni01G000065(CYP707A3),Bni01G000082(DOF1.2),Bni01G000124(SWEET1),Bni01G000135(S-ACP-DES6),Bni01G000150(CYCU4-1),Bni01G000201(JHS1),Bni01G000300(PAB3),Bni01G000329(PS1),Bni01G000343(DTX54),Bni01G000360(GA20OX2),Bni01G000379(GASA9),Bni01G000408(PATL3),Bni01G000430(PRIM1),Bni01G000497(MOT1),Bni01G000533(RPA2A),Bni01G000544(PER50),Bni01G000553(At2g24580),Bn…
GO:0008150	Biological Process	GO:0051179	localization	111	227	Bni01G000358(TT10),Bni01G000908(AFG1L),Bni01G000910(At5g25400),Bni01G000914(ADH1),Bni01G000915(HY5),Bni01G000989(ST3),Bni01G001026(--),Bni01G001054(ATHB-6),Bni01G001171(BBR),Bni01G001207(GLR2.7),Bni01G001288(CYP711A1),Bni01G001554(At4g33300),Bni01G001904(PHT1-9),Bni02G002101(PDR2),Bni02G002102(PDR2),Bni02G002203(AIFM2),Bni02G002328(At1g12775),Bni02G002445(At4g27190),Bni02G002542(SWEET16),Bni02G00…	Bni01G000049(At1g43650),Bni01G000124(SWEET1),Bni01G000343(DTX54),Bni01G000497(MOT1),Bni01G000564(PUB35),Bni01G000600(YUC6),Bni01G000609(RBL11),Bni01G000637(JGB),Bni01G000647(CCD8B),Bni01G000776(CER2),Bni01G000888(ADH1),Bni01G000892(At5g25400),Bni01G000899(HY5),Bni01G000934(BOR7),Bni01G000985(HIPP24),Bni01G001013(STP5),Bni01G001233(ERECTA),Bni01G001348(SQE1),Bni01G001388(NPGR1),Bni01G001455(At5g67…
GO:0003674	Molecular Function	GO:0001071	nucleic acid binding transcription factor activity	42	99	Bni01G000801(AGL16),Bni01G000915(HY5),Bni02G002138(WIP3),Bni02G002198(E2FB),Bni02G002696(PTI6),Bni02G002987(MYB48),Bni02G003300(ERF.C.3),Bni03G004259(ERN1),Bni03G004462(BHLH51),Bni03G004463(MYB77),Bni03G004611(ERF2),Bni03G004613(ERF106),Bni03G004855(WRKY27),Bni04G005143(ATHB-52),Bni04G005889(At5g07050),Bni04G006126(BZIP8),Bni04G006564(WRKY75),Bni05G006757(PTI5),Bni05G006826(BHLH162),Bni05G007514(…	Bni01G000082(DOF1.2),Bni01G000584(BZIP9),Bni01G000899(HY5),Bni01G001057(ERF020),Bni01G001145(MADS9),Bni01G001466(SPT),Bni01G001511(--),Bni01G001708(AP3),Bni01G001709(DEFA),Bni01G001710(AP3),Bni01G001902(NAC031),Bni02G002100(DMT1),Bni02G002234(YAB2),Bni02G002373(HSFB4),Bni02G002706(RF2b),Bni02G003013(WOX2),Bni02G003239(At5g28300),Bni03G003853(ZAT11),Bni03G004144(PTL),Bni03G004723(MADS3),Bni03G0047…
GO:0003674	Molecular Function	GO:0016209	antioxidant activity	21	18	Bni01G001870(FMO1),Bni02G002203(AIFM2),Bni04G005233(--),Bni05G007194(PER54),Bni05G007206(SRX),Bni05G007243(PER7),Bni05G007760(APR2),Bni06G009559(PER10),Bni06G009905(PNC2),Bni07G011028(--),Bni09G013061(PER4),Bni11G015168(FSD3),Bni11G015188(FSD3),Bni11G015964(MSRB5),Bni12G017296(APX2),Bni13G017909(PER25),Bni13G018088(CXXS1),Bni13G018169(APR3),Bni14G018756(PER51),Bni14G019098(APX3),BniUnG019300(NDC1)	Bni01G000544(PER50),Bni01G000553(At2g24580),Bni01G000600(YUC6),Bni01G000950(YUC4),Bni03G003883(DHAR2),Bni04G006343(PER63),Bni05G006746(PER19),Bni05G006943(NDB3),Bni09G013552(TRX2),Bni09G013792(SCO5321),Bni10G014087(RBOHF),Bni10G014703(PAP17),Bni10G014975(FMOGS-OX5),Bni11G015668(ufaA1),Bni13G017617(NDC1),Bni13G017757(At1g60420),Bni13G017988(AFRR),Bni14G018380(PER12)
GO:0003674	Molecular Function	GO:0003824	catalytic activity	339	684	Bni01G000227(NPC4),Bni01G000358(TT10),Bni01G000555(UGT73C7),Bni01G000619(DAAT),Bni01G000660(--),Bni01G000712(ATL11),Bni01G000722(HSP26-A),Bni01G000801(AGL16),Bni01G000815(PCK),Bni01G000870(--),Bni01G000882(FANCM),Bni01G000883(FANCM),Bni01G000909(PCMP-H51),Bni01G000914(ADH1),Bni01G000915(HY5),Bni01G001026(--),Bni01G001150(At1g77330),Bni01G001168(BGAL16),Bni01G001171(BBR),Bni01G001207(GLR2.7),Bni01…	Bni01G000053(LSM3B),Bni01G000065(CYP707A3),Bni01G000135(S-ACP-DES6),Bni01G000193(CER1),Bni01G000201(JHS1),Bni01G000228(SOT15),Bni01G000329(PS1),Bni01G000335(nep1),Bni01G000360(GA20OX2),Bni01G000430(PRIM1),Bni01G000544(PER50),Bni01G000553(At2g24580),Bni01G000564(PUB35),Bni01G000600(YUC6),Bni01G000609(RBL11),Bni01G000632(mtnN),Bni01G000647(CCD8B),Bni01G000681(AUR1),Bni01G000751(PME20),Bni01G000752(…
GO:0003674	Molecular Function	GO:0060089	molecular transducer activity	10	24	Bni01G001207(GLR2.7),Bni04G006529(LYK2),Bni05G006742(GLR2.7),Bni05G007528(RIPK),Bni05G008156(At1g80640),Bni06G008526(ERS1),Bni11G015736(ETR2),Bni12G017066(TMN4),Bni13G018055(SD11),BniUnG019292(At5g57670)	Bni01G001233(ERECTA),Bni02G002205(TMK1),Bni02G002460(PBS1),Bni02G002664(PHYA),Bni02G003287(XI-E),Bni03G003919(PBL7),Bni03G004764(EMS1),Bni04G005659(TMK1),Bni04G005966(--),Bni05G007728(CERK1),Bni06G008464(CKI1),Bni06G008637(PERK9),Bni06G008711(PERK9),Bni10G014300(GLR1.2),Bni11G015359(CR4),Bni11G015611(XI-B),Bni11G015816(--),Bni11G015994(ACR4),Bni12G016764(PXC3),Bni12G016846(SRF2),Bni12G017252(CCR1…
GO:0003674	Molecular Function	GO:0004871	signal transducer activity	12	28	Bni01G001207(GLR2.7),Bni02G003029(MPK3),Bni04G006529(LYK2),Bni05G006742(GLR2.7),Bni05G007528(RIPK),Bni05G008156(At1g80640),Bni06G008526(ERS1),Bni11G015736(ETR2),Bni12G017066(TMN4),Bni13G018055(SD11),Bni14G018865(MAPKKK5),BniUnG019292(At5g57670)	Bni01G001233(ERECTA),Bni02G002205(TMK1),Bni02G002460(PBS1),Bni02G002664(PHYA),Bni02G003287(XI-E),Bni03G003919(PBL7),Bni03G004764(EMS1),Bni04G005659(TMK1),Bni04G005966(--),Bni05G007728(CERK1),Bni06G008464(CKI1),Bni06G008637(PERK9),Bni06G008711(PERK9),Bni10G014300(GLR1.2),Bni11G015359(CR4),Bni11G015611(XI-B),Bni11G015816(--),Bni11G015915(NPK1),Bni11G015994(ACR4),Bni12G016764(PXC3),Bni12G016838(TGA1…
GO:0003674	Molecular Function	GO:0045735	nutrient reservoir activity	2	2	Bni08G012142(mtnN),Bni12G016460(At5g61750)	Bni08G011920(ABP20),Bni09G013070(--)
GO:0003674	Molecular Function	GO:0016530	metallochaperone activity	2	3	Bni02G002102(PDR2),Bni05G008053(PDR1)	Bni02G003442(ABCG15),Bni05G007438(ABCC8),Bni08G012396(CPFTSY)
GO:0003674	Molecular Function	GO:0005215	transporter activity	71	106	Bni01G000358(TT10),Bni01G000908(AFG1L),Bni01G000989(ST3),Bni01G001207(GLR2.7),Bni01G001554(At4g33300),Bni01G001904(PHT1-9),Bni02G002101(PDR2),Bni02G002102(PDR2),Bni02G002445(At4g27190),Bni02G002542(SWEET16),Bni02G002747(CHX15),Bni02G002990(--),Bni02G003038(TET4),Bni03G004180(RPS2),Bni03G004464(ATL66),Bni03G004847(HIPP39),Bni04G005200(At4g30420),Bni04G005231(BHLH162),Bni04G005389(ACA8),Bni04G00565…	Bni01G000049(At1g43650),Bni01G000124(SWEET1),Bni01G000343(DTX54),Bni01G000497(MOT1),Bni01G000564(PUB35),Bni01G000934(BOR7),Bni01G001013(STP5),Bni01G001455(At5g67200),Bni01G001582(DTX33),Bni01G001709(DEFA),Bni01G001841(Bp10),Bni02G002460(PBS1),Bni02G002555(ABCG11),Bni02G002706(RF2b),Bni02G002721(engB),Bni02G002841(LAC16),Bni02G003015(LAC17),Bni02G003096(UXT1),Bni02G003120(ABCG28),Bni02G003128(NRT2…
GO:0003674	Molecular Function	GO:0098772	molecular function regulator	9	36	Bni03G004199(--),Bni05G007037(PME18),Bni05G007676(CYT1),Bni07G010478(At3g09470),Bni07G010862(--),Bni07G011102(At1g64065),Bni08G012086(--),Bni09G012872(COL16),Bni10G014986(MUS81)	Bni01G000329(PS1),Bni01G000751(PME20),Bni01G001302(--),Bni01G001837(ROPGEF1),Bni02G002366(At4g27190),Bni02G002889(At2g29380),Bni03G003673(PCNA),Bni04G005285(CAPH),Bni04G005428(GDI1),Bni05G007582(PECS-1.1),Bni05G008166(--),Bni05G008297(--),Bni06G008334(PME21),Bni06G008952(--),Bni06G008954(--),Bni06G008956(--),Bni06G009299(ROPGAP2),Bni06G009831(At5g09550),Bni07G010364(FAO4A),Bni08G011773(ROPGAP3),B…
GO:0003674	Molecular Function	GO:0009055	electron carrier activity	4	16	Bni01G000415(--),Bni01G000695(--),Bni07G010788(FDC2),Bni13G017927(--)	Bni01G001291(GRXC6),Bni01G001540(BAT1),Bni02G002364(--),Bni03G004224(At5g39865),Bni04G006221(At5g15350),Bni05G007660(At5g39865),Bni05G008069(COX5B-1),Bni05G008204(--),Bni06G009319(GRXC12),Bni06G009666(AS1),Bni07G010597(At5g39865),Bni08G012578(At4g27520),Bni10G015038(SMT1),Bni12G016649(At3g28850),Bni12G017047(At3g28850),BniUnG019255(COX1)
GO:0003674	Molecular Function	GO:0000988	transcription factor activity, protein binding	10	13	Bni01G000801(AGL16),Bni02G002987(MYB48),Bni03G004463(MYB77),Bni04G005456(--),Bni05G007514(MYB4),Bni05G008154(MED15A),Bni05G008278(BT3),Bni07G011247(BHLH36),Bni09G013895(TIFY9),Bni10G014261(MYB62)	Bni02G002100(DMT1),Bni02G003284(GIF1),Bni05G007256(MCM6),Bni05G007474(MYB26),Bni06G008492(MYB12),Bni07G010523(KELP),Bni08G011742(MYB308),Bni08G012156(MYB3R4),Bni08G012371(MYB17),Bni08G012446(GA20OX1),Bni09G013466(MYB117),Bni10G014176(MYB106),Bni13G018285(SRT1)
GO:0003674	Molecular Function	GO:0045182	translation regulator activity	3	0	Bni02G002328(At1g12775),Bni02G003472(PCMP-E82),Bni11G015831(PCMP-H56)	--
GO:0003674	Molecular Function	GO:0005198	structural molecule activity	17	28	Bni01G000071(--),Bni01G000913(RPS9M),Bni02G002185(--),Bni03G004810(At3g49055),Bni06G008390(NIFU1),Bni06G008843(RPS10),Bni07G010486(RPS2),Bni09G013175(OSCBPY),Bni10G014337(GSTU7),Bni10G014499(Mrpl47),Bni10G015103(rpsQ),Bni11G015164(Wdr83),Bni11G015907(RPS16),Bni12G016237(--),Bni12G016619(RPL6C),Bni13G018098(GA2OX8),Bni14G018729(rplL)	Bni01G000776(CER2),Bni01G000889(RPS9M),Bni01G001106(AZI1),Bni01G001466(SPT),Bni02G002361(TUBB4),Bni02G002830(RPP0B),Bni02G003287(XI-E),Bni02G003442(ABCG15),Bni03G003947(LBD11),Bni03G004111(LUG),Bni03G004297(--),Bni04G005936(--),Bni05G007728(CERK1),Bni07G011098(spast),Bni08G011590(RPS13),Bni08G012195(LRX4),Bni08G012450(MADS3),Bni10G014822(rps21),Bni11G015189(WDR83),Bni11G015443(KIN12B),Bni11G01582…
GO:0003674	Molecular Function	GO:0005488	binding	357	744	Bni01G000032(--),Bni01G000259(--),Bni01G000358(TT10),Bni01G000548(AFR),Bni01G000583(--),Bni01G000712(ATL11),Bni01G000722(HSP26-A),Bni01G000801(AGL16),Bni01G000811(At5g65660),Bni01G000815(PCK),Bni01G000870(--),Bni01G000882(FANCM),Bni01G000883(FANCM),Bni01G000908(AFG1L),Bni01G000909(PCMP-H51),Bni01G000913(RPS9M),Bni01G000914(ADH1),Bni01G000915(HY5),Bni01G000989(ST3),Bni01G001054(ATHB-6),Bni01G00115…	Bni01G000053(LSM3B),Bni01G000065(CYP707A3),Bni01G000082(DOF1.2),Bni01G000135(S-ACP-DES6),Bni01G000150(CYCU4-1),Bni01G000193(CER1),Bni01G000201(JHS1),Bni01G000300(PAB3),Bni01G000329(PS1),Bni01G000360(GA20OX2),Bni01G000408(PATL3),Bni01G000430(PRIM1),Bni01G000533(RPA2A),Bni01G000544(PER50),Bni01G000547(--),Bni01G000553(At2g24580),Bni01G000564(PUB35),Bni01G000584(BZIP9),Bni01G000600(YUC6),Bni01G00060…
GO:0005575	Cellular Component	GO:0005576	extracellular region	21	105	Bni01G000358(TT10),Bni01G001168(BGAL16),Bni02G002286(BGAL6),Bni03G003772(PCS1),Bni04G005343(--),Bni04G006334(2MMP),Bni05G007243(PER7),Bni05G007770(--),Bni06G009559(PER10),Bni07G010136(FBP),Bni07G010410(--),Bni09G013154(EXO84B),Bni09G013175(OSCBPY),Bni12G016460(At5g61750),Bni13G017909(PER25),Bni14G018479(--),Bni14G018756(PER51),BniUnG019320(XTH23),BniUnG019321(XTH23),BniUnG019322(XTH23),MSTRG.8295…	Bni01G000335(nep1),Bni01G000379(GASA9),Bni01G000544(PER50),Bni01G000751(PME20),Bni01G000752(AED3),Bni01G001058(HSD5),Bni01G001106(AZI1),Bni01G001230(At3g43860),Bni01G001457(KIN4A),Bni01G001841(Bp10),Bni02G002080(PSK6),Bni02G002205(TMK1),Bni02G002301(Os03g0610650),Bni02G002499(LOX1.5),Bni02G002711(EXPA8),Bni02G002889(At2g29380),Bni02G003015(LAC17),Bni02G003343(At5g33370),Bni03G004329(NANA),Bni03G0…
GO:0005575	Cellular Component	GO:0099512	supramolecular fiber	1	33	Bni07G010478(At3g09470)	Bni01G000637(JGB),Bni01G000681(AUR1),Bni01G000769(KIN4C),Bni01G001457(KIN4A),Bni01G001785(KIN6),Bni02G002242(KIN12E),Bni02G002361(TUBB4),Bni02G002486(KIN14S),Bni02G003010(KIN5D),Bni03G003787(IDN2),Bni03G004052(KINUC),Bni03G004313(MAP65-5),Bni03G004691(MAP65-3),Bni04G005209(TPX2),Bni05G007103(CHUP1),Bni06G009242(AUG2),Bni06G009567(KIN12D),Bni06G009714(KIN7D),Bni08G011830(NACK2),Bni08G012575(DRP5A)…
GO:0005575	Cellular Component	GO:0055044	symplast	10	30	Bni01G000227(NPC4),Bni05G007243(PER7),Bni07G010196(AMT2),Bni08G011864(RCOM_0711420),Bni08G011869(COPT5.1),Bni10G014560(NPF2.11),Bni12G016826(CYP93A1),Bni13G017909(PER25),Bni13G018055(SD11),Bni14G019098(APX3)	Bni01G000769(KIN4C),Bni02G002462(HIPP32),Bni02G003442(ABCG15),Bni03G004313(MAP65-5),Bni03G004499(IMK3),Bni04G005634(PDLP7),Bni04G005738(PDCB5),Bni04G005819(RHM1),Bni04G006062(OMT2),Bni05G006746(PER19),Bni05G007448(BGAL1),Bni06G008464(CKI1),Bni06G009592(LACS2),Bni06G009993(PLDDELTA),Bni07G010160(IMK2),Bni07G010308(NPF8.1),Bni07G010979(At5g58300),Bni08G011658(BAG6),Bni08G011830(NACK2),Bni08G011872(…
GO:0005575	Cellular Component	GO:0030054	cell junction	10	36	Bni01G000227(NPC4),Bni05G007243(PER7),Bni07G010196(AMT2),Bni08G011864(RCOM_0711420),Bni08G011869(COPT5.1),Bni10G014560(NPF2.11),Bni12G016826(CYP93A1),Bni13G017909(PER25),Bni13G018055(SD11),Bni14G019098(APX3)	Bni01G000769(KIN4C),Bni02G002462(HIPP32),Bni02G003442(ABCG15),Bni03G004313(MAP65-5),Bni03G004499(IMK3),Bni04G005634(PDLP7),Bni04G005738(PDCB5),Bni04G005819(RHM1),Bni04G006062(OMT2),Bni05G006746(PER19),Bni05G007448(BGAL1),Bni06G008464(CKI1),Bni06G008511(CSLD5),Bni06G009592(LACS2),Bni06G009993(PLDDELTA),Bni07G010160(IMK2),Bni07G010308(NPF8.1),Bni07G010979(At5g58300),Bni08G011658(BAG6),Bni08G011830(…
GO:0005575	Cellular Component	GO:0044215	other organism	0	2	--	Bni06G009714(KIN7D),Bni09G013364(AP1)
GO:0005575	Cellular Component	GO:0044217	other organism part	0	2	--	Bni06G009714(KIN7D),Bni09G013364(AP1)
GO:0005575	Cellular Component	GO:0039679	viral occlusion body	0	2	--	Bni10G015045(TOP2),Bni13G017443(--)
GO:0005575	Cellular Component	GO:0044421	extracellular region part	3	10	Bni04G006334(2MMP),Bni05G007770(--),Bni09G013175(OSCBPY)	Bni01G001457(KIN4A),Bni01G001841(Bp10),Bni04G005209(TPX2),Bni05G007147(RGA3),Bni06G009857(OSCBPY),Bni07G010682(CDC7-1),Bni09G013476(RNS1),Bni10G014548(TOR1L3),Bni12G016240(KN),Bni12G016412(OSCBPY)
GO:0005575	Cellular Component	GO:0031012	extracellular matrix	1	0	Bni04G006334(2MMP)	--
GO:0005575	Cellular Component	GO:0016020	membrane	171	341	Bni01G000154(--),Bni01G000227(NPC4),Bni01G000392(At5g64700),Bni01G000712(ATL11),Bni01G000811(At5g65660),Bni01G000815(PCK),Bni01G000910(At5g25400),Bni01G000915(HY5),Bni01G000989(ST3),Bni01G001026(--),Bni01G001054(ATHB-6),Bni01G001171(BBR),Bni01G001207(GLR2.7),Bni01G001288(CYP711A1),Bni01G001311(RTE1),Bni01G001554(At4g33300),Bni01G001904(PHT1-9),Bni02G002101(PDR2),Bni02G002102(PDR2),Bni02G002118(CY…	Bni01G000049(At1g43650),Bni01G000065(CYP707A3),Bni01G000124(SWEET1),Bni01G000135(S-ACP-DES6),Bni01G000343(DTX54),Bni01G000394(At5g64700),Bni01G000408(PATL3),Bni01G000497(MOT1),Bni01G000512(--),Bni01G000564(PUB35),Bni01G000584(BZIP9),Bni01G000609(RBL11),Bni01G000681(AUR1),Bni01G000776(CER2),Bni01G000869(FTIP7),Bni01G000878(ndhT),Bni01G000892(At5g25400),Bni01G000899(HY5),Bni01G000932(YKL091C),Bni01…
GO:0005575	Cellular Component	GO:0044425	membrane part	128	239	Bni01G000154(--),Bni01G000392(At5g64700),Bni01G000712(ATL11),Bni01G000811(At5g65660),Bni01G000910(At5g25400),Bni01G000915(HY5),Bni01G000989(ST3),Bni01G001026(--),Bni01G001054(ATHB-6),Bni01G001207(GLR2.7),Bni01G001288(CYP711A1),Bni01G001311(RTE1),Bni01G001554(At4g33300),Bni01G001904(PHT1-9),Bni02G002101(PDR2),Bni02G002102(PDR2),Bni02G002118(CYP94C1),Bni02G002198(E2FB),Bni02G002241(At1g56130),Bni02…	Bni01G000049(At1g43650),Bni01G000065(CYP707A3),Bni01G000124(SWEET1),Bni01G000343(DTX54),Bni01G000394(At5g64700),Bni01G000497(MOT1),Bni01G000512(--),Bni01G000564(PUB35),Bni01G000584(BZIP9),Bni01G000609(RBL11),Bni01G000776(CER2),Bni01G000869(FTIP7),Bni01G000878(ndhT),Bni01G000892(At5g25400),Bni01G000899(HY5),Bni01G000934(BOR7),Bni01G000950(YUC4),Bni01G001013(STP5),Bni01G001032(MBD8),Bni01G001058(HS…
GO:0005575	Cellular Component	GO:0044423	virion part	1	3	Bni14G019001(SAMT)	Bni02G003287(XI-E),Bni04G005936(--),Bni08G011456(ERF13)
GO:0005575	Cellular Component	GO:0009295	nucleoid	0	1	--	Bni07G010337(FLN1)
GO:0005575	Cellular Component	GO:0019012	virion	2	3	Bni09G013360(CYP72A67),Bni14G019001(SAMT)	Bni02G003287(XI-E),Bni04G005936(--),Bni08G011456(ERF13)
GO:0005575	Cellular Component	GO:0044456	synapse part	0	1	--	Bni12G016282(QKY)
GO:0005575	Cellular Component	GO:0045202	synapse	0	1	--	Bni12G016282(QKY)
GO:0005575	Cellular Component	GO:0032991	macromolecular complex	103	208	Bni01G000259(--),Bni01G000583(--),Bni01G000712(ATL11),Bni01G000801(AGL16),Bni01G000882(FANCM),Bni01G000883(FANCM),Bni01G000913(RPS9M),Bni01G000915(HY5),Bni01G001026(--),Bni01G001168(BGAL16),Bni01G001171(BBR),Bni01G001207(GLR2.7),Bni01G001554(At4g33300),Bni01G001870(FMO1),Bni02G002101(PDR2),Bni02G002102(PDR2),Bni02G002185(--),Bni02G002198(E2FB),Bni02G002445(At4g27190),Bni02G002990(--),Bni02G003238…	Bni01G000053(LSM3B),Bni01G000201(JHS1),Bni01G000329(PS1),Bni01G000430(PRIM1),Bni01G000533(RPA2A),Bni01G000553(At2g24580),Bni01G000600(YUC6),Bni01G000637(JGB),Bni01G000681(AUR1),Bni01G000769(KIN4C),Bni01G000776(CER2),Bni01G000777(VIL2),Bni01G000878(ndhT),Bni01G000889(RPS9M),Bni01G000891(DDM1),Bni01G000899(HY5),Bni01G000950(YUC4),Bni01G001348(SQE1),Bni01G001455(At5g67200),Bni01G001457(KIN4A),Bni01G…
GO:0005575	Cellular Component	GO:0031974	membrane-enclosed lumen	23	84	Bni01G000259(--),Bni01G000801(AGL16),Bni01G000815(PCK),Bni01G000882(FANCM),Bni01G000883(FANCM),Bni01G000913(RPS9M),Bni01G000915(HY5),Bni04G006101(zcchc8),Bni04G006326(SEN1),Bni06G008339(RH10),Bni06G008744(IDH1),Bni06G008955(SDI1),Bni06G009363(OsI_27296),Bni06G009565(KHSRP),Bni06G009877(PABN3),Bni07G010486(RPS2),Bni07G011247(BHLH36),Bni10G014129(Lyrm4),Bni10G014325(PAPS1),Bni10G014499(Mrpl47),Bni1…	Bni01G000053(LSM3B),Bni01G000329(PS1),Bni01G000430(PRIM1),Bni01G000533(RPA2A),Bni01G000681(AUR1),Bni01G000777(VIL2),Bni01G000869(FTIP7),Bni01G000889(RPS9M),Bni01G000891(DDM1),Bni01G000899(HY5),Bni01G000950(YUC4),Bni01G001435(MAF1),Bni01G001457(KIN4A),Bni01G001620(DUT),Bni01G001876(--),Bni02G001995(H2B-3),Bni02G002100(DMT1),Bni02G002486(KIN14S),Bni02G002523(At5g27670),Bni02G002664(PHYA),Bni02G0035…
GO:0005575	Cellular Component	GO:0005623	cell	280	684	Bni01G000227(NPC4),Bni01G000259(--),Bni01G000555(UGT73C7),Bni01G000583(--),Bni01G000619(DAAT),Bni01G000712(ATL11),Bni01G000801(AGL16),Bni01G000811(At5g65660),Bni01G000815(PCK),Bni01G000882(FANCM),Bni01G000883(FANCM),Bni01G000913(RPS9M),Bni01G000915(HY5),Bni01G000989(ST3),Bni01G001026(--),Bni01G001054(ATHB-6),Bni01G001168(BGAL16),Bni01G001171(BBR),Bni01G001207(GLR2.7),Bni01G001288(CYP711A1),Bni01G…	Bni01G000049(At1g43650),Bni01G000053(LSM3B),Bni01G000082(DOF1.2),Bni01G000124(SWEET1),Bni01G000135(S-ACP-DES6),Bni01G000201(JHS1),Bni01G000300(PAB3),Bni01G000329(PS1),Bni01G000343(DTX54),Bni01G000408(PATL3),Bni01G000430(PRIM1),Bni01G000497(MOT1),Bni01G000533(RPA2A),Bni01G000553(At2g24580),Bni01G000564(PUB35),Bni01G000584(BZIP9),Bni01G000600(YUC6),Bni01G000609(RBL11),Bni01G000637(JGB),Bni01G000647…
GO:0005575	Cellular Component	GO:0044464	cell part	280	681	Bni01G000227(NPC4),Bni01G000259(--),Bni01G000555(UGT73C7),Bni01G000583(--),Bni01G000619(DAAT),Bni01G000712(ATL11),Bni01G000801(AGL16),Bni01G000811(At5g65660),Bni01G000815(PCK),Bni01G000882(FANCM),Bni01G000883(FANCM),Bni01G000913(RPS9M),Bni01G000915(HY5),Bni01G000989(ST3),Bni01G001026(--),Bni01G001054(ATHB-6),Bni01G001168(BGAL16),Bni01G001171(BBR),Bni01G001207(GLR2.7),Bni01G001288(CYP711A1),Bni01G…	Bni01G000049(At1g43650),Bni01G000053(LSM3B),Bni01G000082(DOF1.2),Bni01G000124(SWEET1),Bni01G000135(S-ACP-DES6),Bni01G000201(JHS1),Bni01G000300(PAB3),Bni01G000329(PS1),Bni01G000343(DTX54),Bni01G000408(PATL3),Bni01G000430(PRIM1),Bni01G000497(MOT1),Bni01G000533(RPA2A),Bni01G000553(At2g24580),Bni01G000564(PUB35),Bni01G000584(BZIP9),Bni01G000600(YUC6),Bni01G000609(RBL11),Bni01G000637(JGB),Bni01G000647…
GO:0005575	Cellular Component	GO:0043226	organelle	184	477	Bni01G000227(NPC4),Bni01G000259(--),Bni01G000555(UGT73C7),Bni01G000583(--),Bni01G000619(DAAT),Bni01G000712(ATL11),Bni01G000801(AGL16),Bni01G000815(PCK),Bni01G000882(FANCM),Bni01G000883(FANCM),Bni01G000913(RPS9M),Bni01G000915(HY5),Bni01G001026(--),Bni01G001054(ATHB-6),Bni01G001168(BGAL16),Bni01G001171(BBR),Bni01G001288(CYP711A1),Bni01G001311(RTE1),Bni01G001904(PHT1-9),Bni02G002118(CYP94C1),Bni02G0…	Bni01G000053(LSM3B),Bni01G000082(DOF1.2),Bni01G000124(SWEET1),Bni01G000135(S-ACP-DES6),Bni01G000300(PAB3),Bni01G000329(PS1),Bni01G000343(DTX54),Bni01G000430(PRIM1),Bni01G000497(MOT1),Bni01G000533(RPA2A),Bni01G000584(BZIP9),Bni01G000609(RBL11),Bni01G000637(JGB),Bni01G000647(CCD8B),Bni01G000681(AUR1),Bni01G000732(ZHD1),Bni01G000758(BCA5),Bni01G000769(KIN4C),Bni01G000776(CER2),Bni01G000777(VIL2),Bni…
GO:0005575	Cellular Component	GO:0044422	organelle part	100	246	Bni01G000259(--),Bni01G000583(--),Bni01G000619(DAAT),Bni01G000712(ATL11),Bni01G000801(AGL16),Bni01G000815(PCK),Bni01G000882(FANCM),Bni01G000883(FANCM),Bni01G000913(RPS9M),Bni01G000915(HY5),Bni01G001054(ATHB-6),Bni01G001171(BBR),Bni01G001288(CYP711A1),Bni01G001311(RTE1),Bni01G001904(PHT1-9),Bni02G002118(CYP94C1),Bni02G002185(--),Bni02G002198(E2FB),Bni02G002990(--),Bni02G003029(MPK3),Bni02G003238(T…	Bni01G000053(LSM3B),Bni01G000124(SWEET1),Bni01G000329(PS1),Bni01G000343(DTX54),Bni01G000430(PRIM1),Bni01G000497(MOT1),Bni01G000533(RPA2A),Bni01G000584(BZIP9),Bni01G000609(RBL11),Bni01G000637(JGB),Bni01G000647(CCD8B),Bni01G000681(AUR1),Bni01G000769(KIN4C),Bni01G000776(CER2),Bni01G000777(VIL2),Bni01G000869(FTIP7),Bni01G000878(ndhT),Bni01G000889(RPS9M),Bni01G000891(DDM1),Bni01G000899(HY5),Bni01G0009…
