# Supplementary material for: Transcriptional and Metabolic Characterization of Feeding Ramie Growth Enhanced by a Combined Application of Gibberellin and Ethrel
Source: Int J Mol Sci. 2022 Oct 10;23(19):12025. doi: 10.3390/ijms231912025 (PMC9570313; doi:10.3390/ijms231912025)
Supplement: Supplementary file 1 [file ijms-23-12025-s001.zip › Table S3 KEGG enrichment analysis of differentially expressed genes.xls]

TableS3 KEGG enrichment analysis of differentially expressed genes
KEGG_A_class	KEGG_B_class	Pathway	Ck-Y-vs-C-Y (279)	All (3835)	Pvalue	Qvalue	Pathway ID	Genes	K_IDs
Metabolism	Global and overview maps	Biosynthesis of secondary metabolites	119	947	6.03E-12	6.45E-10	ko01110	Bni01G000914(ADH1);Bni01G000978(ALD1);Bni01G001003(TPPD);Bni01G001047(At1g22440);Bni01G001085(PLD1);Bni01G001572(AOS1);Bni01G001658(DFR);Bni01G001666(JMT);Bni01G001810(PER64);Bni01G001844(At5g42250);Bni02G002637(METK1);Bni02G002727(GSVIVT00023967001);Bni02G002819(At5g58770);Bni02G002890(SAG13);Bni02G003190(EMB3004);Bni02G003530(BGLU12);Bni03G004009(SAT);Bni03G004011(BAHD1);Bni03G004016(PAL1);Bni0…	K18857+K10206+K01087+K00121+K01115+K01723+K13082+K08241+K00430+K00121+K00789+K00430+K11778+K08081+K13832+K01188+K13065+K13065+K10775+K01597+K01859+K05282+K00264+K13066+K05278+K00815+K05359+K11778+K01602+K13508+K02291+K00975+K01177+K01593+K10717+K00318+K00006+K00430+K11778+K00422+K00422+K03809+K14173+K22395+K01092+K20623+K01593+K04124+K18368+K09753+K01653+K00511+K15893+K00030+K00021+K01649+K01649+…
Metabolism	Biosynthesis of other secondary metabolites	Phenylpropanoid biosynthesis	24	125	7.10E-06	3.80E-04	ko00940	Bni01G001810(PER64);Bni02G002727(GSVIVT00023967001);Bni02G003530(BGLU12);Bni03G004009(SAT);Bni03G004011(BAHD1);Bni03G004016(PAL1);Bni03G005033(COMT1);Bni04G006556(PER51);Bni05G007080(MEE23);Bni05G008063(CSE);Bni05G008188(CCR1);Bni06G009478(CAD1);Bni06G009511(CCOAOMT1);Bni06G009905(PNC2);Bni06G010001(F6H1-3);Bni08G011792(OMT);Bni08G012043(At4g26220);Bni12G016552(CYP98A2);Bni12G016876(pod);Bni12G01…	K00430+K00430+K01188+K13065+K13065+K10775+K13066+K00430+K22395+K18368+K09753+K00083+K00588+K00430+K06892+K13066+K00588+K09754+K00430+K00430+K13065+K01188+K00430+K01904
Metabolism	Global and overview maps	Metabolic pathways	159	1764	8.59E-05	3.06E-03	ko01100	Bni01G000135(S-ACP-DES6);Bni01G000722(HSP26-A);Bni01G000914(ADH1);Bni01G000978(ALD1);Bni01G001003(TPPD);Bni01G001047(At1g22440);Bni01G001085(PLD1);Bni01G001572(AOS1);Bni01G001658(DFR);Bni01G001810(PER64);Bni01G001844(At5g42250);Bni02G002402(At2g43860);Bni02G002637(METK1);Bni02G002727(GSVIVT00023967001);Bni02G002890(SAG13);Bni02G003190(EMB3004);Bni02G003530(BGLU12);Bni02G003546(FAD12);Bni03G004009…	K03921+K00799+K18857+K10206+K01087+K00121+K01115+K01723+K13082+K00430+K00121+K01184+K00789+K00430+K08081+K13832+K01188+K10256+K13065+K13065+K10775+K01597+K01859+K05282+K00264+K13066+K05278+K00815+K05359+K00972+K00609+K01602+K13508+K08912+K02291+K00975+K01177+K01593+K10717+K00318+K01535+K00278+K00430+K00422+K00422+K03809+K01051+K22395+K01092+K13566+K20623+K01593+K23741+K08912+K04124+K18368+K09753+…
Metabolism	Metabolism of terpenoids and polyketides	Sesquiterpenoid and triterpenoid biosynthesis	10	36	0.000164229	4.39E-03	ko00909	Bni05G007003(AFS1);Bni06G008620(SQE1);Bni09G013108(OSCBPY);Bni09G013175(OSCBPY);Bni12G016412(OSCBPY);Bni12G016532(VIT_19s0014g04930);Bni12G016534(VIT_19s0014g04930);Bni12G016539(VIT_19s0014g04930);Bni12G016541(VIT_19s0014g04930);Bni13G018059(VIT_19s0014g04930)	K14173+K00511+K15813+K15813+K15813+K15803+K15803+K15803+K15803+K15803
Metabolism	Amino acid metabolism	Tyrosine metabolism	11	50	0.000714839	1.53E-02	ko00350	Bni01G000914(ADH1);Bni01G001047(At1g22440);Bni01G001844(At5g42250);Bni04G005190(TAT);Bni04G006017(TDC2);Bni05G006900(PPO);Bni05G006989(PPO);Bni05G007844(TYDC1);Bni07G010155(--);Bni07G011040(ASP1);Bni11G015883(At1g31672)	K18857+K00121+K00121+K00815+K01593+K00422+K00422+K01593+K07253+K14455+K00276
Organismal Systems	Environmental adaptation	Plant-pathogen interaction	26	189	0.000988084	1.76E-02	ko04626	Bni02G002387(CPK17);Bni03G004180(RPS2);Bni03G004213(At4g10780);Bni03G004855(WRKY27);Bni04G006227(CML46);Bni06G009172(CMD1);Bni06G009959(KCS7);Bni07G010849(CML11);Bni09G013002(PRB1);Bni09G013924(RBOHD);Bni10G014298(RPM1);Bni10G014310(RPM1);Bni10G014851(CML38);Bni11G015170(At1g12290);Bni13G017881(RPM1);Bni13G017914(RPP13L3);Bni13G017937(R1B-11);Bni13G017940(RPM1);Bni13G017941(RPM1);Bni13G017971(RPS…	K13412+K13459+K13459+K13425+K02183+K13448+K15397+K13448+K13449+K13447+K13457+K13457+K13448+K13459+K13457+K13457+K13457+K13457+K13457+K13459+K13459+K13457+K13457+K13457+K13457+K13449
Metabolism	Global and overview maps	2-Oxocarboxylic acid metabolism	10	46	0.001372597	2.10E-02	ko01210	Bni05G008283(At2g31810);Bni06G008744(IDH1);Bni06G008834(IPMSA);Bni06G008835(IPMSA);Bni07G010880(BCAT2);Bni07G011040(ASP1);Bni09G013140(CYP79A68);Bni09G013602(UGT74B1);Bni10G014508(UGT74F2);BniUnG019383(IDH1)	K01653+K00030+K01649+K01649+K00826+K14455+K12153+K11820+K11820+K00030
Metabolism	Biosynthesis of other secondary metabolites	Flavonoid biosynthesis	10	47	0.001633913	2.19E-02	ko00941	Bni01G001658(DFR);Bni03G004009(SAT);Bni03G004011(BAHD1);Bni03G004542(CHI3);Bni03G005084(FLS);Bni06G009511(CCOAOMT1);Bni08G012043(At4g26220);Bni12G016552(CYP98A2);Bni12G016610(CYP75A2);Bni13G017537(SHT)	K13082+K13065+K13065+K01859+K05278+K00588+K00588+K09754+K13083+K13065
Metabolism	Amino acid metabolism	Phenylalanine metabolism	8	34	0.00242873	2.76E-02	ko00360	Bni03G004016(PAL1);Bni04G005190(TAT);Bni04G006017(TDC2);Bni05G007844(TYDC1);Bni06G008584(At4g34880);Bni07G010155(--);Bni07G011040(ASP1);Bni11G015883(At1g31672)	K10775+K00815+K01593+K01593+K01426+K07253+K14455+K00276
Metabolism	Biosynthesis of other secondary metabolites	Glucosinolate biosynthesis	4	9	0.002577671	2.76E-02	ko00966	Bni07G010880(BCAT2);Bni09G013140(CYP79A68);Bni09G013602(UGT74B1);Bni10G014508(UGT74F2)	K00826+K12153+K11820+K11820
Metabolism	Biosynthesis of other secondary metabolites	Betalain biosynthesis	3	5	0.00341214	3.32E-02	ko00965	Bni04G006017(TDC2);Bni05G007844(TYDC1);Bni10G014096(LIGB)	K01593+K01593+K15777
Metabolism	Metabolism of terpenoids and polyketides	Terpenoid backbone biosynthesis	9	45	0.004322244	3.85E-02	ko00900	Bni02G002819(At5g58770);Bni03G004177(MVD2);Bni04G005383(At2g17570);Bni05G006873(NUS1);Bni06G008788(HMG1);Bni07G011233(HMGS);Bni13G017615(Os07g0190000);Bni13G018316(FPS);BniUnG019303(Os07g0190000)	K11778+K01597+K11778+K11778+K00021+K01641+K01662+K00787+K01662
Metabolism	Biosynthesis of other secondary metabolites	Flavone and flavonol biosynthesis	4	11	0.006007603	4.94E-02	ko00944	Bni04G005720(F3GGT1);Bni04G005721(F3GGT1);Bni11G015784(RT);Bni12G016610(CYP75A2)	K22794+K22794+K22772+K13083
Metabolism	Biosynthesis of other secondary metabolites	Isoquinoline alkaloid biosynthesis	7	34	0.00976916	7.47E-02	ko00950	Bni04G005190(TAT);Bni04G006017(TDC2);Bni05G006900(PPO);Bni05G006989(PPO);Bni05G007844(TYDC1);Bni07G011040(ASP1);Bni11G015883(At1g31672)	K00815+K01593+K00422+K00422+K01593+K14455+K00276
Metabolism	Biosynthesis of other secondary metabolites	Indole alkaloid biosynthesis	2	3	0.0150629	1.01E-01	ko00901	Bni04G006017(TDC2);Bni05G007844(TYDC1)	K01593+K01593
Metabolism	Biosynthesis of other secondary metabolites	Isoflavonoid biosynthesis	2	3	0.0150629	1.01E-01	ko00943	Bni11G015428(CYP81E9);Bni11G015429(CYP81E8)	K13260+K13260
Metabolism	Biosynthesis of other secondary metabolites	Stilbenoid, diarylheptanoid and gingerol biosynthesis	6	30	0.01885664	1.17E-01	ko00945	Bni03G004009(SAT);Bni03G004011(BAHD1);Bni06G009511(CCOAOMT1);Bni08G012043(At4g26220);Bni12G016552(CYP98A2);Bni13G017537(SHT)	K13065+K13065+K00588+K00588+K09754+K13065
Metabolism	Amino acid metabolism	Valine, leucine and isoleucine biosynthesis	4	15	0.01971488	1.17E-01	ko00290	Bni05G008283(At2g31810);Bni06G008834(IPMSA);Bni06G008835(IPMSA);Bni07G010880(BCAT2)	K01653+K01649+K01649+K00826
Metabolism	Metabolism of terpenoids and polyketides	Zeatin biosynthesis	5	24	0.02655	1.50E-01	ko00908	Bni01G001240(CKX7);Bni01G001689(CKX5);Bni04G006070(CYP735A2);Bni10G015007(CKX6);Bni12G016725(ZOG1)	K00279+K00279+K10717+K00279+K13495
Metabolism	Metabolism of cofactors and vitamins	Pantothenate and CoA biosynthesis	4	18	0.03721608	1.90E-01	ko00770	Bni03G004182(aasdhppt);Bni05G008283(At2g31810);Bni06G008951(PANC);Bni07G010880(BCAT2)	K06133+K01653+K01918+K00826
Metabolism	Metabolism of terpenoids and polyketides	Diterpenoid biosynthesis	4	18	0.03721608	1.90E-01	ko00904	Bni03G004720(GA20ox1D);Bni05G008050(LE);Bni09G013113(GA2OX6);Bni11G016178(GA2OX2)	K05282+K04124+K04125+K04125
Metabolism	Metabolism of cofactors and vitamins	Thiamine metabolism	4	19	0.04453028	2.17E-01	ko00730	Bni11G015591(THIM);Bni11G015600(THIM);Bni13G017615(Os07g0190000);BniUnG019303(Os07g0190000)	K00878+K00878+K01662+K01662
Environmental Information Processing	Signal transduction	Phosphatidylinositol signaling system	7	47	0.05109999	2.38E-01	ko04070	Bni04G006227(CML46);Bni05G007190(IMPL1);Bni06G009694(HISN7);Bni12G016457(IPK2b);Bni12G016582(IPK2b);Bni13G017625(DGK7);BniUnG019287(DGK7)	K02183+K01092+K18649+K00915+K00915+K00901+K00901
Metabolism	Metabolism of terpenoids and polyketides	Brassinosteroid biosynthesis	3	13	0.06317299	2.82E-01	ko00905	Bni05G007529(CYP92C6);Bni08G011889(CYP92C6);Bni14G018962(CYP90B1)	K20623+K20623+K09587
Metabolism	Biosynthesis of other secondary metabolites	Tropane, piperidine and pyridine alkaloid biosynthesis	4	22	0.07091325	3.04E-01	ko00960	Bni02G002890(SAG13);Bni04G005190(TAT);Bni07G011040(ASP1);Bni11G015883(At1g31672)	K08081+K00815+K14455+K00276
Metabolism	Global and overview maps	Biosynthesis of amino acids	18	181	0.1052522	4.33E-01	ko01230	Bni01G000978(ALD1);Bni02G002637(METK1);Bni02G003190(EMB3004);Bni03G004928(GLT1);Bni04G005190(TAT);Bni04G005316(ADT1);Bni05G008283(At2g31810);Bni06G008744(IDH1);Bni06G008834(IPMSA);Bni06G008835(IPMSA);Bni06G009694(HISN7);Bni06G009726(FBA2);Bni07G010880(BCAT2);Bni07G011040(ASP1);Bni12G017141(OsI_37456);Bni12G017226(pgk);BniUnG019383(IDH1);MSTRG.9646(At1g27530)	K10206+K00789+K13832+K00264+K00815+K05359+K01653+K00030+K01649+K01649+K18649+K01623+K00826+K14455+K00873+K00927+K00030+K00927
Metabolism	Metabolism of other amino acids	Glutathione metabolism	8	67	0.1106349	4.38E-01	ko00480	Bni01G000722(HSP26-A);Bni07G010371(GSTU8);Bni09G013865(G6PD2);Bni10G013974(GSTU9);Bni10G014483(SPDSYN);Bni11G015946(RNR2A);Bni13G017660(GSTU9);BniUnG019438(HSP26-A)	K00799+K00799+K00036+K00799+K00797+K10808+K00799+K00799
Environmental Information Processing	Signal transduction	MAPK signaling pathway - plant	12	116	0.1346092	5.14E-01	ko04016	Bni01G001311(RTE1);Bni02G003300(ERF.C.3);Bni03G004701(ERL1);Bni03G004855(WRKY27);Bni04G006227(CML46);Bni06G008727(CHI2);Bni06G008730(CEY00_Acc04863);Bni09G013002(PRB1);Bni09G013924(RBOHD);Bni11G015715(ERF1B);Bni14G019155(CEY00_Acc04863);MSTRG.8295(At2g14610)	K20726+K14516+K20718+K13425+K02183+K20547+K20547+K13449+K13447+K14516+K20547+K13449
Environmental Information Processing	Membrane transport	ABC transporters	4	29	0.1559073	5.75E-01	ko02010	Bni04G006325(ABCB15);Bni05G007289(ABCG5);Bni05G007961(ABCB9);Bni05G007963(SRG1)	K05658+K05681+K05658+K05658
Metabolism	Amino acid metabolism	Alanine, aspartate and glutamate metabolism	5	41	0.1742434	6.21E-01	ko00250	Bni03G004928(GLT1);Bni04G005364(PYRB3);Bni04G006383(AO);Bni05G007506(NLP3);Bni07G011040(ASP1)	K00264+K00609+K00278+K13566+K14455
Metabolism	Carbohydrate metabolism	Pentose and glucuronate interconversions	8	78	0.2040384	7.04E-01	ko00040	Bni02G002402(At2g43860);Bni05G007037(PME18);Bni06G008334(PME21);Bni06G008400(PME53);Bni06G009398(PME7);Bni09G013532(At3g01270);Bni11G015407(PME45);BniUnG019305(XYLA)	K01184+K01051+K01051+K01051+K01051+K01728+K01051+K01805
Metabolism	Lipid metabolism	Cutin, suberine and wax biosynthesis	3	22	0.2122883	7.10E-01	ko00073	Bni05G007453(HTH);Bni07G011146(CYP86A22);Bni11G015521(FAR1)	K15403+K15398+K13356
Metabolism	Amino acid metabolism	Tryptophan metabolism	5	45	0.2266064	7.29E-01	ko00380	Bni04G006017(TDC2);Bni05G007844(TYDC1);Bni06G008584(At4g34880);Bni09G013602(UGT74B1);Bni10G014508(UGT74F2)	K01593+K01593+K01426+K11820+K11820
Metabolism	Energy metabolism	Carbon fixation in photosynthetic organisms	6	57	0.2316733	7.29E-01	ko00710	Bni04G005494(RBCS);Bni06G009726(FBA2);Bni07G011040(ASP1);Bni11G015966(PPD);Bni12G017226(pgk);MSTRG.9646(At1g27530)	K01602+K01623+K14455+K01006+K00927+K00927
Metabolism	Carbohydrate metabolism	Amino sugar and nucleotide sugar metabolism	10	108	0.2582154	7.58E-01	ko00520	Bni04G005350(GLCNAC1PUT1);Bni04G005941(AGPS1);Bni05G008242(EP3);Bni06G008727(CHI2);Bni06G008730(CEY00_Acc04863);Bni06G009673(AGPS1);Bni07G010084(GALAK);Bni08G011657(CHIT3);Bni14G019155(CEY00_Acc04863);BniUnG019418(GAUT4)	K00972+K00975+K01183+K20547+K20547+K00975+K18677+K01183+K20547+K13648
Metabolism	Amino acid metabolism	Phenylalanine, tyrosine and tryptophan biosynthesis	4	36	0.264344	7.58E-01	ko00400	Bni02G003190(EMB3004);Bni04G005190(TAT);Bni04G005316(ADT1);Bni07G011040(ASP1)	K13832+K00815+K05359+K14455
Metabolism	Lipid metabolism	Linoleic acid metabolism	2	14	0.2711038	7.58E-01	ko00591	Bni02G002496(LOX1.5);Bni04G005172(LOX1.5)	K15718+K15718
Metabolism	Global and overview maps	Carbon metabolism	17	200	0.284279	7.58E-01	ko01200	Bni01G001047(At1g22440);Bni01G001844(At5g42250);Bni04G005494(RBCS);Bni06G008644(HPR-A);Bni06G008744(IDH1);Bni06G009726(FBA2);Bni07G011040(ASP1);Bni08G012235(--);Bni08G012445(HPR3);Bni09G013373(PGL1);Bni09G013865(G6PD2);Bni10G014748(HPR3);Bni11G015966(PPD);Bni12G017141(OsI_37456);Bni12G017226(pgk);BniUnG019383(IDH1);MSTRG.9646(At1g27530)	K00121+K00121+K01602+K15893+K00030+K01623+K14455+K01963+K15919+K01057+K00036+K15919+K01006+K00873+K00927+K00030+K00927
Metabolism	Carbohydrate metabolism	Pyruvate metabolism	7	74	0.2909281	7.58E-01	ko00620	Bni06G008834(IPMSA);Bni06G008835(IPMSA);Bni08G012129(At1g67280);Bni08G012235(--);Bni11G015966(PPD);Bni12G017141(OsI_37456);Bni12G017210(acyP)	K01649+K01649+K01759+K01963+K01006+K00873+K01512
Metabolism	Carbohydrate metabolism	Inositol phosphate metabolism	5	50	0.2974068	7.58E-01	ko00562	Bni05G007190(IMPL1);Bni06G009694(HISN7);Bni12G016457(IPK2b);Bni12G016582(IPK2b);Bni14G018459(INPS1)	K01092+K18649+K00915+K00915+K01858
Metabolism	Lipid metabolism	alpha-Linolenic acid metabolism	4	38	0.2977028	7.58E-01	ko00592	Bni01G000914(ADH1);Bni01G001572(AOS1);Bni01G001666(JMT);Bni12G016637(DOX1)	K18857+K01723+K08241+K10529
Genetic Information Processing	Folding, sorting and degradation	Protein export	4	38	0.2977028	7.58E-01	ko03060	Bni08G012396(CPFTSY);Bni09G013756(ALB4);Bni13G017628(SCY1);BniUnG019285(SCY1)	K03110+K03217+K10956+K10956
Metabolism	Lipid metabolism	Synthesis and degradation of ketone bodies	1	5	0.3146806	7.83E-01	ko00072	Bni07G011233(HMGS)	K01641
Metabolism	Metabolism of cofactors and vitamins	Biotin metabolism	2	16	0.3265454	7.94E-01	ko00780	Bni13G017598(BIO3-BIO1);BniUnG019318(BIO3-BIO1)	K19562+K19562
Metabolism	Carbohydrate metabolism	Galactose metabolism	4	41	0.3485422	7.99E-01	ko00052	Bni09G013659(GOLS1);Bni10G014420(RFS);Bni13G018346(RFS1);BniUnG019457(AGAL1)	K18819+K06617+K06617+K07407
Metabolism	Energy metabolism	Photosynthesis - antenna proteins	2	17	0.3538833	7.99E-01	ko00196	Bni04G005844(CAB3C);Bni05G007926(CAB3)	K08912+K08912
Metabolism	Metabolism of terpenoids and polyketides	Monoterpenoid biosynthesis	1	6	0.3646034	7.99E-01	ko00902	Bni08G012385(SDR1)	K15095
Metabolism	Metabolism of cofactors and vitamins	Ubiquinone and other terpenoid-quinone biosynthesis	4	42	0.3655596	7.99E-01	ko00130	Bni04G005190(TAT);Bni05G006993(At4g27270);Bni13G017617(NDC1);BniUnG019333(4CL1)	K00815+K03809+K17872+K01904
Metabolism	Lipid metabolism	Glycerophospholipid metabolism	7	81	0.375422	7.99E-01	ko00564	Bni01G001085(PLD1);Bni04G005833(GPAT1);Bni04G006465(GPDH);Bni10G014773(NMT2);Bni13G017625(DGK7);Bni13G017905(PLD1);BniUnG019287(DGK7)	K01115+K13508+K00006+K05929+K00901+K01115+K00901
Metabolism	Lipid metabolism	Biosynthesis of unsaturated fatty acids	2	18	0.3808226	7.99E-01	ko01040	Bni01G000135(S-ACP-DES6);Bni02G003546(FAD12)	K03921+K10256
Metabolism	Amino acid metabolism	Cysteine and methionine metabolism	7	82	0.3876795	7.99E-01	ko00270	Bni02G002637(METK1);Bni04G005190(TAT);Bni07G010880(BCAT2);Bni07G011040(ASP1);Bni08G011864(RCOM_0711420);Bni08G012016(ACO1);Bni10G014483(SPDSYN)	K00789+K00815+K00826+K14455+K08963+K05933+K00797
Metabolism	Amino acid metabolism	Arginine and proline metabolism	4	44	0.3995047	7.99E-01	ko00330	Bni04G006114(POX1);Bni06G008584(At4g34880);Bni07G011040(ASP1);Bni10G014483(SPDSYN)	K00318+K01426+K14455+K00797
Metabolism	Carbohydrate metabolism	Butanoate metabolism	2	19	0.4072765	7.99E-01	ko00650	Bni05G008283(At2g31810);Bni07G011233(HMGS)	K01653+K01641
Metabolism	Metabolism of cofactors and vitamins	Nicotinate and nicotinamide metabolism	2	19	0.4072765	7.99E-01	ko00760	Bni04G006383(AO);Bni13G018285(SRT1)	K00278+K11416
Metabolism	Carbohydrate metabolism	C5-Branched dibasic acid metabolism	1	7	0.4109015	7.99E-01	ko00660	Bni05G008283(At2g31810)	K01653
Metabolism	Metabolism of other amino acids	Cyanoamino acid metabolism	3	35	0.4738066	9.05E-01	ko00460	Bni02G003530(BGLU12);Bni09G013140(CYP79A68);Bni13G018073(BGLU41)	K01188+K12153+K01188
Metabolism	Amino acid metabolism	Glycine, serine and threonine metabolism	4	50	0.4986322	9.20E-01	ko00260	Bni06G008644(HPR-A);Bni08G012445(HPR3);Bni10G014748(HPR3);Bni11G015883(At1g31672)	K15893+K15919+K15919+K00276
Metabolism	Lipid metabolism	Ether lipid metabolism	2	23	0.5069853	9.20E-01	ko00565	Bni01G001085(PLD1);Bni13G017905(PLD1)	K01115+K01115
Metabolism	Lipid metabolism	Fatty acid biosynthesis	3	38	0.5298755	9.20E-01	ko00061	Bni01G000135(S-ACP-DES6);Bni08G012235(--);MSTRG.5933(--)	K03921+K01963+K00645
Metabolism	Amino acid metabolism	Lysine biosynthesis	1	10	0.5305781	9.20E-01	ko00300	Bni01G000978(ALD1)	K10206
Metabolism	Glycan biosynthesis and metabolism	Glycosphingolipid biosynthesis - globo and isoglobo series	1	10	0.5305781	9.20E-01	ko00603	BniUnG019457(AGAL1)	K07407
Metabolism	Carbohydrate metabolism	Starch and sucrose metabolism	8	108	0.5331874	9.20E-01	ko00500	Bni01G001003(TPPD);Bni02G003530(BGLU12);Bni04G005941(AGPS1);Bni04G005990(BMY1);Bni06G009673(AGPS1);Bni10G015081(ISA1);Bni12G017262(SBEII);Bni13G018073(BGLU41)	K01087+K01188+K00975+K01177+K00975+K01214+K00700+K01188
Metabolism	Lipid metabolism	Fatty acid degradation	3	39	0.5478168	9.30E-01	ko00071	Bni01G000914(ADH1);Bni01G001047(At1g22440);Bni01G001844(At5g42250)	K18857+K00121+K00121
Metabolism	Carbohydrate metabolism	Glyoxylate and dicarboxylate metabolism	4	54	0.560695	9.31E-01	ko00630	Bni04G005494(RBCS);Bni06G008644(HPR-A);Bni08G012445(HPR3);Bni10G014748(HPR3)	K01602+K15893+K15919+K15919
Metabolism	Carbohydrate metabolism	Citrate cycle (TCA cycle)	3	40	0.565353	9.31E-01	ko00020	Bni06G008744(IDH1);Bni09G013674(ACLA-1);BniUnG019383(IDH1)	K00030+K01648+K00030
Metabolism	Carbohydrate metabolism	Pentose phosphate pathway	3	41	0.5824696	9.37E-01	ko00030	Bni06G009726(FBA2);Bni09G013373(PGL1);Bni09G013865(G6PD2)	K01623+K01057+K00036
Metabolism	Carbohydrate metabolism	Glycolysis / Gluconeogenesis	7	99	0.5887928	9.37E-01	ko00010	Bni01G000914(ADH1);Bni01G001047(At1g22440);Bni01G001844(At5g42250);Bni06G009726(FBA2);Bni12G017141(OsI_37456);Bni12G017226(pgk);MSTRG.9646(At1g27530)	K18857+K00121+K00121+K01623+K00873+K00927+K00927
Metabolism	Lipid metabolism	Steroid biosynthesis	2	27	0.5951754	9.37E-01	ko00100	Bni06G008620(SQE1);Bni11G015258(3BETAHSD/D3)	K00511+K23558
Cellular Processes	Transport and catabolism	Peroxisome	5	72	0.6099713	9.39E-01	ko04146	Bni04G005792(--);Bni11G015168(FSD3);Bni11G015188(FSD3);Bni11G015521(FAR1);Bni11G015684(PMP22)	K13348+K04564+K04564+K13356+K13347
Metabolism	Metabolism of terpenoids and polyketides	Carotenoid biosynthesis	2	28	0.6152992	9.39E-01	ko00906	Bni04G005865(PSY);MSTRG.3265(ABA2)	K02291+K09841
Metabolism	Lipid metabolism	Glycerolipid metabolism	4	59	0.6320465	9.39E-01	ko00561	Bni04G005833(GPAT1);Bni13G017625(DGK7);BniUnG019287(DGK7);BniUnG019457(AGAL1)	K13508+K00901+K00901+K07407
Metabolism	Global and overview maps	Fatty acid metabolism	4	59	0.6320465	9.39E-01	ko01212	Bni01G000135(S-ACP-DES6);Bni02G003546(FAD12);Bni08G012235(--);MSTRG.5933(--)	K03921+K10256+K01963+K00645
Genetic Information Processing	Folding, sorting and degradation	Ubiquitin mediated proteolysis	6	94	0.6905196	1.00E+00	ko04120	Bni03G004202(APC13);Bni04G006213(PUB1);Bni06G009318(MIEL1);Bni11G016005(MIEL1);Bni12G016961(CDC20-1);Bni14G018735(CYP65)	K12456+K10597+K10144+K10144+K03363+K10598
Metabolism	Amino acid metabolism	Histidine metabolism	1	17	0.7238618	1.00E+00	ko00340	Bni06G009694(HISN7)	K18649
Metabolism	Metabolism of other amino acids	beta-Alanine metabolism	2	37	0.7628643	1.00E+00	ko00410	Bni06G008951(PANC);Bni11G015883(At1g31672)	K01918+K00276
Organismal Systems	Environmental adaptation	Circadian rhythm - plant	2	39	0.7881319	1.00E+00	ko04712	Bni01G000915(HY5);Bni02G001975(HD3A)	K16241+K16223
Metabolism	Energy metabolism	Photosynthesis	3	57	0.7956985	1.00E+00	ko00195	Bni07G010788(FDC2);Bni11G015867(FDC1);BniUnG019248(atpA)	K02639+K02639+K02111
Metabolism	Lipid metabolism	Fatty acid elongation	1	21	0.7961779	1.00E+00	ko00062	Bni06G009959(KCS7)	K15397
Metabolism	Amino acid metabolism	Valine, leucine and isoleucine degradation	2	40	0.7998572	1.00E+00	ko00280	Bni07G010880(BCAT2);Bni07G011233(HMGS)	K00826+K01641
Metabolism	Carbohydrate metabolism	Ascorbate and aldarate metabolism	2	41	0.8110052	1.00E+00	ko00053	Bni06G009694(HISN7);Bni06G010068(Bp10)	K18649+K00423
Metabolism	Nucleotide metabolism	Pyrimidine metabolism	2	42	0.8215977	1.00E+00	ko00240	Bni04G005364(PYRB3);Bni11G015946(RNR2A)	K00609+K10808
Genetic Information Processing	Translation	Aminoacyl-tRNA biosynthesis	2	42	0.8215977	1.00E+00	ko00970	Bni06G008870(SYNC2);Bni07G010230(LYSRS)	K01893+K04567
Metabolism	Lipid metabolism	Sphingolipid metabolism	1	24	0.8377254	1.00E+00	ko00600	BniUnG019457(AGAL1)	K07407
Cellular Processes	Transport and catabolism	Phagosome	3	62	0.8402915	1.00E+00	ko04145	Bni05G007785(SEC22);Bni13G017628(SCY1);BniUnG019285(SCY1)	K08517+K10956+K10956
Metabolism	Amino acid metabolism	Arginine biosynthesis	1	25	0.8496054	1.00E+00	ko00220	Bni07G011040(ASP1)	K14455
Metabolism	Energy metabolism	Nitrogen metabolism	1	25	0.8496054	1.00E+00	ko00910	Bni03G004928(GLT1)	K00264
Genetic Information Processing	Replication and repair	Homologous recombination	2	45	0.8502558	1.00E+00	ko03440	Bni08G011584(RAD51C);Bni10G014986(MUS81)	K10870+K08991
Metabolism	Carbohydrate metabolism	Fructose and mannose metabolism	2	47	0.8669711	1.00E+00	ko00051	Bni06G009726(FBA2);BniUnG019305(XYLA)	K01623+K01805
Metabolism	Glycan biosynthesis and metabolism	Various types of N-glycan biosynthesis	1	27	0.8708279	1.00E+00	ko00513	Bni05G007898(MNS3)	K23741
Genetic Information Processing	Transcription	RNA polymerase	1	28	0.8802919	1.00E+00	ko03020	Bni08G011930(--)	K03026
Cellular Processes	Transport and catabolism	Autophagy - other eukaryotes	1	29	0.8890649	1.00E+00	ko04136	Bni06G008822(ATG10)	K17888
Metabolism	Energy metabolism	Oxidative phosphorylation	7	140	0.8945561	1.00E+00	ko00190	Bni04G006298(PMA1);Bni06G009496(At5g52840);Bni11G015983(At5g18800);Bni12G016324(ndhF);BniUnG019248(atpA);BniUnG019261(COX1);BniUnG019265(ATPA)	K01535+K03949+K03952+K05577+K02111+K02256+K02132
Metabolism	Carbohydrate metabolism	Propanoate metabolism	1	31	0.904735	1.00E+00	ko00640	Bni08G012235(--)	K01963
Genetic Information Processing	Folding, sorting and degradation	SNARE interactions in vesicular transport	1	31	0.904735	1.00E+00	ko04130	Bni05G007785(SEC22)	K08517
Genetic Information Processing	Folding, sorting and degradation	Protein processing in endoplasmic reticulum	8	163	0.9170611	1.00E+00	ko04141	Bni02G003064(IRE1B);Bni03G004624(DER1);Bni04G006213(PUB1);Bni05G007898(MNS3);Bni06G008752(DSK2A);Bni13G017628(SCY1);BniUnG019285(SCY1);MSTRG.17614(IRE1A)	K08852+K13989+K10597+K23741+K04523+K10956+K10956+K08852
Genetic Information Processing	Transcription	Basal transcription factors	1	33	0.9181984	1.00E+00	ko03022	Bni12G017228(TAF8)	K14649
Genetic Information Processing	Folding, sorting and degradation	RNA degradation	3	77	0.9273581	1.00E+00	ko03018	Bni01G000053(LSM3B);Bni05G008279(LSM6B);Bni14G019173(RRP44A)	K12622+K12625+K12585
Metabolism	Glycan biosynthesis and metabolism	N-Glycan biosynthesis	1	37	0.9397011	1.00E+00	ko00510	Bni05G007898(MNS3)	K23741
Metabolism	Metabolism of cofactors and vitamins	Porphyrin and chlorophyll metabolism	1	41	0.9555663	1.00E+00	ko00860	Bni12G016433(CRD1)	K04035
Metabolism	Nucleotide metabolism	Purine metabolism	2	72	0.9721167	1.00E+00	ko00230	Bni11G015946(RNR2A);Bni12G017141(OsI_37456)	K10808+K00873
Environmental Information Processing	Signal transduction	Plant hormone signal transduction	9	223	0.9858975	1.00E+00	ko04075	Bni02G003300(ERF.C.3);Bni09G013002(PRB1);Bni10G014897(--);Bni11G015715(ERF1B);Bni13G017595(XTH23);BniUnG019320(XTH23);BniUnG019321(XTH23);BniUnG019323(XTH22);MSTRG.8295(At2g14610)	K14516+K13449+K14488+K14516+K14504+K14504+K14504+K14504+K13449
Genetic Information Processing	Transcription	Spliceosome	4	138	0.9925621	1.00E+00	ko03040	Bni01G000053(LSM3B);Bni05G007715(cwf4);Bni05G008279(LSM6B);Bni13G018355(THO3)	K12622+K12869+K12625+K12880
Cellular Processes	Transport and catabolism	Endocytosis	3	120	0.9942562	1.00E+00	ko04144	Bni01G001085(PLD1);Bni13G017905(PLD1);Bni14G019147(IST1)	K01115+K01115+K19476
Genetic Information Processing	Translation	Ribosome biogenesis in eukaryotes	1	68	0.9943913	1.00E+00	ko03008	Bni14G018617(At1g10490)	K14521
Genetic Information Processing	Translation	Ribosome	7	216	0.9968952	1.00E+00	ko03010	Bni01G000889(RPS9M);Bni05G008187(RPS12);Bni06G008843(RPS10);Bni08G011590(RPS13);Bni10G015029(RPL1);Bni13G018269(RPS10);Bni14G018729(rplL)	K02996+K02951+K02946+K02953+K02863+K02946+K02935
Genetic Information Processing	Translation	mRNA surveillance pathway	1	85	0.9984882	1.00E+00	ko03015	Bni10G014325(PAPS1)	K14376
Genetic Information Processing	Translation	RNA transport	2	132	0.9995415	1.00E+00	ko03013	Bni11G015908(RANGAP2);Bni13G018355(THO3)	K14319+K12880
KEGG_A_class	KEGG_B_class	Pathway	Ck-J-vs-C-J (416)	All (3835)	Pvalue	Qvalue	Pathway ID	Genes	K_IDs
Metabolism	Global and overview maps	Biosynthesis of secondary metabolites	143	947	1.69E-06	0.000198131	ko01110	Bni01G000193(CER1);Bni01G000227(NPC4);Bni01G000302(CASBPX2);Bni01G000544(PER50);Bni01G000647(CCD8B);Bni01G000815(PCK);Bni01G000888(ADH1);Bni01G000914(ADH1);Bni01G000954(LE);Bni01G001150(At1g77330);Bni01G001214(FDH);Bni01G001348(SQE1);Bni01G001666(JMT);Bni01G001827(ODC);Bni02G002554(PLDZETA1);Bni02G002890(SAG13);Bni03G004008(BAHD1);Bni03G004009(SAT);Bni03G004011(BAHD1);Bni03G004553(CYP73A14);Bni03…	K15404+K01114+K01853+K00430+K17913+K01610+K18857+K18857+K04124+K05933+K15397+K00511+K08241+K01581+K01115+K08081+K13065+K13065+K13065+K00487+K01087+K01193+K00873+K05278+K05278+K05278+K05928+K00815+K11778+K01602+K00695+K12639+K01177+K12742+K01593+K09590+K00430+K12639+K00006+K00036+K00430+K00422+K00422+K00422+K00422+K00422+K04125+K05350+K00430+K00511+K20623+K00640+K00660+K09832+K13065+K13508+K04125+…
Metabolism	Metabolism of terpenoids and polyketides	Sesquiterpenoid and triterpenoid biosynthesis	14	36	1.01E-05	0.000590219	ko00909	Bni01G001348(SQE1);Bni05G007291(SQE1);Bni06G009857(OSCBPY);Bni09G013108(OSCBPY);Bni09G013175(OSCBPY);Bni12G016412(OSCBPY);Bni12G016536(VIT_19s0014g04930);Bni12G016537(VIT_19s0014g04930);Bni12G016539(VIT_19s0014g04930);Bni12G016541(VIT_19s0014g04930);Bni12G016542(VIT_19s0014g04930);Bni13G018054(VIT_19s0014g04930);Bni13G018059(VIT_19s0014g04930);BniUnG019461(TPS2)	K00511+K00511+K15813+K15813+K15813+K15813+K15803+K15803+K15803+K15803+K15803+K15803+K15803+K15803
Metabolism	Global and overview maps	Metabolic pathways	227	1764	0.00012808	0.004715115	ko01100	Bni01G000135(S-ACP-DES6);Bni01G000227(NPC4);Bni01G000302(CASBPX2);Bni01G000544(PER50);Bni01G000553(At2g24580);Bni01G000600(YUC6);Bni01G000722(HSP26-A);Bni01G000751(PME20);Bni01G000758(BCA5);Bni01G000815(PCK);Bni01G000888(ADH1);Bni01G000914(ADH1);Bni01G000950(YUC4);Bni01G000954(LE);Bni01G001150(At1g77330);Bni01G001214(FDH);Bni01G001230(At3g43860);Bni01G001348(SQE1);Bni01G001620(DUT);Bni01G001827(O…	K03921+K01114+K01853+K00430+K00306+K11816+K00799+K01051+K01673+K01610+K18857+K18857+K11816+K04124+K05933+K15397+K01179+K00511+K01520+K01581+K12449+K00558+K20547+K01184+K01115+K08081+K10256+K08678+K21888+K01054+K13065+K13065+K13065+K00487+K01087+K01193+K00873+K05278+K05278+K05278+K05928+K07408+K00815+K18677+K00748+K01602+K00695+K12450+K08912+K08912+K12639+K01177+K01593+K09590+K00430+K06617+K12639+…
Metabolism	Metabolism of terpenoids and polyketides	Brassinosteroid biosynthesis	7	13	0.000161201	0.004715115	ko00905	Bni04G005942(CYP724B1);Bni04G006158(BA13);Bni04G006461(CYP724B1);Bni05G007529(CYP92C6);Bni08G011889(CYP92C6);Bni09G013360(CYP72A67);Bni14G018962(CYP90B1)	K12639+K09590+K12639+K20623+K20623+K15639+K09587
Metabolism	Biosynthesis of other secondary metabolites	Stilbenoid, diarylheptanoid and gingerol biosynthesis	10	30	0.000820328	0.019195685	ko00945	Bni03G004008(BAHD1);Bni03G004009(SAT);Bni03G004011(BAHD1);Bni03G004553(CYP73A14);Bni04G005660(OMT3);Bni05G008212(HST);Bni08G012043(At4g26220);Bni10G014747(HST);Bni12G016368(OMT3);Bni13G017528(SHT)	K13065+K13065+K13065+K00487+K16040+K13065+K00588+K13065+K16040+K13065
Metabolism	Amino acid metabolism	Tyrosine metabolism	13	50	0.001964417	0.038306132	ko00350	Bni01G000888(ADH1);Bni01G000914(ADH1);Bni04G005190(TAT);Bni04G006017(TDC2);Bni05G006896(PPO);Bni05G006901(PPO);Bni05G006902(PPO);Bni05G006988(PPO);Bni05G006989(PPO);Bni06G009666(AS1);Bni07G010155(--);Bni10G014079(co-2);Bni11G015883(At1g31672)	K18857+K18857+K00815+K01593+K00422+K00422+K00422+K00422+K00422+K00422+K07253+K00422+K00276
Metabolism	Biosynthesis of other secondary metabolites	Isoquinoline alkaloid biosynthesis	10	34	0.002403756	0.040177065	ko00950	Bni04G005190(TAT);Bni04G006017(TDC2);Bni05G006896(PPO);Bni05G006901(PPO);Bni05G006902(PPO);Bni05G006988(PPO);Bni05G006989(PPO);Bni06G009666(AS1);Bni10G014079(co-2);Bni11G015883(At1g31672)	K00815+K01593+K00422+K00422+K00422+K00422+K00422+K00422+K00422+K00276
Metabolism	Biosynthesis of other secondary metabolites	Phenylpropanoid biosynthesis	24	125	0.003400438	0.044491694	ko00940	Bni01G000544(PER50);Bni03G004008(BAHD1);Bni03G004009(SAT);Bni03G004011(BAHD1);Bni03G004553(CYP73A14);Bni04G006343(PER63);Bni05G006746(PER19);Bni05G007043(BGLU45);Bni05G007243(PER7);Bni05G008212(HST);Bni06G009559(PER10);Bni06G009905(PNC2);Bni06G010001(F6H1-3);Bni07G010285(TOGT1);Bni08G012043(At4g26220);Bni09G013061(PER4);Bni09G013841(4CLL1);Bni10G014747(HST);Bni13G017528(SHT);Bni13G017586(4CL1);Bn…	K00430+K13065+K13065+K13065+K00487+K00430+K00430+K05350+K00430+K13065+K00430+K00430+K06892+K23260+K00588+K00430+K01904+K13065+K13065+K01904+K00430+K00430+K00430+K12356
Metabolism	Biosynthesis of other secondary metabolites	Flavonoid biosynthesis	12	47	0.003422438	0.044491694	ko00941	Bni03G004008(BAHD1);Bni03G004009(SAT);Bni03G004011(BAHD1);Bni03G004553(CYP73A14);Bni03G005083(FLS);Bni03G005084(FLS);Bni03G005085(FLS);Bni05G007804(CHS-LF2);Bni05G008212(HST);Bni08G012043(At4g26220);Bni10G014747(HST);Bni13G017528(SHT)	K13065+K13065+K13065+K00487+K05278+K05278+K05278+K00660+K13065+K00588+K13065+K13065
Genetic Information Processing	Replication and repair	DNA replication	11	42	0.004048846	0.047371498	ko03030	Bni01G000201(JHS1);Bni01G000430(PRIM1);Bni01G000533(RPA2A);Bni03G003673(PCNA);Bni05G007256(MCM6);Bni06G008458(MCM7);Bni06G009707(MCM4);Bni10G014674(DPB2);Bni13G017784(MCM5);Bni13G018129(POLIA);Bni14G018830(Os01g0868300)	K10742+K02684+K10739+K04802+K02542+K02210+K02212+K02325+K02209+K02335+K02320
Organismal Systems	Environmental adaptation	Plant-pathogen interaction	32	189	0.006149959	0.0654132	ko04626	Bni01G001214(FDH);Bni01G001586(CML41);Bni02G002387(CPK17);Bni02G002696(PTI6);Bni02G003029(MPK3);Bni03G004180(RPS2);Bni03G004213(At4g10780);Bni03G004855(WRKY27);Bni05G006757(PTI5);Bni06G008630(At2g14610);Bni09G012889(CUT1);Bni10G014087(RBOHF);Bni10G014298(RPM1);Bni10G014310(RPM1);Bni10G014482(CNGC16);Bni10G014550(EDS1);Bni11G015170(At1g12290);Bni13G017607(PR-1);Bni13G017881(RPM1);Bni13G017914(RPP1…	K15397+K13448+K13412+K13434+K20536+K13459+K13459+K13425+K13433+K13449+K15397+K13447+K13457+K13457+K05391+K18875+K13459+K13449+K13457+K13457+K13457+K13457+K13457+K13459+K13459+K13459+K15397+K13457+K13457+K13448+K13457+K13449
Metabolism	Lipid metabolism	Cutin, suberine and wax biosynthesis	7	22	0.006719605	0.065516149	ko00073	Bni01G000193(CER1);Bni01G001540(BAT1);Bni02G002121(FAR1);Bni02G002123(FAR3);Bni05G007453(HTH);Bni07G011146(CYP86A22);Bni08G012333(CYP86A2)	K15404+K15400+K13356+K13356+K15403+K15398+K15398
Metabolism	Metabolism of terpenoids and polyketides	Diterpenoid biosynthesis	6	18	0.009348754	0.084138786	ko00904	Bni01G000954(LE);Bni05G007029(GA2OX8);Bni06G008399(GA2OX2);Bni07G010773(CYP88D6);Bni08G012446(GA20OX1);Bni13G018098(GA2OX8)	K04124+K04125+K04125+K04123+K05282+K04125
Metabolism	Carbohydrate metabolism	Pyruvate metabolism	15	74	0.01155208	0.096542383	ko00620	Bni01G000815(PCK);Bni03G004920(PKP4);Bni06G008548(PKP1);Bni06G008834(IPMSA);Bni06G008835(IPMSA);Bni06G010053(MLS);Bni08G011497(Os10g0478200);Bni08G012106(MODA);Bni08G012129(At1g67280);Bni08G012235(--);Bni09G013632(ALDH2B7);Bni11G016120(AAE7);Bni12G017141(OsI_37456);Bni12G017210(acyP);Bni14G019034(ALDH3F1)	K01610+K00873+K00873+K01649+K01649+K01638+K00025+K00029+K01759+K01963+K00128+K01913+K00873+K01512+K00128
Metabolism	Carbohydrate metabolism	Pentose and glucuronate interconversions	15	78	0.01847468	0.144102504	ko00040	Bni01G000751(PME20);Bni02G002402(At2g43860);Bni05G007037(PME18);Bni05G007582(PECS-1.1);Bni05G008086(At1g80170);Bni06G008334(PME21);Bni06G008400(PME53);Bni06G008969(At5g48900);Bni07G010486(RPS2);Bni08G012092(PME53);Bni09G013398(UGD4);Bni09G013754(At5g63180);Bni10G014352(At5g63180);Bni11G015407(PME45);BniUnG019305(XYLA)	K01051+K01184+K01051+K01051+K01213+K01051+K01051+K01728+K00963+K01051+K00012+K01728+K01728+K01051+K01805
Metabolism	Amino acid metabolism	Tryptophan metabolism	10	45	0.01974307	0.144371199	ko00380	Bni01G000600(YUC6);Bni01G000950(YUC4);Bni03G005117(CYP89A9);Bni04G006017(TDC2);Bni05G006771(ROMT);Bni06G008585(At4g34880);Bni09G013602(UGT74B1);Bni09G013606(UGT74B1);Bni09G013632(ALDH2B7);Bni14G019034(ALDH3F1)	K11816+K11816+K07408+K01593+K22588+K01426+K11820+K11820+K00128+K00128
Environmental Information Processing	Signal transduction	MAPK signaling pathway - plant	20	116	0.02287699	0.15737774	ko04016	Bni01G001233(ERECTA);Bni01G001311(RTE1);Bni02G002284(UDA1);Bni02G002889(At2g29380);Bni02G003029(MPK3);Bni02G003300(ERF.C.3);Bni03G004701(ERL1);Bni03G004855(WRKY27);Bni06G008526(ERS1);Bni06G008630(At2g14610);Bni06G008727(CHI2);Bni07G011172(HMA5);Bni10G014087(RBOHF);Bni11G015715(ERF1B);Bni11G015736(ETR2);Bni11G015915(NPK1);Bni13G017607(PR-1);Bni13G017901(EBF2);Bni14G019151(CHIT1B);MSTRG.8295(At2g14…	K20718+K20726+K20547+K14497+K20536+K14516+K20718+K13425+K14509+K13449+K20547+K17686+K13447+K14516+K14509+K20606+K13449+K14515+K20547+K13449
Metabolism	Biosynthesis of other secondary metabolites	Flavone and flavonol biosynthesis	4	11	0.02421196	0.15737774	ko00944	Bni04G005720(F3GGT1);Bni04G005721(F3GGT1);Bni04G005725(F3GGT1);Bni11G015784(RT)	K22794+K22794+K22794+K22772
Metabolism	Carbohydrate metabolism	Ascorbate and aldarate metabolism	9	41	0.02842925	0.175064329	ko00053	Bni03G003883(DHAR2);Bni06G008965(GULLO6);Bni06G009694(HISN7);Bni08G012067(MIOX4);Bni09G013398(UGD4);Bni09G013632(ALDH2B7);Bni12G017296(APX2);Bni14G019034(ALDH3F1);Bni14G019098(APX3)	K21888+K00103+K18649+K00469+K00012+K00128+K00434+K00128+K00434
Metabolism	Glycan biosynthesis and metabolism	Glycosphingolipid biosynthesis - lacto and neolacto series	2	3	0.03268814	0.191225619	ko00601	Bni07G010274(At4g19900);Bni07G010277(At4g19900)	K01988+K01988
Metabolism	Metabolism of cofactors and vitamins	Thiamine metabolism	5	19	0.04722395	0.263104864	ko00730	Bni11G015591(THIM);Bni11G015600(THIM);Bni12G016766(Os07g0190000);Bni13G017615(Os07g0190000);BniUnG019303(Os07g0190000)	K00878+K00878+K01662+K01662+K01662
Metabolism	Lipid metabolism	Steroid biosynthesis	6	27	0.06473568	0.340216263	ko00100	Bni01G000302(CASBPX2);Bni01G001348(SQE1);Bni05G007291(SQE1);Bni05G007904(CYP710A11);Bni09G013090(DIM);Bni10G015038(SMT1)	K01853+K00511+K00511+K09832+K09828+K00559
Cellular Processes	Transport and catabolism	Phagosome	11	62	0.06688012	0.340216263	ko04145	Bni01G000826(TUBA);Bni02G002361(TUBB4);Bni04G005730(RAC2);Bni05G007785(SEC22);Bni05G008156(At1g80640);Bni06G008545(TUBA1);Bni08G012146(ARAC7);Bni12G016267(TUBA3);Bni13G017628(SCY1);BniUnG019285(SCY1);MSTRG.12560(TUBA)	K07374+K07375+K04392+K08517+K04392+K07374+K04392+K07374+K10956+K10956+K07374
Metabolism	Metabolism of other amino acids	Cyanoamino acid metabolism	7	35	0.07772288	0.37889904	ko00460	Bni05G007043(BGLU45);Bni13G017616(MDL1);Bni13G017620(MDL1);Bni13G017636(MDL1);Bni13G017640(MDL1);Bni14G018751(fmdA);BniUnG019301(MDL1)	K05350+K08248+K08248+K08248+K08248+K01455+K08248
Metabolism	Glycan biosynthesis and metabolism	Glycosphingolipid biosynthesis - globo and isoglobo series	3	10	0.08527405	0.399082554	ko00603	Bni05G006898(AGAL2);Bni07G010274(At4g19900);Bni07G010277(At4g19900)	K07407+K01988+K01988
Metabolism	Lipid metabolism	Glycerophospholipid metabolism	13	81	0.09442006	0.417696794	ko00564	Bni01G000227(NPC4);Bni02G002554(PLDZETA1);Bni04G006465(GPDH);Bni06G008383(GPAT3);Bni06G009993(PLDDELTA);Bni07G010279(GPAT6);Bni08G012335(GPAT4);Bni09G012821(LPP3);Bni09G013881(GDPD1);Bni10G014773(NMT2);Bni12G016713(GPDHC1);Bni13G017625(DGK7);BniUnG019287(DGK7)	K01114+K01115+K00006+K13508+K01115+K13508+K13508+K18693+K18696+K05929+K00006+K00901+K00901
Metabolism	Lipid metabolism	Glycerolipid metabolism	10	59	0.1000769	0.417696794	ko00561	Bni03G003890(CSE);Bni05G006898(AGAL2);Bni06G008383(GPAT3);Bni07G010279(GPAT6);Bni08G012335(GPAT4);Bni09G012821(LPP3);Bni09G013632(ALDH2B7);Bni13G017625(DGK7);Bni14G019034(ALDH3F1);BniUnG019287(DGK7)	K01054+K07407+K13508+K13508+K13508+K18693+K00128+K00901+K00128+K00901
Metabolism	Global and overview maps	Fatty acid metabolism	10	59	0.1000769	0.417696794	ko01212	Bni01G000135(S-ACP-DES6);Bni02G003546(FAD12);Bni05G008044(FATB);Bni06G009592(LACS2);Bni08G012235(--);Bni10G014891(FATB1);Bni12G016859(MOD1);Bni12G016863(FAD2);BniUnG019390(FAD12);MSTRG.5933(--)	K03921+K10256+K10781+K01897+K01963+K10781+K00208+K10256+K10256+K00645
Metabolism	Energy metabolism	Photosynthesis - antenna proteins	4	17	0.1040272	0.417696794	ko00196	Bni04G005843(CAB40);Bni04G005844(CAB3C);Bni05G007926(CAB3);Bni13G017999(LHCB3)	K08912+K08912+K08912+K08914
Metabolism	Lipid metabolism	Fatty acid biosynthesis	7	38	0.1105338	0.417696794	ko00061	Bni01G000135(S-ACP-DES6);Bni05G008044(FATB);Bni06G009592(LACS2);Bni08G012235(--);Bni10G014891(FATB1);Bni12G016859(MOD1);MSTRG.5933(--)	K03921+K10781+K01897+K01963+K10781+K00208+K00645
Metabolism	Energy metabolism	Sulfur metabolism	5	24	0.1106718	0.417696794	ko00920	Bni05G007652(SAT1);Bni05G007760(APR2);Bni11G015799(APS1);Bni13G018169(APR3);Bni14G018737(AKN)	K00640+K05907+K13811+K05907+K00860
Metabolism	Carbohydrate metabolism	Amino sugar and nucleotide sugar metabolism	16	108	0.1197128	0.435637091	ko00520	Bni02G002049(AXS2);Bni02G002284(UDA1);Bni03G003839(UXS5);Bni04G005404(GALAK);Bni04G005819(RHM1);Bni05G007606(GAUT4);Bni05G008242(EP3);Bni06G008511(CSLD5);Bni06G008727(CHI2);Bni06G009468(--);Bni06G009919(BXL4);Bni07G010486(RPS2);Bni08G011657(CHIT3);Bni09G013398(UGD4);Bni14G019151(CHIT1B);BniUnG019418(GAUT4)	K12449+K20547+K08678+K18677+K12450+K13648+K01183+K00770+K20547+K15920+K15920+K00963+K01183+K00012+K20547+K13648
Metabolism	Lipid metabolism	Biosynthesis of unsaturated fatty acids	4	18	0.122872	0.435637091	ko01040	Bni01G000135(S-ACP-DES6);Bni02G003546(FAD12);Bni12G016863(FAD2);BniUnG019390(FAD12)	K03921+K10256+K10256+K10256
Metabolism	Energy metabolism	Nitrogen metabolism	5	25	0.1267069	0.436020803	ko00910	Bni01G000758(BCA5);Bni02G003128(NRT2.4);Bni11G015954(GS2);Bni12G016705(ACA4);Bni14G018751(fmdA)	K01673+K02575+K01915+K01674+K01455
Metabolism	Metabolism of terpenoids and polyketides	Limonene and pinene degradation	2	6	0.1312007	0.438585197	ko00903	Bni09G013632(ALDH2B7);Bni14G019034(ALDH3F1)	K00128+K00128
Metabolism	Metabolism of cofactors and vitamins	Ubiquinone and other terpenoid-quinone biosynthesis	7	42	0.1638493	0.532510225	ko00130	Bni03G004553(CYP73A14);Bni03G005115(VTE4);Bni04G005190(TAT);Bni09G013841(4CLL1);Bni13G017586(4CL1);Bni13G017617(NDC1);BniUnG019300(NDC1)	K00487+K05928+K00815+K01904+K01904+K17872+K17872
Metabolism	Metabolism of terpenoids and polyketides	Terpenoid backbone biosynthesis	7	45	0.2100527	0.6642207	ko00900	Bni04G005383(At2g17570);Bni04G005998(EBOS);Bni06G008788(HMG1);Bni07G010873(At2g17570);Bni12G016766(Os07g0190000);Bni13G017615(Os07g0190000);BniUnG019303(Os07g0190000)	K11778+K12742+K00021+K11778+K01662+K01662+K01662
Metabolism	Carbohydrate metabolism	Glyoxylate and dicarboxylate metabolism	8	54	0.2262377	0.679326	ko00630	Bni04G005494(RBCS);Bni06G010053(MLS);Bni07G010774(GDCSH);Bni08G011497(Os10g0478200);Bni10G014748(HPR3);Bni11G015954(GS2);Bni11G016120(AAE7);Bni14G018751(fmdA)	K01602+K01638+K02437+K00025+K15919+K01915+K01913+K01455
Metabolism	Global and overview maps	2-Oxocarboxylic acid metabolism	7	46	0.226442	0.679326	ko01210	Bni06G008744(IDH1);Bni06G008834(IPMSA);Bni06G008835(IPMSA);Bni09G013602(UGT74B1);Bni09G013606(UGT74B1);Bni14G018723(NAGS2);BniUnG019383(IDH1)	K00030+K01649+K01649+K11820+K11820+K14682+K00030
Metabolism	Metabolism of cofactors and vitamins	Biotin metabolism	3	16	0.2474952	0.72392346	ko00780	Bni12G016859(MOD1);Bni13G017598(BIO3-BIO1);BniUnG019318(BIO3-BIO1)	K00208+K19562+K19562
Metabolism	Biosynthesis of other secondary metabolites	Glucosinolate biosynthesis	2	9	0.2545222	0.726319449	ko00966	Bni09G013602(UGT74B1);Bni09G013606(UGT74B1)	K11820+K11820
Metabolism	Amino acid metabolism	Histidine metabolism	3	17	0.2782383	0.75781524	ko00340	Bni06G009694(HISN7);Bni09G013632(ALDH2B7);Bni14G019034(ALDH3F1)	K18649+K00128+K00128
Metabolism	Carbohydrate metabolism	Galactose metabolism	6	41	0.2817377	0.75781524	ko00052	Bni03G004664(INV*DC4);Bni04G006415(RFS5);Bni05G006898(AGAL2);Bni06G008382(GOLS1);Bni07G010486(RPS2);Bni07G011313(INVA)	K01193+K06617+K07407+K18819+K00963+K01193
Metabolism	Biosynthesis of other secondary metabolites	Indole alkaloid biosynthesis	1	3	0.2914674	0.75781524	ko00901	Bni04G006017(TDC2)	K01593
Metabolism	Biosynthesis of other secondary metabolites	Isoflavonoid biosynthesis	1	3	0.2914674	0.75781524	ko00943	Bni11G015428(CYP81E9)	K13260
Metabolism	Metabolism of other amino acids	Glutathione metabolism	9	67	0.2993945	0.761503402	ko00480	Bni01G000722(HSP26-A);Bni01G001827(ODC);Bni03G003883(DHAR2);Bni04G006495(G6PD6);Bni04G006552(TSO2);Bni07G010371(GSTU8);Bni10G014337(GSTU7);Bni12G017296(APX2);Bni14G019098(APX3)	K00799+K01581+K21888+K00036+K10808+K00799+K00799+K00434+K00434
Metabolism	Amino acid metabolism	Phenylalanine metabolism	5	34	0.3063242	0.762551732	ko00360	Bni04G005190(TAT);Bni04G006017(TDC2);Bni06G008585(At4g34880);Bni07G010155(--);Bni11G015883(At1g31672)	K00815+K01593+K01426+K07253+K00276
Genetic Information Processing	Replication and repair	Homologous recombination	6	45	0.3615543	0.858232308	ko03440	Bni01G000533(RPA2A);Bni05G007837(BRCA1);Bni06G009536(CHR25);Bni07G010720(CLSY3);Bni10G014986(MUS81);Bni13G018129(POLIA)	K10739+K10683+K10875+K10875+K08991+K02335
Metabolism	Metabolism of other amino acids	beta-Alanine metabolism	5	37	0.373658	0.858232308	ko00410	Bni06G008951(PANC);Bni08G011496(At3g60510);Bni09G013632(ALDH2B7);Bni11G015883(At1g31672);Bni14G019034(ALDH3F1)	K01918+K05605+K00128+K00276+K00128
Genetic Information Processing	Replication and repair	Base excision repair	5	37	0.373658	0.858232308	ko03410	Bni03G003673(PCNA);Bni05G007248(guaA);Bni10G014674(DPB2);Bni13G017394(MYH);Bni13G018129(POLIA)	K04802+K01246+K02325+K03575+K02335
Cellular Processes	Transport and catabolism	Peroxisome	9	72	0.378834	0.858232308	ko04146	Bni01G000553(At2g24580);Bni02G002121(FAR1);Bni02G002123(FAR3);Bni04G005792(--);Bni05G006724(NUDT15);Bni06G009592(LACS2);Bni07G010195(NUDT15);Bni11G015168(FSD3);Bni11G015188(FSD3)	K00306+K13356+K13356+K13348+K17879+K01897+K17879+K04564+K04564
Metabolism	Carbohydrate metabolism	Glycolysis / Gluconeogenesis	12	99	0.3870189	0.858232308	ko00010	Bni01G000815(PCK);Bni01G000888(ADH1);Bni01G000914(ADH1);Bni03G004920(PKP4);Bni06G008548(PKP1);Bni07G010136(FBP);Bni07G010205(PDC2);Bni09G013632(ALDH2B7);Bni11G016120(AAE7);Bni12G017141(OsI_37456);Bni12G017226(pgk);Bni14G019034(ALDH3F1)	K01610+K18857+K18857+K00873+K00873+K03841+K01568+K00128+K01913+K00873+K00927+K00128
Metabolism	Carbohydrate metabolism	Starch and sucrose metabolism	13	108	0.3887719	0.858232308	ko00500	Bni01G001230(At3g43860);Bni03G004663(TPPA);Bni03G004664(INV*DC4);Bni04G005671(SUS7);Bni04G005990(BMY1);Bni05G007043(BGLU45);Bni06G009401(At4g02290);Bni07G010486(RPS2);Bni07G011313(INVA);Bni09G012897(CEL1);Bni09G012920(At2g01630);Bni10G015081(ISA1);Bni14G018445(TPPJ)	K01179+K01087+K01193+K00695+K01177+K05350+K01179+K00963+K01193+K01179+K19891+K01214+K01087
Metabolism	Lipid metabolism	Fatty acid elongation	3	21	0.402345	0.8717475	ko00062	Bni01G001214(FDH);Bni09G012889(CUT1);Bni13G018162(KCS11)	K15397+K15397+K15397
Metabolism	Lipid metabolism	Fatty acid degradation	5	39	0.4186683	0.890621656	ko00071	Bni01G000888(ADH1);Bni01G000914(ADH1);Bni06G009592(LACS2);Bni09G013632(ALDH2B7);Bni14G019034(ALDH3F1)	K18857+K18857+K01897+K00128+K00128
Metabolism	Biosynthesis of other secondary metabolites	Tropane, piperidine and pyridine alkaloid biosynthesis	3	22	0.4326877	0.896940474	ko00960	Bni02G002890(SAG13);Bni04G005190(TAT);Bni11G015883(At1g31672)	K08081+K00815+K00276
Metabolism	Biosynthesis of other secondary metabolites	Betalain biosynthesis	1	5	0.436971	0.896940474	ko00965	Bni04G006017(TDC2)	K01593
Environmental Information Processing	Signal transduction	Plant hormone signal transduction	25	223	0.4624136	0.90183834	ko04075	Bni01G001445(CYCD3-3);Bni01G001493(BKI1);Bni02G002889(At2g29380);Bni02G003300(ERF.C.3);Bni05G008045(AUX22);Bni06G008526(ERS1);Bni06G008573(LAX5);Bni06G008630(At2g14610);Bni06G009155(AUX28);Bni09G013895(TIFY9);Bni11G015715(ERF1B);Bni11G015736(ETR2);Bni11G015774(AUX22B);Bni12G016838(TGA10);Bni13G017591(XTH23);Bni13G017592(XTH23);Bni13G017595(XTH23);Bni13G017607(PR-1);Bni13G017901(EBF2);Bni13G018064…	K14505+K14499+K14497+K14516+K14484+K14509+K13946+K13449+K14484+K13464+K14516+K14509+K14484+K14431+K14504+K14504+K14504+K13449+K14515+K14487+K14487+K14504+K14504+K14504+K13449
Metabolism	Lipid metabolism	Ether lipid metabolism	3	23	0.4624495	0.90183834	ko00565	Bni01G000227(NPC4);Bni02G002554(PLDZETA1);Bni06G009993(PLDDELTA)	K01114+K01115+K01115
Metabolism	Carbohydrate metabolism	Inositol phosphate metabolism	6	50	0.4624812	0.90183834	ko00562	Bni01G000227(NPC4);Bni06G009694(HISN7);Bni08G012067(MIOX4);Bni12G016457(IPK2b);Bni12G016582(IPK2b);Bni14G018459(INPS1)	K01114+K18649+K00469+K00915+K00915+K01858
Metabolism	Amino acid metabolism	Valine, leucine and isoleucine biosynthesis	2	15	0.4956402	0.925089471	ko00290	Bni06G008834(IPMSA);Bni06G008835(IPMSA)	K01649+K01649
Metabolism	Metabolism of cofactors and vitamins	Riboflavin metabolism	2	15	0.4956402	0.925089471	ko00740	Bni09G013016(PAP17);Bni10G014703(PAP17)	K14379+K14379
Metabolism	Metabolism of terpenoids and polyketides	Monoterpenoid biosynthesis	1	6	0.4981251	0.925089471	ko00902	Bni08G012385(SDR1)	K15095
Metabolism	Amino acid metabolism	Lysine degradation	3	25	0.519785	0.950231953	ko00310	Bni01G000553(At2g24580);Bni09G013632(ALDH2B7);Bni14G019034(ALDH3F1)	K00306+K00128+K00128
Genetic Information Processing	Folding, sorting and degradation	Sulfur relay system	1	7	0.552651	0.980301238	ko04122	Bni08G011408(At4g10100)	K21232
Environmental Information Processing	Signal transduction	Phosphatidylinositol signaling system	5	47	0.5886038	0.980301238	ko04070	Bni06G009694(HISN7);Bni12G016457(IPK2b);Bni12G016582(IPK2b);Bni13G017625(DGK7);BniUnG019287(DGK7)	K18649+K00915+K00915+K00901+K00901
Metabolism	Energy metabolism	Carbon fixation in photosynthetic organisms	6	57	0.5952169	0.980301238	ko00710	Bni01G000815(PCK);Bni04G005494(RBCS);Bni07G010136(FBP);Bni08G011497(Os10g0478200);Bni08G012106(MODA);Bni12G017226(pgk)	K01610+K01602+K03841+K00025+K00029+K00927
Metabolism	Metabolism of terpenoids and polyketides	Carotenoid biosynthesis	3	28	0.5991267	0.980301238	ko00906	Bni01G000647(CCD8B);Bni02G002178(CCS);Bni06G009527(CYP707A4)	K17913+K14593+K09843
Metabolism	Global and overview maps	Carbon metabolism	21	200	0.6000249	0.980301238	ko01200	Bni01G000815(PCK);Bni03G004920(PKP4);Bni04G005494(RBCS);Bni04G006495(G6PD6);Bni05G007652(SAT1);Bni06G008548(PKP1);Bni06G008744(IDH1);Bni06G010053(MLS);Bni07G010136(FBP);Bni07G010774(GDCSH);Bni08G011496(At3g60510);Bni08G011497(Os10g0478200);Bni08G012106(MODA);Bni08G012235(--);Bni09G013373(PGL1);Bni10G014748(HPR3);Bni11G016120(AAE7);Bni12G017141(OsI_37456);Bni12G017226(pgk);Bni14G018751(fmdA);BniUn…	K01610+K00873+K01602+K00036+K00640+K00873+K00030+K01638+K03841+K02437+K05605+K00025+K00029+K01963+K01057+K15919+K01913+K00873+K00927+K01455+K00030
Metabolism	Biosynthesis of other secondary metabolites	Monobactam biosynthesis	1	8	0.6012658	0.980301238	ko00261	Bni11G015799(APS1)	K13811
Metabolism	Lipid metabolism	alpha-Linolenic acid metabolism	4	38	0.6032623	0.980301238	ko00592	Bni01G000888(ADH1);Bni01G000914(ADH1);Bni01G001666(JMT);Bni06G009588(AOS3)	K18857+K18857+K08241+K01723
Genetic Information Processing	Folding, sorting and degradation	Protein export	4	38	0.6032623	0.980301238	ko03060	Bni08G012396(CPFTSY);Bni13G017628(SCY1);Bni13G017931(SEC11A);BniUnG019285(SCY1)	K03110+K10956+K13280+K10956
Organismal Systems	Environmental adaptation	Circadian rhythm - plant	4	39	0.6243588	0.99115886	ko04712	Bni01G000899(HY5);Bni01G000915(HY5);Bni02G002664(PHYA);Bni05G007804(CHS-LF2)	K16241+K16241+K12120+K00660
Metabolism	Metabolism of cofactors and vitamins	Nicotinate and nicotinamide metabolism	2	19	0.6268868	0.99115886	ko00760	Bni07G010548(At1g55090);Bni13G018285(SRT1)	K01950+K11416
Metabolism	Carbohydrate metabolism	Citrate cycle (TCA cycle)	4	40	0.6447327	0.992945901	ko00020	Bni01G000815(PCK);Bni06G008744(IDH1);Bni08G011497(Os10g0478200);BniUnG019383(IDH1)	K01610+K00030+K00025+K00030
Metabolism	Amino acid metabolism	Glycine, serine and threonine metabolism	5	50	0.6449905	0.992945901	ko00260	Bni01G000553(At2g24580);Bni07G010774(GDCSH);Bni07G011230(HTH);Bni10G014748(HPR3);Bni11G015883(At1g31672)	K00306+K02437+K00108+K15919+K00276
Genetic Information Processing	Replication and repair	Mismatch repair	3	31	0.6693883	0.9998936	ko03430	Bni01G000533(RPA2A);Bni03G003673(PCNA);Bni05G007970(EXO1)	K10739+K04802+K10746
Metabolism	Amino acid metabolism	Cysteine and methionine metabolism	8	82	0.6792059	0.9998936	ko00270	Bni01G001150(At1g77330);Bni02G002100(DMT1);Bni04G005190(TAT);Bni05G007652(SAT1);Bni06G010004(--);Bni08G011497(Os10g0478200);Bni08G011864(RCOM_0711420);Bni09G013497(CMT1)	K05933+K00558+K00815+K00640+K00558+K00025+K08963+K00558
Metabolism	Amino acid metabolism	Arginine and proline metabolism	4	44	0.7187499	0.9998936	ko00330	Bni01G001827(ODC);Bni06G008585(At4g34880);Bni09G013632(ALDH2B7);Bni14G019034(ALDH3F1)	K01581+K01426+K00128+K00128
Metabolism	Amino acid metabolism	Arginine biosynthesis	2	25	0.7719276	0.9998936	ko00220	Bni11G015954(GS2);Bni14G018723(NAGS2)	K01915+K14682
Metabolism	Metabolism of other amino acids	Selenocompound metabolism	1	13	0.7757867	0.9998936	ko00450	Bni11G015799(APS1)	K13811
Metabolism	Lipid metabolism	Linoleic acid metabolism	1	14	0.8001909	0.9998936	ko00591	Bni02G002499(LOX1.5)	K15718
Genetic Information Processing	Replication and repair	Nucleotide excision repair	4	50	0.80745	0.9998936	ko03420	Bni01G000533(RPA2A);Bni03G003673(PCNA);Bni10G014674(DPB2);Bni13G018129(POLIA)	K10739+K04802+K02325+K02335
Metabolism	Nucleotide metabolism	Purine metabolism	6	72	0.8090133	0.9998936	ko00230	Bni03G004920(PKP4);Bni04G006552(TSO2);Bni06G008548(PKP1);Bni11G015799(APS1);Bni12G017141(OsI_37456);Bni14G018737(AKN)	K00873+K10808+K00873+K13811+K00873+K00860
Metabolism	Metabolism of cofactors and vitamins	Vitamin B6 metabolism	1	15	0.8219445	0.9998936	ko00750	Bni08G012025(At4g29530)	K13248
Metabolism	Amino acid metabolism	Valine, leucine and isoleucine degradation	3	40	0.8251533	0.9998936	ko00280	Bni08G011496(At3g60510);Bni09G013632(ALDH2B7);Bni14G019034(ALDH3F1)	K05605+K00128+K00128
Metabolism	Carbohydrate metabolism	Pentose phosphate pathway	3	41	0.837847	0.9998936	ko00030	Bni04G006495(G6PD6);Bni07G010136(FBP);Bni09G013373(PGL1)	K00036+K03841+K01057
Metabolism	Amino acid metabolism	Alanine, aspartate and glutamate metabolism	3	41	0.837847	0.9998936	ko00250	Bni05G007506(NLP3);Bni11G015954(GS2);Bni13G018194(PYRB3)	K13566+K01915+K00609
Metabolism	Metabolism of cofactors and vitamins	Porphyrin and chlorophyll metabolism	3	41	0.837847	0.9998936	ko00860	Bni06G009184(CLH1);Bni08G011426(SGRL);Bni12G016757(CHLH)	K08099+K22013+K03403
Environmental Information Processing	Membrane transport	ABC transporters	2	29	0.838937	0.9998936	ko02010	Bni05G007289(ABCG5);Bni11G016201(ABCB11)	K05681+K05658
Metabolism	Glycan biosynthesis and metabolism	Other glycan degradation	1	16	0.8413349	0.9998936	ko00511	Bni08G012650(At5g13980)	K01191
Metabolism	Nucleotide metabolism	Pyrimidine metabolism	3	42	0.8497389	0.9998936	ko00240	Bni01G001620(DUT);Bni04G006552(TSO2);Bni13G018194(PYRB3)	K01520+K10808+K00609
Metabolism	Carbohydrate metabolism	Propanoate metabolism	2	31	0.8652842	0.9998936	ko00640	Bni08G011496(At3g60510);Bni08G012235(--)	K05605+K01963
Genetic Information Processing	Folding, sorting and degradation	SNARE interactions in vesicular transport	2	31	0.8652842	0.9998936	ko04130	Bni05G007785(SEC22);Bni12G016240(KN)	K08517+K08486
Metabolism	Metabolism of cofactors and vitamins	Pantothenate and CoA biosynthesis	1	18	0.8740227	0.9998936	ko00770	Bni06G008951(PANC)	K01918
Metabolism	Carbohydrate metabolism	Butanoate metabolism	1	19	0.8877525	0.9998936	ko00650	Bni11G016120(AAE7)	K01913
Metabolism	Metabolism of cofactors and vitamins	Folate biosynthesis	1	19	0.8877525	0.9998936	ko00790	Bni01G000619(DAAT)	K18482
Genetic Information Processing	Folding, sorting and degradation	Ubiquitin mediated proteolysis	7	94	0.8982774	0.9998936	ko04120	Bni02G002450(UBC20);Bni03G005076(CDC20-1);Bni04G006213(PUB1);Bni05G006843(UBC24);Bni07G010383(GIP);Bni11G016005(MIEL1);Bni12G016961(CDC20-1)	K06688+K03363+K10597+K10581+K03358+K10144+K03363
Genetic Information Processing	Folding, sorting and degradation	RNA degradation	5	77	0.9322227	0.9998936	ko03018	Bni01G000053(LSM3B);Bni01G000300(PAB3);Bni05G007393(PAB6);Bni05G008279(LSM6B);Bni14G019173(RRP44A)	K12622+K13126+K13126+K12625+K12585
Metabolism	Lipid metabolism	Sphingolipid metabolism	1	24	0.9369928	0.9998936	ko00600	Bni05G006898(AGAL2)	K07407
Metabolism	Metabolism of terpenoids and polyketides	Zeatin biosynthesis	1	24	0.9369928	0.9998936	ko00908	Bni12G016725(ZOG1)	K13495
Metabolism	Glycan biosynthesis and metabolism	Various types of N-glycan biosynthesis	1	27	0.95546	0.9998936	ko00513	Bni05G007898(MNS3)	K23741
Cellular Processes	Transport and catabolism	Autophagy - other eukaryotes	1	29	0.964661	0.9998936	ko04136	Bni06G008822(ATG10)	K17888
Metabolism	Global and overview maps	Biosynthesis of amino acids	13	181	0.9656829	0.9998936	ko01230	Bni03G004920(PKP4);Bni04G005190(TAT);Bni05G007652(SAT1);Bni06G008548(PKP1);Bni06G008744(IDH1);Bni06G008834(IPMSA);Bni06G008835(IPMSA);Bni06G009694(HISN7);Bni11G015954(GS2);Bni12G017141(OsI_37456);Bni12G017226(pgk);Bni14G018723(NAGS2);BniUnG019383(IDH1)	K00873+K00815+K00640+K00873+K00030+K01649+K01649+K18649+K01915+K00873+K00927+K14682+K00030
Metabolism	Carbohydrate metabolism	Fructose and mannose metabolism	2	47	0.9702454	0.9998936	ko00051	Bni07G010136(FBP);BniUnG019305(XYLA)	K03841+K01805
Metabolism	Amino acid metabolism	Phenylalanine, tyrosine and tryptophan biosynthesis	1	36	0.9842936	0.9998936	ko00400	Bni04G005190(TAT)	K00815
Metabolism	Glycan biosynthesis and metabolism	N-Glycan biosynthesis	1	37	0.9860135	0.9998936	ko00510	Bni05G007898(MNS3)	K23741
Genetic Information Processing	Translation	mRNA surveillance pathway	4	85	0.9867695	0.9998936	ko03015	Bni01G000300(PAB3);Bni05G007393(PAB6);Bni06G009877(PABN3);Bni10G014325(PAPS1)	K13126+K13126+K14396+K14376
Metabolism	Energy metabolism	Photosynthesis	2	57	0.9890038	0.9998936	ko00195	Bni07G010788(FDC2);Bni08G011757(ATPD)	K02639+K02113
Genetic Information Processing	Translation	Aminoacyl-tRNA biosynthesis	1	42	0.9921718	0.9998936	ko00970	Bni07G010230(LYSRS)	K04567
Genetic Information Processing	Folding, sorting and degradation	Protein processing in endoplasmic reticulum	9	163	0.994694	0.9998936	ko04141	Bni03G004220(DNAJ1);Bni03G005004(HSP22);Bni04G006213(PUB1);Bni05G007898(MNS3);Bni06G008752(DSK2A);Bni08G012614(BZIP61);Bni13G017628(SCY1);BniUnG019285(SCY1);MSTRG.17614(IRE1A)	K09503+K13993+K10597+K23741+K04523+K04374+K10956+K10956+K08852
Genetic Information Processing	Translation	Ribosome biogenesis in eukaryotes	2	68	0.9964335	0.9998936	ko03008	Bni06G009071(At2g20490);Bni14G018617(At1g10490)	K11130+K14521
Metabolism	Energy metabolism	Oxidative phosphorylation	6	140	0.9986083	0.9998936	ko00190	Bni05G008069(COX5B-1);Bni06G009496(At5g52840);Bni08G011757(ATPD);Bni13G017549(PMA4);BniUnG019255(COX1);BniUnG019265(ATPA)	K02265+K03949+K02113+K01535+K02256+K02132
Genetic Information Processing	Translation	Ribosome	11	216	0.9992703	0.9998936	ko03010	Bni01G000889(RPS9M);Bni01G000913(RPS9M);Bni02G002830(RPP0B);Bni03G003928(RPL10);Bni05G008187(RPS12);Bni06G008843(RPS10);Bni08G011590(RPS13);Bni10G015103(rpsQ);Bni11G015907(RPS16);Bni12G016619(RPL6C);Bni14G018729(rplL)	K02996+K02996+K02941+K02864+K02951+K02946+K02953+K02961+K02960+K02934+K02935
Genetic Information Processing	Transcription	Spliceosome	5	138	0.9995453	0.9998936	ko03040	Bni01G000053(LSM3B);Bni05G007715(cwf4);Bni05G008279(LSM6B);Bni13G017560(snrnp27);Bni13G018355(THO3)	K12622+K12869+K12625+K12846+K12880
Genetic Information Processing	Translation	RNA transport	4	132	0.9998206	0.9998936	ko03013	Bni01G000300(PAB3);Bni05G007393(PAB6);Bni13G018355(THO3);Bni14G018747(TXNL4B)	K13126+K13126+K12880+K03243
Cellular Processes	Transport and catabolism	Endocytosis	3	120	0.9998936	0.9998936	ko04144	Bni02G002554(PLDZETA1);Bni03G004052(KINUC);Bni06G009993(PLDDELTA)	K01115+K10396+K01115
