# Supplementary material for: Transcriptional and Metabolic Characterization of Feeding Ramie Growth Enhanced by a Combined Application of Gibberellin and Ethrel
Source: Int J Mol Sci. 2022 Oct 10;23(19):12025. doi: 10.3390/ijms231912025 (PMC9570313; doi:10.3390/ijms231912025)
Supplement: Supplementary file 1 [file ijms-23-12025-s001.zip › Table S5CK-J VS C-JPhenylpropanoid biosynthesis and Flavonoid biosynthesis..xlsx]

## Sheet: Sheet1
Phenylpropanoid biosynthesis
id	Ck-1J_count	Ck-2J_count	Ck-3J_count	C-1J_count	C-2J_count	C-3J_count	Ck-1J_fpkm	Ck-2J_fpkm	Ck-3J_fpkm	C-1J_fpkm	C-2J_fpkm	C-3J_fpkm	Ck-J_mean	C-J_mean	log2(fc)	PValue	FDR	Symbol	Description	KEGG_A_class	KEGG_B_class	Pathway	K_ID	GO Component	GO Function	GO Process
Bni01G000544	40	64	38	11	5	3	1.95	3.67	2.47	0.56	0.24	0.16	2.69667	0.32	-3.07503	7.33575e-07	7.35079e-06	PER50	XP_010111940.1 peroxidase 45 [Morus notabilis]	Metabolism;Metabolism;Metabolism	Global and overview maps;Global and overview maps;Biosynthesis of other secondary metabolites	ko01100//Metabolic pathways;ko01110//Biosynthesis of secondary metabolites;ko00940//Phenylpropanoid biosynthesis	K00430;K00430;K00430	GO:0005575//cellular_component;GO:0005576//extracellular region	GO:0003674//molecular_function;GO:0003824//catalytic activity;GO:0004601//peroxidase activity;GO:0005488//binding;GO:0016209//antioxidant activity;GO:0016491//oxidoreductase activity;GO:0016684//oxidoreductase activity, acting on peroxide as acceptor;GO:0020037//heme binding;GO:0043167//ion binding;GO:0043169//cation binding;GO:0046872//metal ion binding;GO:0046906//tetrapyrrole binding;GO:004803…	GO:0006950//response to stress;GO:0006979//response to oxidative stress;GO:0008150//biological_process;GO:0008152//metabolic process;GO:0009056//catabolic process;GO:0009636//response to toxic substance;GO:0009987//cellular process;GO:0016999//antibiotic metabolic process;GO:0017001//antibiotic catabolic process;GO:0017144//drug metabolic process;GO:0042221//response to chemical;GO:0042737//drug …
Bni04G006343	634	1304	561	285	319	232	39.16	93.14	45.04	17.97	19.28	15.86	59.1133	17.7033	-1.73946	7.03047e-08	8.69347e-07	PER63	XP_010100929.1 peroxidase 31 [Morus notabilis]	Metabolism;Metabolism;Metabolism	Global and overview maps;Global and overview maps;Biosynthesis of other secondary metabolites	ko01100//Metabolic pathways;ko01110//Biosynthesis of secondary metabolites;ko00940//Phenylpropanoid biosynthesis	K00430;K00430;K00430	GO:0005575//cellular_component;GO:0005576//extracellular region	GO:0003674//molecular_function;GO:0003824//catalytic activity;GO:0004601//peroxidase activity;GO:0005488//binding;GO:0016209//antioxidant activity;GO:0016491//oxidoreductase activity;GO:0016684//oxidoreductase activity, acting on peroxide as acceptor;GO:0020037//heme binding;GO:0043167//ion binding;GO:0043169//cation binding;GO:0046872//metal ion binding;GO:0046906//tetrapyrrole binding;GO:004803…	GO:0006950//response to stress;GO:0006979//response to oxidative stress;GO:0008150//biological_process;GO:0008152//metabolic process;GO:0009056//catabolic process;GO:0009636//response to toxic substance;GO:0009987//cellular process;GO:0016999//antibiotic metabolic process;GO:0017001//antibiotic catabolic process;GO:0017144//drug metabolic process;GO:0042221//response to chemical;GO:0042737//drug …
Bni05G006746	36	46	34	7	14	17	1.57	2.32	1.92	0.31	0.6	0.82	1.93667	0.576667	-1.74777	0.0010327	0.00473092	PER19	XP_010101536.1 peroxidase 19 [Morus notabilis]	Metabolism;Metabolism;Metabolism	Global and overview maps;Global and overview maps;Biosynthesis of other secondary metabolites	ko01100//Metabolic pathways;ko01110//Biosynthesis of secondary metabolites;ko00940//Phenylpropanoid biosynthesis	K00430;K00430;K00430	GO:0005575//cellular_component;GO:0005576//extracellular region;GO:0005618//cell wall;GO:0005623//cell;GO:0005911//cell-cell junction;GO:0009505//plant-type cell wall;GO:0009506//plasmodesma;GO:0030054//cell junction;GO:0030312//external encapsulating structure;GO:0044464//cell part;GO:0055044//symplast;GO:0071944//cell periphery	GO:0003674//molecular_function;GO:0003824//catalytic activity;GO:0004601//peroxidase activity;GO:0005488//binding;GO:0016209//antioxidant activity;GO:0016491//oxidoreductase activity;GO:0016684//oxidoreductase activity, acting on peroxide as acceptor;GO:0020037//heme binding;GO:0043167//ion binding;GO:0043169//cation binding;GO:0046872//metal ion binding;GO:0046906//tetrapyrrole binding;GO:004803…	GO:0006950//response to stress;GO:0006979//response to oxidative stress;GO:0008150//biological_process;GO:0008152//metabolic process;GO:0009056//catabolic process;GO:0009636//response to toxic substance;GO:0009664//plant-type cell wall organization;GO:0009987//cellular process;GO:0016043//cellular component organization;GO:0016999//antibiotic metabolic process;GO:0017001//antibiotic catabolic pro…
Bni05G007243	0	0	0	6	5	4	0	0	0	0.29	0.23	0.21	0.001	0.243333	7.92679	0.0128018	0.0402322	PER7	XP_010100605.1 peroxidase 7 [Morus notabilis]	Metabolism;Metabolism;Metabolism	Global and overview maps;Global and overview maps;Biosynthesis of other secondary metabolites	ko01100//Metabolic pathways;ko01110//Biosynthesis of secondary metabolites;ko00940//Phenylpropanoid biosynthesis	K00430;K00430;K00430	GO:0005575//cellular_component;GO:0005576//extracellular region;GO:0005618//cell wall;GO:0005623//cell;GO:0005911//cell-cell junction;GO:0009505//plant-type cell wall;GO:0009506//plasmodesma;GO:0016020//membrane;GO:0030054//cell junction;GO:0030312//external encapsulating structure;GO:0044464//cell part;GO:0055044//symplast;GO:0071944//cell periphery	GO:0003674//molecular_function;GO:0003824//catalytic activity;GO:0004601//peroxidase activity;GO:0005488//binding;GO:0015288//porin activity;GO:0016209//antioxidant activity;GO:0016491//oxidoreductase activity;GO:0016684//oxidoreductase activity, acting on peroxide as acceptor;GO:0020037//heme binding;GO:0043167//ion binding;GO:0043169//cation binding;GO:0046872//metal ion binding;GO:0046906//tet…	GO:0006950//response to stress;GO:0006979//response to oxidative stress;GO:0008150//biological_process;GO:0008152//metabolic process;GO:0009056//catabolic process;GO:0009636//response to toxic substance;GO:0009664//plant-type cell wall organization;GO:0009987//cellular process;GO:0016043//cellular component organization;GO:0016999//antibiotic metabolic process;GO:0017001//antibiotic catabolic pro…
Bni06G009559	35	11	5	63	87	66	2.3	0.84	0.43	4.23	5.6	4.81	1.19	4.88	2.03592	0.000295849	0.00160052	PER10	XP_010107984.1 peroxidase 10 [Morus notabilis]	Metabolism;Metabolism;Metabolism	Global and overview maps;Global and overview maps;Biosynthesis of other secondary metabolites	ko01100//Metabolic pathways;ko01110//Biosynthesis of secondary metabolites;ko00940//Phenylpropanoid biosynthesis	K00430;K00430;K00430	GO:0005575//cellular_component;GO:0005576//extracellular region	GO:0003674//molecular_function;GO:0003824//catalytic activity;GO:0004096//catalase activity;GO:0004601//peroxidase activity;GO:0005488//binding;GO:0016209//antioxidant activity;GO:0016491//oxidoreductase activity;GO:0016684//oxidoreductase activity, acting on peroxide as acceptor;GO:0020037//heme binding;GO:0043167//ion binding;GO:0043169//cation binding;GO:0046872//metal ion binding;GO:0046906//…	GO:0006950//response to stress;GO:0006979//response to oxidative stress;GO:0008150//biological_process;GO:0008152//metabolic process;GO:0009056//catabolic process;GO:0009636//response to toxic substance;GO:0009987//cellular process;GO:0016999//antibiotic metabolic process;GO:0017001//antibiotic catabolic process;GO:0017144//drug metabolic process;GO:0042221//response to chemical;GO:0042737//drug …
Bni06G009905	1096	525	853	6329	5014	4680	31.71	17.57	32.08	186.97	141.97	149.87	27.12	159.603	2.55706	3.18925e-31	4.92264e-29	PNC2	PON99414.1 Peroxidase [Trema orientale]	Metabolism;Metabolism;Metabolism	Global and overview maps;Global and overview maps;Biosynthesis of other secondary metabolites	ko01100//Metabolic pathways;ko01110//Biosynthesis of secondary metabolites;ko00940//Phenylpropanoid biosynthesis	K00430;K00430;K00430	-	GO:0004601//peroxidase activity;GO:0020037//heme binding	GO:0006979//response to oxidative stress;GO:0055114//oxidation-reduction process
Bni09G013061	10646	6671	9116	23195	23877	22255	202.61	149.83	228.21	444.68	439.68	463.78	193.55	449.38	1.21523	3.65966e-17	1.69017e-15	PER4	KAA3454638.1 Peroxidase 68 [Gossypium australe]	Metabolism;Metabolism;Metabolism	Global and overview maps;Global and overview maps;Biosynthesis of other secondary metabolites	ko01100//Metabolic pathways;ko01110//Biosynthesis of secondary metabolites;ko00940//Phenylpropanoid biosynthesis	K00430;K00430;K00430	-	GO:0004144//diacylglycerol O-acyltransferase activity;GO:0004601//peroxidase activity;GO:0020037//heme binding;GO:0051015//actin filament binding	GO:0006979//response to oxidative stress;GO:0007155//cell adhesion;GO:0045017//glycerolipid biosynthetic process;GO:0055114//oxidation-reduction process
Bni13G017909	22	13	19	54	61	45	2.07	1.41	2.32	5.18	5.6	4.68	1.93333	5.15333	1.41442	0.000211537	0.00118813	PER25	XP_008242859.2 PREDICTED: LOW QUALITY PROTEIN: peroxidase 25 [Prunus mume]	Metabolism;Metabolism;Metabolism	Global and overview maps;Global and overview maps;Biosynthesis of other secondary metabolites	ko01100//Metabolic pathways;ko01110//Biosynthesis of secondary metabolites;ko00940//Phenylpropanoid biosynthesis	K00430;K00430;K00430	GO:0005575//cellular_component;GO:0005576//extracellular region;GO:0005618//cell wall;GO:0005623//cell;GO:0005911//cell-cell junction;GO:0009505//plant-type cell wall;GO:0009506//plasmodesma;GO:0030054//cell junction;GO:0030312//external encapsulating structure;GO:0044464//cell part;GO:0055044//symplast;GO:0071944//cell periphery	GO:0003674//molecular_function;GO:0003824//catalytic activity;GO:0004601//peroxidase activity;GO:0005488//binding;GO:0016209//antioxidant activity;GO:0016491//oxidoreductase activity;GO:0016684//oxidoreductase activity, acting on peroxide as acceptor;GO:0020037//heme binding;GO:0043167//ion binding;GO:0043169//cation binding;GO:0046872//metal ion binding;GO:0046906//tetrapyrrole binding;GO:004803…	GO:0006950//response to stress;GO:0006979//response to oxidative stress;GO:0008150//biological_process;GO:0008152//metabolic process;GO:0009056//catabolic process;GO:0009636//response to toxic substance;GO:0009987//cellular process;GO:0016999//antibiotic metabolic process;GO:0017001//antibiotic catabolic process;GO:0017144//drug metabolic process;GO:0042221//response to chemical;GO:0042737//drug …
Bni14G018380	398	664	352	223	243	263	14.04	27.1	16.14	8.03	8.39	10.27	19.0933	8.89667	-1.10173	9.46442e-05	0.000586408	PER12	XP_015886519.1 peroxidase 12 [Ziziphus jujuba]	Metabolism;Metabolism;Metabolism	Global and overview maps;Global and overview maps;Biosynthesis of other secondary metabolites	ko01100//Metabolic pathways;ko01110//Biosynthesis of secondary metabolites;ko00940//Phenylpropanoid biosynthesis	K00430;K00430;K00430	-	GO:0004601//peroxidase activity;GO:0020037//heme binding	GO:0006979//response to oxidative stress;GO:0055114//oxidation-reduction process
Bni14G018756	3543	1882	2937	8561	8962	7810	142.37	87.46	153.4	351.22	352.4	347.32	127.743	350.313	1.4554	4.77694e-15	1.70497e-13	PER51	XP_030498920.1 peroxidase 35-like [Cannabis sativa]	Metabolism;Metabolism;Metabolism	Global and overview maps;Global and overview maps;Biosynthesis of other secondary metabolites	ko01100//Metabolic pathways;ko01110//Biosynthesis of secondary metabolites;ko00940//Phenylpropanoid biosynthesis	K00430;K00430;K00430	GO:0005575//cellular_component;GO:0005576//extracellular region	GO:0003674//molecular_function;GO:0003824//catalytic activity;GO:0004096//catalase activity;GO:0004601//peroxidase activity;GO:0005488//binding;GO:0016209//antioxidant activity;GO:0016491//oxidoreductase activity;GO:0016684//oxidoreductase activity, acting on peroxide as acceptor;GO:0020037//heme binding;GO:0043167//ion binding;GO:0043169//cation binding;GO:0046872//metal ion binding;GO:0046906//…	GO:0006950//response to stress;GO:0006970//response to osmotic stress;GO:0006979//response to oxidative stress;GO:0008150//biological_process;GO:0008152//metabolic process;GO:0009056//catabolic process;GO:0009372//quorum sensing;GO:0009628//response to abiotic stimulus;GO:0009636//response to toxic substance;GO:0009651//response to salt stress;GO:0009987//cellular process;GO:0016999//antibiotic m…
Bni03G004553	7508	2545	4084	2226	2636	1827	106.08	41.59	75	32.11	36.45	28.57	74.2233	32.3767	-1.19692	7.02502e-05	0.000449662	CYP73A14	AJT59581.1 cinnamate-4-hydroxylase [Boehmeria nivea]	Metabolism;Metabolism;Metabolism;Metabolism;Metabolism;Metabolism	Global and overview maps;Global and overview maps;Biosynthesis of other secondary metabolites;Biosynthesis of other secondary metabolites;Metabolism of cofactors and vitamins;Biosynthesis of other secondary metabolites	ko01100//Metabolic pathways;ko01110//Biosynthesis of secondary metabolites;ko00940//Phenylpropanoid biosynthesis;ko00941//Flavonoid biosynthesis;ko00130//Ubiquinone and other terpenoid-quinone biosynthesis;ko00945//Stilbenoid, diarylheptanoid and gingerol biosynthesis	K00487;K00487;K00487;K00487;K00487;K00487	GO:0016021//integral component of membrane	GO:0005506//iron ion binding;GO:0016705//oxidoreductase activity, acting on paired donors, with incorporation or reduction of molecular oxygen;GO:0020037//heme binding	GO:0055114//oxidation-reduction process
Bni08G012043	190	247	191	653	758	666	11.46	17.22	14.97	40.2	44.72	44.44	14.55	43.12	1.56734	1.43003e-20	9.32168e-19	At4g26220	XP_006371950.1 probable caffeoyl-CoA O-methyltransferase At4g26220 isoform X2 [Populus trichocarpa]	Metabolism;Metabolism;Metabolism;Metabolism;Metabolism	Global and overview maps;Global and overview maps;Biosynthesis of other secondary metabolites;Biosynthesis of other secondary metabolites;Biosynthesis of other secondary metabolites	ko01100//Metabolic pathways;ko01110//Biosynthesis of secondary metabolites;ko00940//Phenylpropanoid biosynthesis;ko00941//Flavonoid biosynthesis;ko00945//Stilbenoid, diarylheptanoid and gingerol biosynthesis	K00588;K00588;K00588;K00588;K00588	-	GO:0008171//O-methyltransferase activity	-
Bni09G013841	172	81	21	9	8	31	6.33	3.45	1	0.34	0.29	1.26	3.59333	0.63	-2.5119	0.000939284	0.00434024	4CLL1	PON54984.1 Propionate-CoA ligase [Trema orientale]	Metabolism;Metabolism;Metabolism;Metabolism	Global and overview maps;Global and overview maps;Biosynthesis of other secondary metabolites;Metabolism of cofactors and vitamins	ko01100//Metabolic pathways;ko01110//Biosynthesis of secondary metabolites;ko00940//Phenylpropanoid biosynthesis;ko00130//Ubiquinone and other terpenoid-quinone biosynthesis	K01904;K01904;K01904;K01904	GO:0005575//cellular_component;GO:0005622//intracellular;GO:0005623//cell;GO:0005737//cytoplasm;GO:0005783//endoplasmic reticulum;GO:0012505//endomembrane system;GO:0043226//organelle;GO:0043227//membrane-bounded organelle;GO:0043229//intracellular organelle;GO:0043231//intracellular membrane-bounded organelle;GO:0044424//intracellular part;GO:0044444//cytoplasmic part;GO:0044464//cell part	GO:0000166//nucleotide binding;GO:0003674//molecular_function;GO:0003824//catalytic activity;GO:0003987//acetate-CoA ligase activity;GO:0004043//L-aminoadipate-semialdehyde dehydrogenase activity;GO:0004467//long-chain fatty acid-CoA ligase activity;GO:0005488//binding;GO:0005524//ATP binding;GO:0008144//drug binding;GO:0008668//(2,3-dihydroxybenzoyl)adenylate synthase activity;GO:0008756//o-succ…	GO:0001676//long-chain fatty acid metabolic process;GO:0006082//organic acid metabolic process;GO:0006139//nucleobase-containing compound metabolic process;GO:0006163//purine nucleotide metabolic process;GO:0006164//purine nucleotide biosynthetic process;GO:0006629//lipid metabolic process;GO:0006631//fatty acid metabolic process;GO:0006637//acyl-CoA metabolic process;GO:0006725//cellular aromati…
Bni13G017586	4848	1492	2582	584	879	398	167.14	58.31	111.77	27.22	39.14	20.14	112.407	28.8333	-1.96292	3.04378e-06	2.70497e-05	4CL1	XP_024023657.1 4-coumarate--CoA ligase 2 [Morus notabilis]	Metabolism;Metabolism;Metabolism;Metabolism	Global and overview maps;Global and overview maps;Biosynthesis of other secondary metabolites;Metabolism of cofactors and vitamins	ko01100//Metabolic pathways;ko01110//Biosynthesis of secondary metabolites;ko00940//Phenylpropanoid biosynthesis;ko00130//Ubiquinone and other terpenoid-quinone biosynthesis	K01904;K01904;K01904;K01904	-	GO:0003987//acetate-CoA ligase activity;GO:0004043//L-aminoadipate-semialdehyde dehydrogenase activity;GO:0008668//(2,3-dihydroxybenzoyl)adenylate synthase activity;GO:0008756//o-succinylbenzoate-CoA ligase activity;GO:0030729//acetoacetate-CoA ligase activity;GO:0047473//D-alanine-poly(phosphoribitol) ligase activity;GO:0047475//phenylacetate-CoA ligase activity;GO:0050218//propionate-CoA ligase…	GO:0009234//menaquinone biosynthetic process;GO:0010124//phenylacetate catabolic process;GO:0019287//isopentenyl diphosphate biosynthetic process, mevalonate pathway;GO:0019290//siderophore biosynthetic process;GO:0019350//teichoic acid biosynthetic process;GO:0019427//acetyl-CoA biosynthetic process from acetate;GO:0019878//lysine biosynthetic process via aminoadipic acid
Bni05G007043	851	521	801	329	352	319	26.47	18.73	32.36	10.45	10.7	10.96	25.8533	10.7033	-1.27229	9.48825e-09	1.36485e-07	BGLU45	PON84867.1 Glycoside hydrolase [Trema orientale]	Metabolism;Metabolism;Metabolism;Metabolism;Metabolism	Global and overview maps;Global and overview maps;Biosynthesis of other secondary metabolites;Carbohydrate metabolism;Metabolism of other amino acids	ko01100//Metabolic pathways;ko01110//Biosynthesis of secondary metabolites;ko00940//Phenylpropanoid biosynthesis;ko00500//Starch and sucrose metabolism;ko00460//Cyanoamino acid metabolism	K05350;K05350;K05350;K05350;K05350	GO:0009341//beta-galactosidase complex	GO:0004553//hydrolase activity, hydrolyzing O-glycosyl compounds;GO:0004565//beta-galactosidase activity	GO:0005975//carbohydrate metabolic process;GO:0006012//galactose metabolic process
Bni06G010001	11	11	4	149	33	18	0.56	0.64	0.26	7.71	1.64	1.01	0.486667	3.45333	2.82698	0.000373806	0.00197145	F6H1-3	PON58820.1 Isopenicillin N synthase [Parasponia andersonii]	Metabolism;Metabolism	Global and overview maps;Biosynthesis of other secondary metabolites	ko01110//Biosynthesis of secondary metabolites;ko00940//Phenylpropanoid biosynthesis	K06892;K06892	GO:0005737//cytoplasm	GO:0008175//tRNA methyltransferase activity;GO:0016491//oxidoreductase activity	GO:0002128//tRNA nucleoside ribose methylation;GO:0055114//oxidation-reduction process
Bni14G018939	339	291	328	992	898	1228	14.07	13.97	17.69	42.03	36.47	56.4	15.2433	44.9667	1.56068	1.09007e-17	5.38256e-16	GT5	XP_010099823.1 anthocyanidin 3-O-glucosyltransferase 5 [Morus notabilis]	Metabolism	Biosynthesis of other secondary metabolites	ko00940//Phenylpropanoid biosynthesis	K12356	-	GO:0003674//molecular_function;GO:0003824//catalytic activity;GO:0005524//ATP binding;GO:0008194//UDP-glycosyltransferase activity;GO:0016740//transferase activity;GO:0016757//transferase activity, transferring glycosyl groups;GO:0016758//transferase activity, transferring hexosyl groups;GO:0035251//UDP-glucosyltransferase activity;GO:0046527//glucosyltransferase activity;GO:0047213//anthocyanidi…	GO:0006298//mismatch repair;GO:0008150//biological_process;GO:0008152//metabolic process;GO:0009058//biosynthetic process;GO:0009718//anthocyanin-containing compound biosynthetic process;GO:0009812//flavonoid metabolic process;GO:0009813//flavonoid biosynthetic process;GO:0042440//pigment metabolic process;GO:0046148//pigment biosynthetic process;GO:0046283//anthocyanin-containing compound metabo…
Bni03G004008	0	0	0	3	9	7	0	0	0	0.15	0.44	0.39	0.001	0.326667	8.35168	0.00570531	0.0204378	BAHD1	PON48845.1 Transferase [Trema orientale]	Metabolism;Metabolism;Metabolism;Metabolism;Metabolism	Global and overview maps;Global and overview maps;Biosynthesis of other secondary metabolites;Biosynthesis of other secondary metabolites;Biosynthesis of other secondary metabolites	ko01100//Metabolic pathways;ko01110//Biosynthesis of secondary metabolites;ko00940//Phenylpropanoid biosynthesis;ko00941//Flavonoid biosynthesis;ko00945//Stilbenoid, diarylheptanoid and gingerol biosynthesis	K13065;K13065;K13065;K13065;K13065	-	GO:0016746//transferase activity, transferring acyl groups;GO:0016747//transferase activity, transferring acyl groups other than amino-acyl groups	-
Bni03G004009	34	12	9	128	109	176	1.39	0.57	0.48	5.32	4.35	7.95	0.813333	5.87333	2.85226	3.36445e-10	6.13481e-09	SAT	KAF3434039.1 hypothetical protein FNV43_RR25142 [Rhamnella rubrinervis]	Metabolism;Metabolism;Metabolism;Metabolism;Metabolism	Global and overview maps;Global and overview maps;Biosynthesis of other secondary metabolites;Biosynthesis of other secondary metabolites;Biosynthesis of other secondary metabolites	ko01100//Metabolic pathways;ko01110//Biosynthesis of secondary metabolites;ko00940//Phenylpropanoid biosynthesis;ko00941//Flavonoid biosynthesis;ko00945//Stilbenoid, diarylheptanoid and gingerol biosynthesis	K13065;K13065;K13065;K13065;K13065	-	GO:0016747//transferase activity, transferring acyl groups other than amino-acyl groups	-
Bni03G004011	12	6	0	334	263	440	0.55	0.31	0	15.46	11.66	22.06	0.286667	16.3933	5.83759	2.9725e-32	4.98135e-30	BAHD1	KAF3434039.1 hypothetical protein FNV43_RR25142 [Rhamnella rubrinervis]	Metabolism;Metabolism;Metabolism;Metabolism;Metabolism	Global and overview maps;Global and overview maps;Biosynthesis of other secondary metabolites;Biosynthesis of other secondary metabolites;Biosynthesis of other secondary metabolites	ko01100//Metabolic pathways;ko01110//Biosynthesis of secondary metabolites;ko00940//Phenylpropanoid biosynthesis;ko00941//Flavonoid biosynthesis;ko00945//Stilbenoid, diarylheptanoid and gingerol biosynthesis	K13065;K13065;K13065;K13065;K13065	-	GO:0016747//transferase activity, transferring acyl groups other than amino-acyl groups	-
Bni05G008212	2917	1259	1582	879	1087	650	33.7	15.96	23.26	9.89	12.18	7.74	24.3067	9.93667	-1.29052	3.68955e-06	3.23152e-05	HST	KAF3789834.1 Shikimate O-hydroxycinnamoyltransferase [Nymphaea thermarum]	Metabolism;Metabolism;Metabolism;Metabolism;Metabolism	Global and overview maps;Global and overview maps;Biosynthesis of other secondary metabolites;Biosynthesis of other secondary metabolites;Biosynthesis of other secondary metabolites	ko01100//Metabolic pathways;ko01110//Biosynthesis of secondary metabolites;ko00940//Phenylpropanoid biosynthesis;ko00941//Flavonoid biosynthesis;ko00945//Stilbenoid, diarylheptanoid and gingerol biosynthesis	K13065;K13065;K13065;K13065;K13065	GO:0005576//extracellular region	GO:0016747//transferase activity, transferring acyl groups other than amino-acyl groups	-
Bni10G014747	47	70	100	28	28	42	2.2	3.8	6.1	1.34	1.29	2.18	4.03333	1.60333	-1.3309	0.00680629	0.02365	HST	AOX49214.1 hydroxycinnamoyl-CoA shikimate/quinate hydroxycinnamoyl transferase [Acacia koa]	Metabolism;Metabolism;Metabolism;Metabolism;Metabolism	Global and overview maps;Global and overview maps;Biosynthesis of other secondary metabolites;Biosynthesis of other secondary metabolites;Biosynthesis of other secondary metabolites	ko01100//Metabolic pathways;ko01110//Biosynthesis of secondary metabolites;ko00940//Phenylpropanoid biosynthesis;ko00941//Flavonoid biosynthesis;ko00945//Stilbenoid, diarylheptanoid and gingerol biosynthesis	K13065;K13065;K13065;K13065;K13065	-	GO:0016747//transferase activity, transferring acyl groups other than amino-acyl groups	-
Bni13G017528	37	211	101	23	44	28	1.69	11.13	5.99	1.07	1.96	1.41	6.27	1.48	-2.08287	0.000984907	0.00452965	SHT	PON92593.1 Transferase [Trema orientale]	Metabolism;Metabolism;Metabolism;Metabolism;Metabolism	Global and overview maps;Global and overview maps;Biosynthesis of other secondary metabolites;Biosynthesis of other secondary metabolites;Biosynthesis of other secondary metabolites	ko01100//Metabolic pathways;ko01110//Biosynthesis of secondary metabolites;ko00940//Phenylpropanoid biosynthesis;ko00941//Flavonoid biosynthesis;ko00945//Stilbenoid, diarylheptanoid and gingerol biosynthesis	K13065;K13065;K13065;K13065;K13065	-	GO:0016747//transferase activity, transferring acyl groups other than amino-acyl groups	-
Bni07G010285	352	228	339	1080	707	803	15.49	11.59	19.36	48.52	30.44	39.11	15.48	39.3567	1.3462	1.44687e-09	2.38025e-08	TOGT1	PON82020.1 UDP-glucuronosyl/UDP-glucosyltransferase, partial [Trema orientale]	Metabolism;Metabolism	Global and overview maps;Biosynthesis of other secondary metabolites	ko01110//Biosynthesis of secondary metabolites;ko00940//Phenylpropanoid biosynthesis	K23260;K23260	-	GO:0008194//UDP-glycosyltransferase activity;GO:0016758//transferase activity, transferring hexosyl groups	-
Flavonoid biosynthesis
id	Ck-1J_count	Ck-2J_count	Ck-3J_count	C-1J_count	C-2J_count	C-3J_count	Ck-1J_fpkm	Ck-2J_fpkm	Ck-3J_fpkm	C-1J_fpkm	C-2J_fpkm	C-3J_fpkm	Ck-J_mean	C-J_mean	log2(fc)	PValue	FDR	Symbol	Description	KEGG_A_class	KEGG_B_class	Pathway	K_ID	GO Component	GO Function	GO Process
Bni03G004553	7508	2545	4084	2226	2636	1827	106.08	41.59	75	32.11	36.45	28.57	74.2233	32.3767	-1.19692	7.03e-05	0.000449662	CYP73A14	AJT59581.1 cinnamate-4-hydroxylase [Boehmeria nivea]	Metabolism;Metabolism;Metabolism;Metabolism;Metabolism;Metabolism	Global and overview maps;Global and overview maps;Biosynthesis of other secondary metabolites;Biosynthesis of other secondary metabolites;Metabolism of cofactors and vitamins;Biosynthesis of other secondary metabolites	ko01100//Metabolic pathways;ko01110//Biosynthesis of secondary metabolites;ko00940//Phenylpropanoid biosynthesis;ko00941//Flavonoid biosynthesis;ko00130//Ubiquinone and other terpenoid-quinone biosynthesis;ko00945//Stilbenoid, diarylheptanoid and gingerol biosynthesis	K00487;K00487;K00487;K00487;K00487;K00487	GO:0016021//integral component of membrane	GO:0005506//iron ion binding;GO:0016705//oxidoreductase activity, acting on paired donors, with incorporation or reduction of molecular oxygen;GO:0020037//heme binding	GO:0055114//oxidation-reduction process
Bni08G012043	190	247	191	653	758	666	11.46	17.22	14.97	40.2	44.72	44.44	14.55	43.12	1.56734	1.43e-20	9.32e-19	At4g26220	XP_006371950.1 probable caffeoyl-CoA O-methyltransferase At4g26220 isoform X2 [Populus trichocarpa]	Metabolism;Metabolism;Metabolism;Metabolism;Metabolism	Global and overview maps;Global and overview maps;Biosynthesis of other secondary metabolites;Biosynthesis of other secondary metabolites;Biosynthesis of other secondary metabolites	ko01100//Metabolic pathways;ko01110//Biosynthesis of secondary metabolites;ko00940//Phenylpropanoid biosynthesis;ko00941//Flavonoid biosynthesis;ko00945//Stilbenoid, diarylheptanoid and gingerol biosynthesis	K00588;K00588;K00588;K00588;K00588	-	GO:0008171//O-methyltransferase activity	-
Bni05G007804	11	3	6	1	0	0	0.59	0.19	0.42	0.05	0	0	0.4	0.0166667	-4.58496	0.0114474	0.036751	CHS-LF2	XP_024031811.1 chalcone synthase-like [Morus notabilis]	Metabolism;Metabolism;Metabolism;Organismal Systems	Global and overview maps;Global and overview maps;Biosynthesis of other secondary metabolites;Environmental adaptation	ko01100//Metabolic pathways;ko01110//Biosynthesis of secondary metabolites;ko00941//Flavonoid biosynthesis;ko04712//Circadian rhythm - plant	K00660;K00660;K00660;K00660	GO:0016020//membrane	GO:0003674//molecular_function;GO:0003824//catalytic activity;GO:0004315//3-oxoacyl-[acyl-carrier-protein] synthase activity;GO:0004421//hydroxymethylglutaryl-CoA synthase activity;GO:0016210//naringenin-chalcone synthase activity;GO:0016740//transferase activity;GO:0016746//transferase activity, transferring acyl groups;GO:0016747//transferase activity, transferring acyl groups other than amino-…	GO:0006633//fatty acid biosynthetic process;GO:0008150//biological_process;GO:0008152//metabolic process;GO:0009058//biosynthetic process;GO:0009812//flavonoid metabolic process;GO:0009813//flavonoid biosynthetic process;GO:0071704//organic substance metabolic process;GO:1901576//organic substance biosynthetic process
Bni03G005083	41	83	94	11	16	25	2.55	5.93	7.54	0.69	0.96	1.68	5.34	1.11	-2.26628	5.63e-05	0.000369045	FLS	XP_010096428.1 flavonol synthase/flavanone 3-hydroxylase [Morus notabilis]	Metabolism;Metabolism;Metabolism	Global and overview maps;Global and overview maps;Biosynthesis of other secondary metabolites	ko01100//Metabolic pathways;ko01110//Biosynthesis of secondary metabolites;ko00941//Flavonoid biosynthesis	K05278;K05278;K05278	-	GO:0016491//oxidoreductase activity	GO:0055114//oxidation-reduction process
Bni03G005084	42	54	41	11	13	19	2.3	3.44	2.97	0.62	0.71	1.14	2.90333	0.823333	-1.81816	0.000143002	0.000842123	FLS	XP_010096428.1 flavonol synthase/flavanone 3-hydroxylase [Morus notabilis]	Metabolism;Metabolism;Metabolism	Global and overview maps;Global and overview maps;Biosynthesis of other secondary metabolites	ko01100//Metabolic pathways;ko01110//Biosynthesis of secondary metabolites;ko00941//Flavonoid biosynthesis	K05278;K05278;K05278	-	GO:0016491//oxidoreductase activity	GO:0055114//oxidation-reduction process
Bni03G005085	36	49	62	6	6	28	2.42	3.84	5.4	0.41	0.39	2.07	3.88667	0.956667	-2.02245	0.0053361	0.0193476	FLS	XP_010096428.1 flavonol synthase/flavanone 3-hydroxylase [Morus notabilis]	Metabolism;Metabolism;Metabolism	Global and overview maps;Global and overview maps;Biosynthesis of other secondary metabolites	ko01100//Metabolic pathways;ko01110//Biosynthesis of secondary metabolites;ko00941//Flavonoid biosynthesis	K05278;K05278;K05278	-	GO:0016491//oxidoreductase activity	GO:0055114//oxidation-reduction process
Bni03G004008	0	0	0	3	9	7	0	0	0	0.15	0.44	0.39	0.001	0.326667	8.35168	0.00570531	0.0204378	BAHD1	PON48845.1 Transferase [Trema orientale]	Metabolism;Metabolism;Metabolism;Metabolism;Metabolism	Global and overview maps;Global and overview maps;Biosynthesis of other secondary metabolites;Biosynthesis of other secondary metabolites;Biosynthesis of other secondary metabolites	ko01100//Metabolic pathways;ko01110//Biosynthesis of secondary metabolites;ko00940//Phenylpropanoid biosynthesis;ko00941//Flavonoid biosynthesis;ko00945//Stilbenoid, diarylheptanoid and gingerol biosynthesis	K13065;K13065;K13065;K13065;K13065	-	GO:0016746//transferase activity, transferring acyl groups;GO:0016747//transferase activity, transferring acyl groups other than amino-acyl groups	-
Bni03G004009	34	12	9	128	109	176	1.39	0.57	0.48	5.32	4.35	7.95	0.813333	5.87333	2.85226	3.36e-10	6.13e-09	SAT	KAF3434039.1 hypothetical protein FNV43_RR25142 [Rhamnella rubrinervis]	Metabolism;Metabolism;Metabolism;Metabolism;Metabolism	Global and overview maps;Global and overview maps;Biosynthesis of other secondary metabolites;Biosynthesis of other secondary metabolites;Biosynthesis of other secondary metabolites	ko01100//Metabolic pathways;ko01110//Biosynthesis of secondary metabolites;ko00940//Phenylpropanoid biosynthesis;ko00941//Flavonoid biosynthesis;ko00945//Stilbenoid, diarylheptanoid and gingerol biosynthesis	K13065;K13065;K13065;K13065;K13065	-	GO:0016747//transferase activity, transferring acyl groups other than amino-acyl groups	-
Bni03G004011	12	6	0	334	263	440	0.55	0.31	0	15.46	11.66	22.06	0.286667	16.3933	5.83759	2.97e-32	4.98e-30	BAHD1	KAF3434039.1 hypothetical protein FNV43_RR25142 [Rhamnella rubrinervis]	Metabolism;Metabolism;Metabolism;Metabolism;Metabolism	Global and overview maps;Global and overview maps;Biosynthesis of other secondary metabolites;Biosynthesis of other secondary metabolites;Biosynthesis of other secondary metabolites	ko01100//Metabolic pathways;ko01110//Biosynthesis of secondary metabolites;ko00940//Phenylpropanoid biosynthesis;ko00941//Flavonoid biosynthesis;ko00945//Stilbenoid, diarylheptanoid and gingerol biosynthesis	K13065;K13065;K13065;K13065;K13065	-	GO:0016747//transferase activity, transferring acyl groups other than amino-acyl groups	-
Bni05G008212	2917	1259	1582	879	1087	650	33.7	15.96	23.26	9.89	12.18	7.74	24.3067	9.93667	-1.29052	3.69e-06	3.23e-05	HST	KAF3789834.1 Shikimate O-hydroxycinnamoyltransferase [Nymphaea thermarum]	Metabolism;Metabolism;Metabolism;Metabolism;Metabolism	Global and overview maps;Global and overview maps;Biosynthesis of other secondary metabolites;Biosynthesis of other secondary metabolites;Biosynthesis of other secondary metabolites	ko01100//Metabolic pathways;ko01110//Biosynthesis of secondary metabolites;ko00940//Phenylpropanoid biosynthesis;ko00941//Flavonoid biosynthesis;ko00945//Stilbenoid, diarylheptanoid and gingerol biosynthesis	K13065;K13065;K13065;K13065;K13065	GO:0005576//extracellular region	GO:0016747//transferase activity, transferring acyl groups other than amino-acyl groups	-
Bni10G014747	47	70	100	28	28	42	2.2	3.8	6.1	1.34	1.29	2.18	4.03333	1.60333	-1.3309	0.00680629	0.02365	HST	AOX49214.1 hydroxycinnamoyl-CoA shikimate/quinate hydroxycinnamoyl transferase [Acacia koa]	Metabolism;Metabolism;Metabolism;Metabolism;Metabolism	Global and overview maps;Global and overview maps;Biosynthesis of other secondary metabolites;Biosynthesis of other secondary metabolites;Biosynthesis of other secondary metabolites	ko01100//Metabolic pathways;ko01110//Biosynthesis of secondary metabolites;ko00940//Phenylpropanoid biosynthesis;ko00941//Flavonoid biosynthesis;ko00945//Stilbenoid, diarylheptanoid and gingerol biosynthesis	K13065;K13065;K13065;K13065;K13065	-	GO:0016747//transferase activity, transferring acyl groups other than amino-acyl groups	-
Bni13G017528	37	211	101	23	44	28	1.69	11.13	5.99	1.07	1.96	1.41	6.27	1.48	-2.08287	0.000984907	0.00452965	SHT	PON92593.1 Transferase [Trema orientale]	Metabolism;Metabolism;Metabolism;Metabolism;Metabolism	Global and overview maps;Global and overview maps;Biosynthesis of other secondary metabolites;Biosynthesis of other secondary metabolites;Biosynthesis of other secondary metabolites	ko01100//Metabolic pathways;ko01110//Biosynthesis of secondary metabolites;ko00940//Phenylpropanoid biosynthesis;ko00941//Flavonoid biosynthesis;ko00945//Stilbenoid, diarylheptanoid and gingerol biosynthesis	K13065;K13065;K13065;K13065;K13065	-	GO:0016747//transferase activity, transferring acyl groups other than amino-acyl groups	-
