# Supplementary material for: Transcriptional and Metabolic Characterization of Feeding Ramie Growth Enhanced by a Combined Application of Gibberellin and Ethrel
Source: Int J Mol Sci. 2022 Oct 10;23(19):12025. doi: 10.3390/ijms231912025 (PMC9570313; doi:10.3390/ijms231912025)
Supplement: Supplementary file 1 [file ijms-23-12025-s001.zip › Table S8Ck-Y-vs-C-Y. differential metabolite enrichment pathway table.xls]

id	num	qvalue	per	ratio	class	ID	Descrption	Pvalue	Qvalue	Up	Down	fg_num	bg_num
Flavone and flavonol biosynthesis	8	0.0001608693	28.571	0.533	Metabolism	ko00944	Flavone and flavonol biosynthesis	4.596265e-06	0.0001608693	3	5	8	15
Arginine and proline metabolism	4	0.9038151500	14.286	0.182	Metabolism	ko00330	Arginine and proline metabolism	0.1076466	0.9038151500	4	0	4	22
Phenylalanine metabolism	3	0.9038151500	10.714	0.176	Metabolism	ko00360	Phenylalanine metabolism	0.1705254	0.9038151500	0	3	3	17
Oxidative phosphorylation	1	0.9038151500	3.571	0.333	Metabolism	ko00190	Oxidative phosphorylation	0.236835	0.9038151500	0	1	1	3
Indole alkaloid biosynthesis	1	0.9038151500	3.571	0.333	Metabolism	ko00901	Indole alkaloid biosynthesis	0.236835	0.9038151500	1	0	1	3
Purine metabolism	3	0.9038151500	10.714	0.150	Metabolism	ko00230	Purine metabolism	0.2405119	0.9038151500	2	1	3	20
Tropane, piperidine and pyridine alkaloid biosynthesis	2	0.9038151500	7.143	0.182	Metabolism	ko00960	Tropane, piperidine and pyridine alkaloid biosynthesis	0.241779	0.9038151500	2	0	2	11
Biosynthesis of secondary metabolites	13	0.9038151500	46.429	0.102	Metabolism	ko01110	Biosynthesis of secondary metabolites	0.2573031	0.9038151500	9	4	13	127
Tryptophan metabolism	2	0.9038151500	7.143	0.167	Metabolism	ko00380	Tryptophan metabolism	0.2753646	0.9038151500	2	0	2	12
Flavonoid biosynthesis	2	0.9038151500	7.143	0.167	Metabolism	ko00941	Flavonoid biosynthesis	0.2753646	0.9038151500	2	0	2	12
Propanoate metabolism	1	0.9038151500	3.571	0.200	Metabolism	ko00640	Propanoate metabolism	0.3636011	0.9038151500	0	1	1	5
Sulfur metabolism	1	0.9038151500	3.571	0.200	Metabolism	ko00920	Sulfur metabolism	0.3636011	0.9038151500	0	1	1	5
Biosynthesis of unsaturated fatty acids	1	0.9038151500	3.571	0.200	Metabolism	ko01040	Biosynthesis of unsaturated fatty acids	0.3636011	0.9038151500	0	1	1	5
Glycerophospholipid metabolism	1	0.9038151500	3.571	0.167	Metabolism	ko00564	Glycerophospholipid metabolism	0.4191126	0.9038151500	0	1	1	6
Glutathione metabolism	1	0.9038151500	3.571	0.143	Metabolism	ko00480	Glutathione metabolism	0.4699402	0.9038151500	1	0	1	7
Pyruvate metabolism	1	0.9038151500	3.571	0.143	Metabolism	ko00620	Pyruvate metabolism	0.4699402	0.9038151500	0	1	1	7
Citrate cycle (TCA cycle)	1	0.9038151500	3.571	0.125	Metabolism	ko00020	Citrate cycle (TCA cycle)	0.5164658	0.9038151500	0	1	1	8
Histidine metabolism	1	0.9038151500	3.571	0.125	Metabolism	ko00340	Histidine metabolism	0.5164658	0.9038151500	1	0	1	8
Butanoate metabolism	1	0.9038151500	3.571	0.125	Metabolism	ko00650	Butanoate metabolism	0.5164658	0.9038151500	0	1	1	8
Zeatin biosynthesis	1	0.9038151500	3.571	0.125	Metabolism	ko00908	Zeatin biosynthesis	0.5164658	0.9038151500	1	0	1	8
Lysine degradation	1	0.9301322414	3.571	0.111	Metabolism	ko00310	Lysine degradation	0.5590412	0.9301322414	1	0	1	9
alpha-Linolenic acid metabolism	1	0.9301322414	3.571	0.100	Metabolism	ko00592	alpha-Linolenic acid metabolism	0.5979902	0.9301322414	0	1	1	10
Glycine, serine and threonine metabolism	1	0.9301322414	3.571	0.077	Metabolism	ko00260	Glycine, serine and threonine metabolism	0.6959467	0.9301322414	0	1	1	13
Alanine, aspartate and glutamate metabolism	1	0.9301322414	3.571	0.071	Metabolism	ko00250	Alanine, aspartate and glutamate metabolism	0.7231463	0.9301322414	0	1	1	14
Glyoxylate and dicarboxylate metabolism	1	0.9301322414	3.571	0.071	Metabolism	ko00630	Glyoxylate and dicarboxylate metabolism	0.7231463	0.9301322414	0	1	1	14
Nicotinate and nicotinamide metabolism	1	0.9301322414	3.571	0.071	Metabolism	ko00760	Nicotinate and nicotinamide metabolism	0.7231463	0.9301322414	0	1	1	14
ABC transporters	2	0.9301322414	7.143	0.069	Environmental Information Processing	ko02010	ABC transporters	0.7383782	0.9301322414	1	1	2	29
Degradation of aromatic compounds	1	0.9301322414	3.571	0.067	Metabolism	ko01220	Degradation of aromatic compounds	0.7479922	0.9301322414	0	1	1	15
Tyrosine metabolism	1	0.9301322414	3.571	0.062	Metabolism	ko00350	Tyrosine metabolism	0.770681	0.9301322414	0	1	1	16
Carbon metabolism	1	0.9913570000	3.571	0.045	Metabolism	ko01200	Carbon metabolism	0.8706841	0.9913570000	0	1	1	22
Phenylpropanoid biosynthesis	1	0.9913570000	3.571	0.043	Metabolism	ko00940	Phenylpropanoid biosynthesis	0.8825948	0.9913570000	1	0	1	23
Metabolic pathways	14	0.9913570000	50.000	0.069	Metabolism	ko01100	Metabolic pathways	0.9399296	0.9913570000	9	5	14	202
Biosynthesis of antibiotics	2	0.9913570000	7.143	0.035	Metabolism	ko01130	Biosynthesis of antibiotics	0.9731059	0.9913570000	1	1	2	57
Biosynthesis of amino acids	1	0.9913570000	3.571	0.022	Metabolism	ko01230	Biosynthesis of amino acids	0.9884603	0.9913570000	1	0	1	46
Microbial metabolism in diverse environments	2	0.9913570000	7.143	0.029	Metabolism	ko01120	Microbial metabolism in diverse environments	0.991357	0.9913570000	0	2	2	69
