# Supplementary material for: Transcriptional and Metabolic Characterization of Feeding Ramie Growth Enhanced by a Combined Application of Gibberellin and Ethrel
Source: Int J Mol Sci. 2022 Oct 10;23(19):12025. doi: 10.3390/ijms231912025 (PMC9570313; doi:10.3390/ijms231912025)
Supplement: Supplementary file 1 [file ijms-23-12025-s001.zip › Table S9Ck-J-vs-C-J.differential metabolite enrichment pathway table.xls]

id	num	qvalue	per	ratio	class	ID	Descrption	Pvalue	Qvalue	Up	Down	fg_num	bg_num
Arginine and proline metabolism	7	0.05151830	24.138	0.318	Metabolism	ko00330	Arginine and proline metabolism	0.001421737	0.05151830	7	0	7	22
Glucosinolate biosynthesis	4	0.05151830	13.793	0.500	Metabolism	ko00966	Glucosinolate biosynthesis	0.002784773	0.05151830	4	0	4	8
Valine, leucine and isoleucine degradation	3	0.05815855	10.345	0.600	Metabolism	ko00280	Valine, leucine and isoleucine degradation	0.005639464	0.05815855	3	0	3	5
Flavone and flavonol biosynthesis	5	0.05815855	17.241	0.333	Metabolism	ko00944	Flavone and flavonol biosynthesis	0.006287411	0.05815855	3	2	5	15
Tryptophan metabolism	4	0.11281352	13.793	0.333	Metabolism	ko00380	Tryptophan metabolism	0.01524507	0.11281352	4	0	4	12
Indole alkaloid biosynthesis	2	0.13390701	6.897	0.667	Metabolism	ko00901	Indole alkaloid biosynthesis	0.02171465	0.13390701	2	0	2	3
Aminoacyl-tRNA biosynthesis	4	0.28164590	13.793	0.235	Genetic Information Processing	ko00970	Aminoacyl-tRNA biosynthesis	0.05328436	0.28164590	4	0	4	17
Valine, leucine and isoleucine biosynthesis	3	0.29725370	10.345	0.273	Metabolism	ko00290	Valine, leucine and isoleucine biosynthesis	0.06427107	0.29725370	3	0	3	11
Cyanoamino acid metabolism	2	0.44884811	6.897	0.286	Metabolism	ko00460	Cyanoamino acid metabolism	0.1213103	0.44884811	2	0	2	7
Starch and sucrose metabolism	2	0.44884811	6.897	0.286	Metabolism	ko00500	Starch and sucrose metabolism	0.1213103	0.44884811	2	0	2	7
2-Oxocarboxylic acid metabolism	4	0.57396188	13.793	0.160	Metabolism	ko01210	2-Oxocarboxylic acid metabolism	0.1707024	0.57396188	4	0	4	25
Pantothenate and CoA biosynthesis	2	0.57396188	6.897	0.222	Metabolism	ko00770	Pantothenate and CoA biosynthesis	0.1861498	0.57396188	2	0	2	9
ABC transporters	4	0.62090292	13.793	0.138	Environmental Information Processing	ko02010	ABC transporters	0.2494777	0.62090292	3	1	4	29
Tropane, piperidine and pyridine alkaloid biosynthesis	2	0.62090292	6.897	0.182	Metabolism	ko00960	Tropane, piperidine and pyridine alkaloid biosynthesis	0.2549277	0.62090292	2	0	2	11
Inositol phosphate metabolism	1	0.62090292	3.448	0.250	Metabolism	ko00562	Inositol phosphate metabolism	0.3123475	0.62090292	1	0	1	4
Stilbenoid, diarylheptanoid and gingerol biosynthesis	1	0.62090292	3.448	0.250	Metabolism	ko00945	Stilbenoid, diarylheptanoid and gingerol biosynthesis	0.3123475	0.62090292	0	1	1	4
Biosynthesis of secondary metabolites	13	0.62090292	44.828	0.102	Metabolism	ko01110	Biosynthesis of secondary metabolites	0.3126925	0.62090292	11	2	13	127
Glycine, serine and threonine metabolism	2	0.62090292	6.897	0.154	Metabolism	ko00260	Glycine, serine and threonine metabolism	0.3245527	0.62090292	1	1	2	13
beta-Alanine metabolism	2	0.62090292	6.897	0.154	Metabolism	ko00410	beta-Alanine metabolism	0.3245527	0.62090292	2	0	2	13
Phenylpropanoid biosynthesis	3	0.62090292	10.345	0.130	Metabolism	ko00940	Phenylpropanoid biosynthesis	0.3356232	0.62090292	2	1	3	23
Biosynthesis of amino acids	5	0.66416280	17.241	0.109	Metabolism	ko01230	Biosynthesis of amino acids	0.3895871	0.66416280	5	0	5	46
Pentose and glucuronate interconversions	1	0.66416280	3.448	0.167	Metabolism	ko00040	Pentose and glucuronate interconversions	0.4308083	0.66416280	1	0	1	6
Glycerophospholipid metabolism	1	0.66416280	3.448	0.167	Metabolism	ko00564	Glycerophospholipid metabolism	0.4308083	0.66416280	0	1	1	6
Insulin resistance	1	0.66416280	3.448	0.167	Human Diseases	ko04931	Insulin resistance	0.4308083	0.66416280	1	0	1	6
Glutathione metabolism	1	0.69962586	3.448	0.143	Metabolism	ko00480	Glutathione metabolism	0.4823913	0.69962586	1	0	1	7
Glycolysis / Gluconeogenesis	1	0.69962586	3.448	0.125	Metabolism	ko00010	Glycolysis / Gluconeogenesis	0.5294466	0.69962586	1	0	1	8
Histidine metabolism	1	0.69962586	3.448	0.125	Metabolism	ko00340	Histidine metabolism	0.5294466	0.69962586	1	0	1	8
Zeatin biosynthesis	1	0.69962586	3.448	0.125	Metabolism	ko00908	Zeatin biosynthesis	0.5294466	0.69962586	0	1	1	8
Lysine degradation	1	0.70423591	3.448	0.111	Metabolism	ko00310	Lysine degradation	0.5723587	0.70423591	1	0	1	9
Metabolic pathways	18	0.70423591	62.069	0.089	Metabolism	ko01100	Metabolic pathways	0.5794455	0.70423591	15	3	18	202
Biosynthesis of antibiotics	5	0.70423591	17.241	0.088	Metabolism	ko01130	Biosynthesis of antibiotics	0.5977715	0.70423591	5	0	5	57
Galactose metabolism	1	0.70423591	3.448	0.091	Metabolism	ko00052	Galactose metabolism	0.6471357	0.70423591	1	0	1	11
Cysteine and methionine metabolism	1	0.70423591	3.448	0.091	Metabolism	ko00270	Cysteine and methionine metabolism	0.6471357	0.70423591	0	1	1	11
Amino sugar and nucleotide sugar metabolism	1	0.70423591	3.448	0.091	Metabolism	ko00520	Amino sugar and nucleotide sugar metabolism	0.6471357	0.70423591	1	0	1	11
Flavonoid biosynthesis	1	0.71845723	3.448	0.083	Metabolism	ko00941	Flavonoid biosynthesis	0.6796217	0.71845723	0	1	1	12
Phenylalanine, tyrosine and tryptophan biosynthesis	1	0.72891100	3.448	0.077	Metabolism	ko00400	Phenylalanine, tyrosine and tryptophan biosynthesis	0.7092107	0.72891100	1	0	1	13
Microbial metabolism in diverse environments	1	0.99929340	3.448	0.014	Metabolism	ko01120	Microbial metabolism in diverse environments	0.9992934	0.99929340	1	0	1	69
